# Supplementary material for: Silole allylic anions instead of silanides
Source: Dalton Trans. 2021 Nov 5;50(46):16945–9. doi: 10.1039/d1dt02363b (PMC8631112; doi:10.1039/d1dt02363b)
Supplement: DT-050-D1DT02363B-s002 [file DT-050-D1DT02363B-s002.cif]

# Electronic Supplementary Material (ESI) for Dalton Transactions.
# This journal is © The Royal Society of Chemistry 2021

####################################################################### 
# 
# This file contains crystal structure data downloaded from the 
# Cambridge Structural Database (CSD) hosted by the Cambridge 
# Crystallographic Data Centre (CCDC).
# 
# Full information about CCDC data access policies and citation 
# guidelines are available at http://www.ccdc.cam.ac.uk/access/V1 
# 
# Audit and citation data items may have been added by the CCDC. 
# Please retain this information to preserve the provenance of 
# this file and to allow appropriate attribution of the data. 
# 
#######################################################################

data_sad1_K2[3a]_1281j
_database_code_depnum_ccdc_archive 'CCDC 2075663'
loop_
_audit_author_name
_audit_author_address
'Judith Baumgartner'
;TU Graz
Austria
;
_audit_update_record             
;
2021-10-25 deposited with the CCDC.	2021-11-12 downloaded from the CCDC.
;

_audit_creation_date             2021-10-24
_audit_creation_method           
;
Olex2 1.5
(compiled 2021.10.07 svn.r9718050b for OlexSys, GUI svn.r6410)
;
_shelx_SHELXL_version_number     2018/3
_chemical_name_common            ?
_chemical_name_systematic        
;
 ? 
;
_chemical_formula_moiety         'C12 H24 K O6, C46 H88 K O6 Si9'
_chemical_formula_sum            'C58 H112 K2 O12 Si9'
_chemical_formula_weight         1332.48
_chemical_melting_point          ?
loop_
_atom_type_symbol
_atom_type_description
_atom_type_scat_dispersion_real
_atom_type_scat_dispersion_imag
_atom_type_scat_source
C C 0.0033 0.0016 'International Tables Vol C Tables 4.2.6.8 and 6.1.1.4'
H H 0.0000 0.0000 'International Tables Vol C Tables 4.2.6.8 and 6.1.1.4'
O O 0.0106 0.0060 'International Tables Vol C Tables 4.2.6.8 and 6.1.1.4'
Si Si 0.0817 0.0704 'International Tables Vol C Tables 4.2.6.8 and 6.1.1.4'
K K 0.2009 0.2494 'International Tables Vol C Tables 4.2.6.8 and 6.1.1.4'

_shelx_space_group_comment       
;
The symmetry employed for this shelxl refinement is uniquely defined
by the following loop, which should always be used as a source of
symmetry information in preference to the above space-group names.
They are only intended as comments.
;
_space_group_crystal_system      triclinic
_space_group_IT_number           2
_space_group_name_H-M_alt        'P -1'
_space_group_name_Hall           '-P 1'
loop_
_space_group_symop_operation_xyz
'x, y, z'
'-x, -y, -z'

_cell_length_a                   11.090(4)
_cell_length_b                   11.339(5)
_cell_length_c                   34.641(14)
_cell_angle_alpha                88.349(6)
_cell_angle_beta                 84.449(6)
_cell_angle_gamma                61.697(5)
_cell_volume                     3816(3)
_cell_formula_units_Z            2
_cell_measurement_reflns_used    987
_cell_measurement_temperature    100(2)
_cell_measurement_theta_max      26.18
_cell_measurement_theta_min      3.15
_shelx_estimated_absorpt_T_max   ?
_shelx_estimated_absorpt_T_min   ?
_exptl_absorpt_coefficient_mu    0.315
_exptl_absorpt_correction_T_max  ?
_exptl_absorpt_correction_T_min  0.568359
_exptl_absorpt_correction_type   none
_exptl_absorpt_process_details   
;
SADABS v.2.10 (Bruker,2003) was used for absorption correction.
R(int) was 0.0908 before and 0.0458 after correction.
The Ratio of minimum to maximum transmission is 0.5684.
The \l/2 correction factor is 0.0015.
;
_exptl_absorpt_special_details   ?
_exptl_crystal_colour            violet
_exptl_crystal_density_diffrn    1.160
_exptl_crystal_density_meas      .
_exptl_crystal_density_method    'not measured'
_exptl_crystal_description       blocks
_exptl_crystal_F_000             1440
_exptl_crystal_size_max          0.32
_exptl_crystal_size_mid          0.30
_exptl_crystal_size_min          0.14
_exptl_special_details           
;
 ? 
;
_exptl_transmission_factor_max   ?
_exptl_transmission_factor_min   ?
_diffrn_reflns_av_R_equivalents  0.0479
_diffrn_reflns_av_unetI/netI     0.0724
_diffrn_reflns_Laue_measured_fraction_full 0.984
_diffrn_reflns_Laue_measured_fraction_max 0.984
_diffrn_reflns_limit_h_max       13
_diffrn_reflns_limit_h_min       -13
_diffrn_reflns_limit_k_max       13
_diffrn_reflns_limit_k_min       -13
_diffrn_reflns_limit_l_max       41
_diffrn_reflns_limit_l_min       -41
_diffrn_reflns_number            26562
_diffrn_reflns_point_group_measured_fraction_full 0.984
_diffrn_reflns_point_group_measured_fraction_max 0.984
_diffrn_reflns_theta_full        24.999
_diffrn_reflns_theta_max         24.999
_diffrn_reflns_theta_min         1.181
_diffrn_ambient_temperature      100.00
_diffrn_detector_area_resol_mean ?
_diffrn_measured_fraction_theta_full 0.984
_diffrn_measured_fraction_theta_max 0.984
_diffrn_measurement_device_type  'CCD area detector'
_diffrn_measurement_method       'phi and omega scans'
_diffrn_radiation_monochromator  graphite
_diffrn_radiation_type           MoK\a
_diffrn_radiation_wavelength     0.71073
_diffrn_source                   ?
_diffrn_source_current           40.0
_diffrn_source_power             2.0
_diffrn_source_voltage           50.0
_reflns_Friedel_coverage         0.000
_reflns_Friedel_fraction_full    .
_reflns_Friedel_fraction_max     .
_reflns_number_gt                12365
_reflns_number_total             13238
_reflns_special_details          
;
 Reflections were merged by SHELXL according to the crystal
 class for the calculation of statistics and refinement.
 
 _reflns_Friedel_fraction is defined as the number of unique
 Friedel pairs measured divided by the number that would be
 possible theoretically, ignoring centric projections and
 systematic absences.
;
_reflns_threshold_expression     'I > 2\s(I)'
_computing_cell_refinement       'SAINT v6.45A (Bruker, 2003)'
_computing_data_collection       ?
_computing_data_reduction        'SAINT v6.45A (Bruker, 2003)'
_computing_molecular_graphics    'Olex2 1.5 (Dolomanov et al., 2009)'
_computing_publication_material  'Olex2 1.5 (Dolomanov et al., 2009)'
_computing_structure_refinement  'SHELXL 2018/3 (Sheldrick, 2015)'
_computing_structure_solution    'SHELXS-97 (Sheldrick, 1990)'
_refine_diff_density_max         1.015
_refine_diff_density_min         -0.645
_refine_diff_density_rms         0.139
_refine_ls_extinction_coef       .
_refine_ls_extinction_method     none
_refine_ls_goodness_of_fit_ref   1.274
_refine_ls_hydrogen_treatment    constr
_refine_ls_matrix_type           full
_refine_ls_number_parameters     911
_refine_ls_number_reflns         13238
_refine_ls_number_restraints     75
_refine_ls_R_factor_all          0.1520
_refine_ls_R_factor_gt           0.1444
_refine_ls_restrained_S_all      1.270
_refine_ls_shift/su_max          0.002
_refine_ls_shift/su_mean         0.000
_refine_ls_structure_factor_coef Fsqd
_refine_ls_weighting_details     
'w=1/[\s^2^(Fo^2^)+(0.0477P)^2^+53.3778P] where P=(Fo^2^+2Fc^2^)/3'
_refine_ls_weighting_scheme      calc
_refine_ls_wR_factor_gt          0.3073
_refine_ls_wR_factor_ref         0.3114
_refine_special_details          ?
_olex2_refinement_description    
;
1. Fixed Uiso
 At 1.2 times of:
  All C(H) groups, All C(H,H) groups
 At 1.5 times of:
  All C(H,H,H) groups
2. Restrained distances
 O12-C48 = O11-C47 = O16-C58 = O15-C57 = O16-C68 = O17-C67
 1.44 with sigma of 0.001
 C48-C47 = C58-C57 = C68-C67
 1.5 with sigma of 0.001
3. Uiso/Uaniso restraints and constraints
Uanis(C50) \\sim Ueq, Uanis(C64) \\sim Ueq, Uanis(C65) \\sim Ueq, Uanis(C69)
\\sim Ueq, Uanis(C62) \\sim Ueq, Uanis(C59) \\sim Ueq, Uanis(C67) \\sim Ueq,
Uanis(C68) \\sim Ueq, Uanis(C63) \\sim Ueq, Uanis(C54) \\sim Ueq, Uanis(O18)
\\sim Ueq: with sigma of 0.001 and sigma for terminal atoms of 0.001
4. Others
 Sof(O13)=Sof(O14)=Sof(O15)=Sof(O16)=Sof(O17)=Sof(O18)=Sof(C62)=Sof(H62A)=
 Sof(H62B)=Sof(C58)=Sof(H58A)=Sof(H58B)=Sof(C59)=Sof(H59A)=Sof(H59B)=Sof(C57)=
 Sof(H57A)=Sof(H57B)=Sof(C60)=Sof(H60A)=Sof(H60B)=Sof(C61)=Sof(H61A)=Sof(H61B)=
 Sof(C65)=Sof(H65A)=Sof(H65B)=Sof(C63)=Sof(H63A)=Sof(H63B)=Sof(C66)=Sof(H66A)=
 Sof(H66B)=Sof(C68)=Sof(H68A)=Sof(H68B)=Sof(C67)=Sof(H67A)=Sof(H67B)=Sof(C64)=
 Sof(H64A)=Sof(H64B)=1-FVAR(1)
 Sof(O7)=Sof(O8)=Sof(O9)=Sof(O10)=Sof(O11)=Sof(O12)=Sof(C48)=Sof(H48A)=
 Sof(H48B)=Sof(C47)=Sof(H47A)=Sof(H47B)=Sof(C50)=Sof(H50A)=Sof(H50B)=Sof(C52)=
 Sof(H52A)=Sof(H52B)=Sof(C51)=Sof(H51A)=Sof(H51B)=Sof(C54)=Sof(H54A)=Sof(H54B)=
 Sof(C53)=Sof(H53A)=Sof(H53B)=Sof(C55)=Sof(H55A)=Sof(H55B)=Sof(C56)=Sof(H56A)=
 Sof(H56B)=Sof(C49)=Sof(H49A)=Sof(H49B)=Sof(C70)=Sof(H70A)=Sof(H70B)=Sof(C69)=
 Sof(H69A)=Sof(H69B)=FVAR(1)
5.a Secondary CH2 refined with riding coordinates:
 C48(H48A,H48B), C47(H47A,H47B), C50(H50A,H50B), C52(H52A,H52B), C51(H51A,
 H51B), C54(H54A,H54B), C53(H53A,H53B), C55(H55A,H55B), C56(H56A,H56B),
 C49(H49A,H49B), C70(H70A,H70B), C69(H69A,H69B), C62(H62A,H62B), C58(H58A,H58B),
  C59(H59A,H59B), C57(H57A,H57B), C60(H60A,H60B), C61(H61A,H61B), C65(H65A,
 H65B), C63(H63A,H63B), C66(H66A,H66B), C68(H68A,H68B), C67(H67A,H67B),
 C64(H64A,H64B), C34(H34A,H34B), C35(H35A,H35B), C36(H36A,H36B), C37(H37A,H37B),
  C38(H38A,H38B), C39(H39A,H39B), C40(H40A,H40B), C41(H41A,H41B), C42(H42A,
 H42B), C43(H43A,H43B), C44(H44A,H44B), C45(H45A,H45B)
5.b Aromatic/amide H refined with riding coordinates:
 C1(H1), C2(H2), C4(H4), C5(H5), C6(H6), C8(H8), C9(H9), C10(H10), C11(H11),
 C12(H12)
5.c Idealised Me refined as rotating group:
 C17(H17A,H17B,H17C), C18(H18A,H18B,H18C), C19(H19A,H19B,H19C), C20(H20A,H20B,
 H20C), C21(H21A,H21B,H21C), C22(H22A,H22B,H22C), C23(H23A,H23B,H23C), C24(H24A,
 H24B,H24C), C25(H25A,H25B,H25C), C26(H26A,H26B,H26C), C27(H27A,H27B,H27C),
 C28(H28A,H28B,H28C), C29(H29A,H29B,H29C), C30(H30A,H30B,H30C), C31(H31A,H31B,
 H31C), C32(H32A,H32B,H32C), C33(H33A,H33B,H33C), C46(H46A,H46B,H46C)
;
_atom_sites_solution_hydrogens   geom
_atom_sites_solution_primary     dual
_atom_sites_solution_secondary   ?
loop_
_atom_site_label
_atom_site_type_symbol
_atom_site_fract_x
_atom_site_fract_y
_atom_site_fract_z
_atom_site_U_iso_or_equiv
_atom_site_adp_type
_atom_site_occupancy
_atom_site_site_symmetry_order
_atom_site_calc_flag
_atom_site_refinement_flags_posn
_atom_site_refinement_flags_adp
_atom_site_refinement_flags_occupancy
_atom_site_disorder_assembly
_atom_site_disorder_group
O7 O 0.5250(18) 1.1149(15) 0.9490(5) 0.050(5) Uani 0.533(10) 1 d . . P A 1
O8 O 0.4594(12) 1.0903(13) 0.8724(4) 0.038(4) Uani 0.533(10) 1 d . . P A 1
O9 O 0.5844(15) 1.1745(12) 0.8113(5) 0.037(4) Uani 0.533(10) 1 d . . P A 1
O10 O 0.8213(18) 1.2015(14) 0.8201(6) 0.037(4) Uani 0.533(10) 1 d . . P A 1
O11 O 0.8738(16) 1.2215(14) 0.8971(4) 0.035(4) Uani 0.533(10) 1 d D . P A 1
O12 O 0.6284(14) 1.3013(14) 0.9424(5) 0.048(4) Uani 0.533(10) 1 d D . P A 1
C48 C 0.7633(16) 1.281(2) 0.9487(7) 0.16(3) Uani 0.533(10) 1 d D . P A 1
H48A H 0.830908 1.184953 0.948125 0.187 Uiso 0.533(10) 1 calc R U P A 1
H48B H 0.762136 1.321638 0.973792 0.187 Uiso 0.533(10) 1 calc R U P A 1
C47 C 0.796(2) 1.3522(14) 0.9153(6) 0.063(9) Uani 0.533(10) 1 d D . P A 1
H47A H 0.714740 1.414412 0.901835 0.076 Uiso 0.533(10) 1 calc R U P A 1
H47B H 0.851446 1.395004 0.921367 0.076 Uiso 0.533(10) 1 calc R U P A 1
C50 C 0.370(3) 1.125(3) 0.9074(8) 0.048(7) Uani 0.533(10) 1 d . U P A 1
H50A H 0.325255 1.223167 0.911549 0.057 Uiso 0.533(10) 1 calc R U P A 1
H50B H 0.296078 1.100900 0.904180 0.057 Uiso 0.533(10) 1 calc R U P A 1
C52 C 0.559(2) 1.2808(17) 0.9763(5) 0.034(5) Uani 0.533(10) 1 d . . P A 1
H52A H 0.512886 1.363192 0.992754 0.041 Uiso 0.533(10) 1 calc R U P A 1
H52B H 0.624544 1.207212 0.991542 0.041 Uiso 0.533(10) 1 calc R U P A 1
C51 C 0.455(3) 1.246(3) 0.9640(7) 0.051(6) Uani 0.533(10) 1 d . . P A 1
H51A H 0.389157 1.252236 0.986378 0.061 Uiso 0.533(10) 1 calc R U P A 1
H51B H 0.402335 1.308434 0.943936 0.061 Uiso 0.533(10) 1 calc R U P A 1
C54 C 0.8941(19) 1.2677(19) 0.8291(5) 0.030(4) Uani 0.533(10) 1 d . U P A 1
H54A H 0.830840 1.364521 0.833599 0.036 Uiso 0.533(10) 1 calc R U P A 1
H54B H 0.964104 1.256977 0.807490 0.036 Uiso 0.533(10) 1 calc R U P A 1
C53 C 0.962(2) 1.2055(19) 0.8652(6) 0.040(5) Uani 0.533(10) 1 d . . P A 1
H53A H 1.022358 1.108461 0.860083 0.048 Uiso 0.533(10) 1 calc R U P A 1
H53B H 1.021421 1.244911 0.870887 0.048 Uiso 0.533(10) 1 calc R U P A 1
C55 C 0.757(4) 1.239(2) 0.7870(6) 0.056(8) Uani 0.533(10) 1 d . . P A 1
H55A H 0.825732 1.224312 0.764673 0.067 Uiso 0.533(10) 1 calc R U P A 1
H55B H 0.689824 1.335225 0.788709 0.067 Uiso 0.533(10) 1 calc R U P A 1
C56 C 0.683(3) 1.158(3) 0.7803(6) 0.038(5) Uani 0.533(10) 1 d . . P A 1
H56A H 0.637003 1.187581 0.756096 0.046 Uiso 0.533(10) 1 calc R U P A 1
H56B H 0.750987 1.062208 0.777124 0.046 Uiso 0.533(10) 1 calc R U P A 1
C49 C 0.433(2) 1.064(2) 0.9393(9) 0.044(7) Uani 0.533(10) 1 d . . P A 1
H49A H 0.485523 0.966275 0.934489 0.053 Uiso 0.533(10) 1 calc R U P A 1
H49B H 0.362458 1.081222 0.961435 0.053 Uiso 0.533(10) 1 calc R U P A 1
C70 C 0.401(2) 1.141(2) 0.8364(7) 0.039(6) Uani 0.533(10) 1 d . . P A 1
H70A H 0.328466 1.234774 0.842120 0.047 Uiso 0.533(10) 1 calc R U P A 1
H70B H 0.352683 1.090533 0.830548 0.047 Uiso 0.533(10) 1 calc R U P A 1
C69 C 0.478(3) 1.146(4) 0.7995(9) 0.059(9) Uani 0.533(10) 1 d . U P A 1
H69A H 0.518837 1.058808 0.785344 0.071 Uiso 0.533(10) 1 calc R U P A 1
H69B H 0.416409 1.217055 0.782770 0.071 Uiso 0.533(10) 1 calc R U P A 1
O13 O 0.4551(16) 1.1597(16) 0.8419(5) 0.031(4) Uani 0.467(10) 1 d . . P A 2
O14 O 0.6987(15) 1.0939(15) 0.7972(5) 0.034(4) Uani 0.467(10) 1 d . . P A 2
O15 O 0.4792(18) 1.0447(16) 0.9142(4) 0.048(5) Uani 0.467(10) 1 d D . P A 2
O16 O 0.6029(16) 1.1682(13) 0.9559(5) 0.064(7) Uani 0.467(10) 1 d D . P A 2
O17 O 0.739(3) 1.2872(17) 0.9133(5) 0.076(9) Uani 0.467(10) 1 d D . P A 2
O18 O 0.822(2) 1.211(2) 0.8365(7) 0.042(6) Uani 0.467(10) 1 d . U P A 2
C62 C 0.831(4) 1.218(3) 0.7978(13) 0.055(8) Uani 0.467(10) 1 d . U P A 2
H62A H 0.920828 1.210804 0.787972 0.066 Uiso 0.467(10) 1 calc R U P A 2
H62B H 0.757639 1.305282 0.789903 0.066 Uiso 0.467(10) 1 calc R U P A 2
C58 C 0.481(2) 1.163(2) 0.9721(8) 0.11(2) Uani 0.467(10) 1 d D . P A 2
H58A H 0.398513 1.246844 0.966259 0.129 Uiso 0.467(10) 1 calc R U P A 2
H58B H 0.481233 1.156093 1.000683 0.129 Uiso 0.467(10) 1 calc R U P A 2
C59 C 0.846(3) 1.313(3) 0.8527(9) 0.057(7) Uani 0.467(10) 1 d . U P A 2
H59A H 0.766143 1.402206 0.849900 0.069 Uiso 0.467(10) 1 calc R U P A 2
H59B H 0.928555 1.312422 0.838874 0.069 Uiso 0.467(10) 1 calc R U P A 2
C57 C 0.474(4) 1.045(2) 0.9558(4) 0.082(18) Uani 0.467(10) 1 d D . P A 2
H57A H 0.552145 0.961889 0.964036 0.099 Uiso 0.467(10) 1 calc R U P A 2
H57B H 0.388017 1.046329 0.966824 0.099 Uiso 0.467(10) 1 calc R U P A 2
C60 C 0.866(5) 1.285(5) 0.8950(16) 0.10(2) Uani 0.467(10) 1 d . . P A 2
H60A H 0.946995 1.196295 0.898118 0.122 Uiso 0.467(10) 1 calc R U P A 2
H60B H 0.881895 1.354261 0.907043 0.122 Uiso 0.467(10) 1 calc R U P A 2
C61 C 0.815(2) 1.105(2) 0.7800(9) 0.048(7) Uani 0.467(10) 1 d . . P A 2
H61A H 0.806394 1.120471 0.751933 0.058 Uiso 0.467(10) 1 calc R U P A 2
H61B H 0.899086 1.019243 0.783009 0.058 Uiso 0.467(10) 1 calc R U P A 2
C65 C 0.504(3) 1.109(3) 0.8061(9) 0.046(8) Uani 0.467(10) 1 d . U P A 2
H65A H 0.428296 1.115721 0.791719 0.055 Uiso 0.467(10) 1 calc R U P A 2
H65B H 0.573017 1.013705 0.807236 0.055 Uiso 0.467(10) 1 calc R U P A 2
C63 C 0.362(3) 1.112(2) 0.8575(7) 0.034(5) Uani 0.467(10) 1 d . U P A 2
H63A H 0.272452 1.163161 0.846687 0.041 Uiso 0.467(10) 1 calc R U P A 2
H63B H 0.399696 1.016223 0.850181 0.041 Uiso 0.467(10) 1 calc R U P A 2
C66 C 0.569(2) 1.186(2) 0.7855(7) 0.028(5) Uani 0.467(10) 1 d . . P A 2
H66A H 0.565450 1.187813 0.757011 0.033 Uiso 0.467(10) 1 calc R U P A 2
H66B H 0.534070 1.277579 0.796229 0.033 Uiso 0.467(10) 1 calc R U P A 2
C68 C 0.625(2) 1.2791(19) 0.9649(13) 0.122(18) Uani 0.467(10) 1 d D U P A 2
H68A H 0.634265 1.269133 0.993067 0.147 Uiso 0.467(10) 1 calc R U P A 2
H68B H 0.533014 1.356477 0.962749 0.147 Uiso 0.467(10) 1 calc R U P A 2
C67 C 0.718(2) 1.338(2) 0.9524(4) 0.039(6) Uani 0.467(10) 1 d D U P A 2
H67A H 0.670909 1.437484 0.954140 0.047 Uiso 0.467(10) 1 calc R U P A 2
H67B H 0.803127 1.300042 0.965757 0.047 Uiso 0.467(10) 1 calc R U P A 2
C64 C 0.345(2) 1.126(2) 0.8972(7) 0.024(5) Uani 0.467(10) 1 d . U P A 2
H64A H 0.277353 1.097254 0.907966 0.028 Uiso 0.467(10) 1 calc R U P A 2
H64B H 0.307872 1.222099 0.904427 0.028 Uiso 0.467(10) 1 calc R U P A 2
O1 O 1.4061(6) 0.1714(6) 0.55512(19) 0.0294(15) Uani 1 1 d . . . . .
O2 O 1.1340(7) 0.3889(6) 0.54203(19) 0.0301(15) Uani 1 1 d . . . . .
O3 O 0.9950(6) 0.3541(6) 0.6109(2) 0.0286(15) Uani 1 1 d . . . . .
O4 O 1.0807(6) 0.3808(6) 0.68267(18) 0.0259(14) Uani 1 1 d . . . . .
O5 O 1.5116(6) 0.2591(6) 0.61063(19) 0.0270(14) Uani 1 1 d . . . . .
O6 O 1.3637(6) 0.3002(6) 0.68373(18) 0.0254(14) Uani 1 1 d . . . . .
Si1 Si 1.1087(2) 0.6257(2) 0.83318(7) 0.0182(5) Uani 1 1 d . . . . .
Si2 Si 1.0041(2) 0.7920(2) 0.88259(7) 0.0229(5) Uani 1 1 d . . . . .
Si3 Si 0.9366(3) 0.6836(3) 0.93166(8) 0.0307(6) Uani 1 1 d . . . . .
Si4 Si 1.1908(3) 0.7878(3) 0.91031(8) 0.0313(6) Uani 1 1 d . . . . .
Si5 Si 1.1799(3) 0.7635(2) 0.75271(7) 0.0205(5) Uani 1 1 d . . . . .
Si7 Si 1.1084(2) 0.8148(2) 0.55914(7) 0.0166(5) Uani 1 1 d . . . . .
Si8 Si 1.2103(2) 0.6992(2) 0.61401(7) 0.0153(5) Uani 1 1 d . . . . .
Si9 Si 1.1104(2) 0.8714(2) 0.66215(7) 0.0159(5) Uani 1 1 d . . . . .
Si10 Si 1.4293(2) 0.6771(2) 0.59708(7) 0.0190(5) Uani 1 1 d . . . . .
K1 K 0.7049(2) 1.0947(2) 0.88114(7) 0.0430(6) Uani 1 1 d . . . . .
K2 K 1.23298(18) 0.37926(17) 0.61318(6) 0.0212(4) Uani 1 1 d . . . . .
C1 C 0.7148(9) 0.9053(9) 0.7160(3) 0.027(2) Uani 1 1 d . . . . .
H1 H 0.703008 0.941839 0.741246 0.032 Uiso 1 1 calc R U . . .
C2 C 0.7466(9) 0.7999(9) 0.6429(3) 0.027(2) Uani 1 1 d . . . . .
H2 H 0.757441 0.762139 0.617817 0.032 Uiso 1 1 calc R U . . .
C3 C 0.8460(8) 0.8172(8) 0.6996(2) 0.0185(18) Uani 1 1 d . . . . .
C4 C 0.8630(8) 0.7663(8) 0.6632(3) 0.0187(18) Uani 1 1 d . . . . .
H4 H 0.952704 0.708541 0.651496 0.022 Uiso 1 1 calc R U . . .
C5 C 0.6172(9) 0.8877(9) 0.6596(3) 0.026(2) Uani 1 1 d . . . . .
H5 H 0.539005 0.911704 0.645875 0.032 Uiso 1 1 calc R U . . .
C6 C 0.6011(9) 0.9403(9) 0.6958(3) 0.032(2) Uani 1 1 d . . . . .
H6 H 0.511820 1.000914 0.707129 0.038 Uiso 1 1 calc R U . . .
C7 C 0.8539(9) 0.6957(8) 0.7759(2) 0.0229(19) Uani 1 1 d . . . . .
C8 C 0.7759(9) 0.7481(9) 0.8111(3) 0.025(2) Uani 1 1 d . . . . .
H8 H 0.798802 0.799627 0.827106 0.030 Uiso 1 1 calc R U . . .
C9 C 0.8193(9) 0.6173(8) 0.7537(3) 0.0216(18) Uani 1 1 d . . . . .
H9 H 0.871408 0.580080 0.729594 0.026 Uiso 1 1 calc R U . . .
C10 C 0.7117(9) 0.5929(9) 0.7658(3) 0.028(2) Uani 1 1 d . . . . .
H10 H 0.689690 0.539657 0.750129 0.034 Uiso 1 1 calc R U . . .
C11 C 0.6353(9) 0.6460(10) 0.8009(3) 0.034(2) Uani 1 1 d . . . . .
H11 H 0.562476 0.627250 0.809757 0.041 Uiso 1 1 calc R U . . .
C12 C 0.6656(9) 0.7265(10) 0.8230(3) 0.032(2) Uani 1 1 d . . . . .
H12 H 0.610565 0.767011 0.846471 0.038 Uiso 1 1 calc R U . . .
C13 C 0.9689(8) 0.7243(8) 0.7627(2) 0.0190(18) Uani 1 1 d . . . . .
C14 C 0.9700(9) 0.7819(8) 0.7218(3) 0.0197(18) Uani 1 1 d . . . . .
C15 C 1.0755(8) 0.7004(7) 0.7838(2) 0.0157(17) Uani 1 1 d . . . . .
C16 C 1.0764(8) 0.8038(7) 0.7099(2) 0.0173(17) Uani 1 1 d . . . . .
C17 C 0.9434(8) 1.0229(8) 0.6515(3) 0.0188(18) Uani 1 1 d . . . . .
H17A H 0.883914 0.993293 0.640471 0.028 Uiso 1 1 calc R U . . .
H17B H 0.963284 1.079672 0.632875 0.028 Uiso 1 1 calc R U . . .
H17C H 0.896844 1.074140 0.675561 0.028 Uiso 1 1 calc R U . . .
C18 C 1.2231(9) 0.9496(8) 0.6727(3) 0.0228(19) Uani 1 1 d . . . . .
H18A H 1.178769 1.013025 0.694690 0.034 Uiso 1 1 calc R U . . .
H18B H 1.235320 0.996957 0.649828 0.034 Uiso 1 1 calc R U . . .
H18C H 1.313045 0.879067 0.679164 0.034 Uiso 1 1 calc R U . . .
C19 C 0.9328(9) 0.8304(8) 0.5569(3) 0.0234(19) Uani 1 1 d . . . . .
H19A H 0.871221 0.885135 0.579007 0.035 Uiso 1 1 calc R U . . .
H19B H 0.939274 0.741127 0.557957 0.035 Uiso 1 1 calc R U . . .
H19C H 0.896235 0.873085 0.532684 0.035 Uiso 1 1 calc R U . . .
C20 C 1.2083(9) 0.7215(9) 0.5129(3) 0.026(2) Uani 1 1 d . . . . .
H20A H 1.153458 0.762137 0.491023 0.038 Uiso 1 1 calc R U . . .
H20B H 1.228742 0.627566 0.514880 0.038 Uiso 1 1 calc R U . . .
H20C H 1.294476 0.726350 0.508826 0.038 Uiso 1 1 calc R U . . .
C21 C 1.4486(9) 0.8224(9) 0.5743(3) 0.025(2) Uani 1 1 d . . . . .
H21A H 1.395759 0.902785 0.590783 0.038 Uiso 1 1 calc R U . . .
H21B H 1.414066 0.839289 0.548584 0.038 Uiso 1 1 calc R U . . .
H21C H 1.545904 0.800101 0.571620 0.038 Uiso 1 1 calc R U . . .
C22 C 1.5409(8) 0.6242(9) 0.6384(3) 0.0237(19) Uani 1 1 d . . . . .
H22A H 1.549847 0.538992 0.648425 0.036 Uiso 1 1 calc R U . . .
H22B H 1.498851 0.692834 0.659119 0.036 Uiso 1 1 calc R U . . .
H22C H 1.632069 0.613283 0.629252 0.036 Uiso 1 1 calc R U . . .
C23 C 1.0577(8) 0.4864(8) 0.8362(3) 0.0219(19) Uani 1 1 d . . . . .
H23A H 0.957393 0.525999 0.840714 0.033 Uiso 1 1 calc R U . . .
H23B H 1.099995 0.427510 0.857687 0.033 Uiso 1 1 calc R U . . .
H23C H 1.089582 0.434310 0.811844 0.033 Uiso 1 1 calc R U . . .
C24 C 1.3015(9) 0.5255(9) 0.8316(3) 0.0246(19) Uani 1 1 d . . . . .
H24A H 1.336848 0.465792 0.808679 0.037 Uiso 1 1 calc R U . . .
H24B H 1.326613 0.472188 0.855041 0.037 Uiso 1 1 calc R U . . .
H24C H 1.341436 0.586507 0.830147 0.037 Uiso 1 1 calc R U . . .
C25 C 1.0829(9) 0.9908(8) 0.5518(3) 0.025(2) Uani 1 1 d . . . . .
H25A H 1.168990 0.992366 0.554884 0.038 Uiso 1 1 calc R U . . .
H25B H 1.010579 1.051680 0.570978 0.038 Uiso 1 1 calc R U . . .
H25C H 1.055761 1.019618 0.525608 0.038 Uiso 1 1 calc R U . . .
C26 C 1.5286(10) 0.5364(9) 0.5601(3) 0.032(2) Uani 1 1 d . . . . .
H26A H 1.617575 0.532341 0.551878 0.048 Uiso 1 1 calc R U . . .
H26B H 1.476077 0.552607 0.537608 0.048 Uiso 1 1 calc R U . . .
H26C H 1.543717 0.451208 0.571777 0.048 Uiso 1 1 calc R U . . .
C27 C 1.3646(9) 0.6414(11) 0.7415(3) 0.036(2) Uani 1 1 d . . . . .
H27A H 1.372706 0.563434 0.727699 0.054 Uiso 1 1 calc R U . . .
H27B H 1.408597 0.612680 0.765737 0.054 Uiso 1 1 calc R U . . .
H27C H 1.409947 0.683789 0.725234 0.054 Uiso 1 1 calc R U . . .
C28 C 1.1289(12) 0.9210(11) 0.9493(3) 0.042(3) Uani 1 1 d . . . . .
H28A H 1.205675 0.934880 0.955474 0.063 Uiso 1 1 calc R U . . .
H28B H 1.092647 0.892635 0.972582 0.063 Uiso 1 1 calc R U . . .
H28C H 1.056092 1.004810 0.940151 0.063 Uiso 1 1 calc R U . . .
C29 C 1.0554(13) 0.5031(11) 0.9437(3) 0.047(3) Uani 1 1 d . . . . .
H29A H 1.011071 0.474917 0.965115 0.071 Uiso 1 1 calc R U . . .
H29B H 1.141668 0.495413 0.951222 0.071 Uiso 1 1 calc R U . . .
H29C H 1.074793 0.445580 0.920821 0.071 Uiso 1 1 calc R U . . .
C30 C 0.8933(13) 0.7778(12) 0.9791(3) 0.048(3) Uani 1 1 d . . . . .
H30A H 0.832682 0.873198 0.975161 0.071 Uiso 1 1 calc R U . . .
H30B H 0.978121 0.766254 0.988951 0.071 Uiso 1 1 calc R U . . .
H30C H 0.846685 0.743067 0.997899 0.071 Uiso 1 1 calc R U . . .
C31 C 0.7738(11) 0.6815(12) 0.9217(3) 0.044(3) Uani 1 1 d . . . . .
H31A H 0.746417 0.638041 0.943065 0.066 Uiso 1 1 calc R U . . .
H31B H 0.789539 0.631862 0.897429 0.066 Uiso 1 1 calc R U . . .
H31C H 0.700533 0.773694 0.919427 0.066 Uiso 1 1 calc R U . . .
C32 C 1.1705(17) 0.9160(13) 0.7755(4) 0.063(4) Uani 1 1 d . . . . .
H32A H 1.196733 0.896271 0.802090 0.095 Uiso 1 1 calc R U . . .
H32B H 1.076312 0.989903 0.776001 0.095 Uiso 1 1 calc R U . . .
H32C H 1.233499 0.941642 0.760376 0.095 Uiso 1 1 calc R U . . .
C33 C 1.3161(12) 0.6272(10) 0.9343(4) 0.049(3) Uani 1 1 d . . . . .
H33A H 1.349295 0.551326 0.916038 0.074 Uiso 1 1 calc R U . . .
H33B H 1.268808 0.611086 0.957583 0.074 Uiso 1 1 calc R U . . .
H33C H 1.394257 0.636982 0.941464 0.074 Uiso 1 1 calc R U . . .
C34 C 1.3363(11) 0.1773(10) 0.5225(3) 0.033(2) Uani 1 1 d . . . . .
H34A H 1.283156 0.128057 0.528076 0.040 Uiso 1 1 calc R U . . .
H34B H 1.404692 0.132192 0.500133 0.040 Uiso 1 1 calc R U . . .
C35 C 1.2390(12) 0.3205(10) 0.5119(3) 0.036(2) Uani 1 1 d . . . . .
H35A H 1.292131 0.369603 0.506041 0.044 Uiso 1 1 calc R U . . .
H35B H 1.196509 0.319014 0.488138 0.044 Uiso 1 1 calc R U . . .
C36 C 1.0216(10) 0.3578(9) 0.5417(3) 0.031(2) Uani 1 1 d . . . . .
H36A H 1.057728 0.259489 0.540870 0.038 Uiso 1 1 calc R U . . .
H36B H 0.971549 0.395957 0.518537 0.038 Uiso 1 1 calc R U . . .
C37 C 0.9276(10) 0.4159(9) 0.5774(3) 0.032(2) Uani 1 1 d . . . . .
H37A H 0.896125 0.513347 0.578845 0.039 Uiso 1 1 calc R U . . .
H37B H 0.845704 0.402807 0.576545 0.039 Uiso 1 1 calc R U . . .
C38 C 0.9063(10) 0.3950(9) 0.6452(3) 0.030(2) Uani 1 1 d . . . . .
H38A H 0.833583 0.368422 0.644020 0.036 Uiso 1 1 calc R U . . .
H38B H 0.861403 0.493802 0.648057 0.036 Uiso 1 1 calc R U . . .
C39 C 0.9858(9) 0.3317(9) 0.6795(3) 0.028(2) Uani 1 1 d . . . . .
H39A H 0.922168 0.354029 0.703448 0.033 Uiso 1 1 calc R U . . .
H39B H 1.035659 0.233016 0.675994 0.033 Uiso 1 1 calc R U . . .
C40 C 1.5977(9) 0.1605(9) 0.5816(3) 0.031(2) Uani 1 1 d . . . . .
H40A H 1.621707 0.069975 0.591550 0.037 Uiso 1 1 calc R U . . .
H40B H 1.683973 0.165763 0.575413 0.037 Uiso 1 1 calc R U . . .
C41 C 1.5261(11) 0.1824(10) 0.5461(3) 0.036(2) Uani 1 1 d . . . . .
H41A H 1.502637 0.272443 0.535961 0.044 Uiso 1 1 calc R U . . .
H41B H 1.586924 0.114875 0.525936 0.044 Uiso 1 1 calc R U . . .
C42 C 1.5728(9) 0.2488(9) 0.6456(3) 0.027(2) Uani 1 1 d . . . . .
H42A H 1.647498 0.273442 0.641108 0.032 Uiso 1 1 calc R U . . .
H42B H 1.612893 0.155475 0.654831 0.032 Uiso 1 1 calc R U . . .
C43 C 1.4650(9) 0.3409(9) 0.6753(3) 0.025(2) Uani 1 1 d . . . . .
H43A H 1.507358 0.340205 0.699297 0.030 Uiso 1 1 calc R U . . .
H43B H 1.422332 0.433469 0.665537 0.030 Uiso 1 1 calc R U . . .
C44 C 1.2609(10) 0.3794(10) 0.7135(3) 0.031(2) Uani 1 1 d . . . . .
H44A H 1.221204 0.475552 0.707251 0.037 Uiso 1 1 calc R U . . .
H44B H 1.301474 0.365573 0.738580 0.037 Uiso 1 1 calc R U . . .
C45 C 1.1525(9) 0.3371(9) 0.7162(3) 0.026(2) Uani 1 1 d . . . . .
H45A H 1.194758 0.238340 0.717850 0.031 Uiso 1 1 calc R U . . .
H45B H 1.088365 0.377146 0.739742 0.031 Uiso 1 1 calc R U . . .
C46 C 1.3042(12) 0.8313(13) 0.8756(4) 0.050(3) Uani 1 1 d . . . . .
H46A H 1.247195 0.912640 0.861788 0.074 Uiso 1 1 calc R U . . .
H46B H 1.357294 0.757243 0.856919 0.074 Uiso 1 1 calc R U . . .
H46C H 1.367360 0.846729 0.890082 0.074 Uiso 1 1 calc R U . . .

loop_
_atom_site_aniso_label
_atom_site_aniso_U_11
_atom_site_aniso_U_22
_atom_site_aniso_U_33
_atom_site_aniso_U_23
_atom_site_aniso_U_13
_atom_site_aniso_U_12
O7 0.059(11) 0.016(8) 0.047(11) 0.006(7) 0.003(8) 0.004(7)
O8 0.018(7) 0.036(8) 0.059(10) -0.014(7) 0.006(6) -0.013(6)
O9 0.046(9) 0.017(7) 0.056(11) 0.000(7) -0.014(8) -0.021(7)
O10 0.072(11) 0.022(7) 0.020(9) 0.000(7) 0.010(8) -0.028(7)
O11 0.046(10) 0.019(8) 0.048(9) 0.001(7) -0.009(7) -0.021(8)
O12 0.042(9) 0.032(8) 0.070(12) -0.003(8) -0.002(8) -0.018(7)
C48 0.22(6) 0.036(19) 0.15(4) -0.02(2) -0.12(4) 0.01(3)
C47 0.035(13) 0.012(12) 0.13(3) 0.019(14) 0.005(15) -0.006(10)
C50 0.048(7) 0.048(7) 0.048(7) 0.0008(10) -0.0045(12) -0.023(4)
C52 0.043(12) 0.012(8) 0.025(10) -0.012(7) 0.004(8) 0.004(8)
C51 0.052(15) 0.051(15) 0.031(13) -0.008(11) 0.008(10) -0.011(12)
C54 0.030(4) 0.030(4) 0.030(4) 0.0007(10) -0.0027(11) -0.014(2)
C53 0.033(11) 0.014(9) 0.061(14) 0.006(9) -0.002(10) -0.002(8)
C55 0.12(2) 0.045(13) 0.013(10) 0.015(9) -0.032(13) -0.046(15)
C56 0.060(17) 0.039(13) 0.029(11) 0.007(10) -0.006(10) -0.034(12)
C49 0.035(14) 0.034(14) 0.057(19) -0.003(12) 0.025(14) -0.016(12)
C70 0.012(11) 0.023(11) 0.067(17) -0.006(10) -0.015(11) 0.007(9)
C69 0.059(9) 0.059(9) 0.059(9) 0.0012(10) -0.0056(13) -0.028(4)
O13 0.008(8) 0.032(9) 0.049(11) 0.012(7) -0.012(7) -0.005(7)
O14 0.030(9) 0.011(7) 0.048(10) -0.009(7) 0.021(7) -0.003(7)
O15 0.032(10) 0.032(9) 0.053(12) 0.003(8) 0.013(9) 0.004(8)
O16 0.080(15) 0.018(9) 0.054(12) -0.004(8) -0.038(11) 0.014(9)
O17 0.11(2) 0.022(9) 0.087(16) 0.004(10) -0.070(16) -0.009(12)
O18 0.043(6) 0.042(6) 0.042(6) 0.0010(10) -0.0039(12) -0.020(3)
C62 0.055(8) 0.055(8) 0.055(8) 0.0011(10) -0.0052(13) -0.026(4)
C58 0.14(4) 0.07(3) 0.017(16) 0.023(19) -0.015(19) 0.02(3)
C59 0.057(7) 0.057(7) 0.057(7) 0.0011(10) -0.0055(12) -0.027(3)
C57 0.10(3) 0.035(18) 0.04(2) 0.014(16) -0.001(18) 0.03(2)
C60 0.11(4) 0.04(3) 0.19(6) 0.04(3) -0.09(4) -0.05(3)
C61 0.031(13) 0.025(12) 0.08(2) -0.013(12) 0.014(12) -0.013(10)
C65 0.046(8) 0.046(8) 0.046(8) 0.0009(10) -0.0044(13) -0.022(4)
C63 0.034(5) 0.034(5) 0.034(5) 0.0006(10) -0.0032(11) -0.016(3)
C66 0.020(11) 0.050(14) 0.021(11) -0.009(10) 0.007(9) -0.023(10)
C68 0.122(18) 0.122(18) 0.122(18) 0.0024(11) -0.012(2) -0.058(9)
C67 0.039(6) 0.039(6) 0.039(6) 0.0007(10) -0.0038(12) -0.019(3)
C64 0.024(5) 0.024(5) 0.024(5) 0.0004(10) -0.0022(11) -0.011(3)
O1 0.027(3) 0.017(3) 0.042(4) 0.008(3) 0.002(3) -0.010(3)
O2 0.031(4) 0.018(3) 0.040(4) 0.004(3) -0.011(3) -0.009(3)
O3 0.022(3) 0.014(3) 0.045(4) 0.000(3) -0.002(3) -0.005(3)
O4 0.021(3) 0.016(3) 0.035(4) 0.001(3) 0.001(3) -0.005(3)
O5 0.014(3) 0.018(3) 0.041(4) -0.001(3) 0.002(3) -0.002(3)
O6 0.019(3) 0.013(3) 0.038(4) 0.005(3) -0.001(3) -0.003(3)
Si1 0.0163(11) 0.0112(11) 0.0228(12) 0.0030(9) -0.0014(9) -0.0031(9)
Si2 0.0190(12) 0.0133(11) 0.0271(13) 0.0010(9) -0.0012(10) -0.0003(10)
Si3 0.0320(15) 0.0261(14) 0.0233(13) 0.0027(11) 0.0025(11) -0.0060(12)
Si4 0.0282(14) 0.0225(13) 0.0331(15) -0.0067(11) -0.0050(11) -0.0030(11)
Si5 0.0231(13) 0.0165(11) 0.0222(12) 0.0024(9) -0.0038(10) -0.0092(10)
Si7 0.0182(11) 0.0110(10) 0.0207(12) 0.0043(9) -0.0032(9) -0.0069(9)
Si8 0.0138(11) 0.0062(10) 0.0225(12) 0.0041(8) -0.0017(9) -0.0020(8)
Si9 0.0119(11) 0.0076(10) 0.0252(12) 0.0043(9) -0.0026(9) -0.0023(9)
Si10 0.0123(11) 0.0139(11) 0.0288(13) 0.0043(9) 0.0004(9) -0.0053(9)
K1 0.0342(13) 0.0204(11) 0.0529(15) 0.0079(10) 0.0013(11) 0.0032(9)
K2 0.0137(9) 0.0136(9) 0.0332(11) 0.0017(7) -0.0054(7) -0.0036(7)
C1 0.018(4) 0.020(4) 0.035(5) 0.008(4) -0.003(4) -0.003(4)
C2 0.024(5) 0.023(5) 0.040(6) 0.011(4) -0.008(4) -0.016(4)
C3 0.017(4) 0.011(4) 0.025(5) 0.006(3) -0.002(3) -0.005(3)
C4 0.012(4) 0.015(4) 0.033(5) 0.006(3) 0.001(3) -0.010(3)
C5 0.017(4) 0.025(5) 0.046(6) 0.020(4) -0.016(4) -0.016(4)
C6 0.017(5) 0.023(5) 0.041(6) 0.017(4) -0.005(4) 0.002(4)
C7 0.016(4) 0.018(4) 0.022(5) 0.008(3) -0.001(3) 0.002(3)
C8 0.019(5) 0.020(4) 0.023(5) 0.006(4) -0.005(4) 0.001(4)
C9 0.025(5) 0.016(4) 0.022(4) 0.005(3) 0.000(4) -0.008(4)
C10 0.021(5) 0.017(4) 0.043(6) 0.013(4) -0.011(4) -0.006(4)
C11 0.012(4) 0.044(6) 0.048(6) 0.012(5) -0.004(4) -0.014(4)
C12 0.019(5) 0.040(6) 0.028(5) 0.002(4) -0.003(4) -0.008(4)
C13 0.019(4) 0.009(4) 0.020(4) -0.002(3) -0.003(3) 0.002(3)
C14 0.018(4) 0.006(4) 0.031(5) -0.002(3) 0.003(4) -0.003(3)
C15 0.014(4) 0.003(3) 0.023(4) 0.005(3) 0.000(3) 0.001(3)
C16 0.018(4) 0.003(3) 0.029(5) 0.002(3) -0.004(3) -0.004(3)
C17 0.008(4) 0.009(4) 0.035(5) 0.006(3) -0.005(3) 0.000(3)
C18 0.019(4) 0.013(4) 0.037(5) 0.000(4) -0.001(4) -0.008(4)
C19 0.021(4) 0.015(4) 0.027(5) 0.013(4) -0.008(4) -0.003(4)
C20 0.027(5) 0.027(5) 0.027(5) 0.000(4) -0.002(4) -0.017(4)
C21 0.028(5) 0.020(4) 0.034(5) 0.019(4) -0.007(4) -0.017(4)
C22 0.012(4) 0.016(4) 0.035(5) 0.004(4) -0.001(4) 0.000(3)
C23 0.010(4) 0.016(4) 0.033(5) 0.005(4) 0.002(3) -0.001(3)
C24 0.019(4) 0.018(4) 0.030(5) -0.001(4) -0.001(4) -0.004(4)
C25 0.026(5) 0.017(4) 0.033(5) 0.013(4) -0.010(4) -0.010(4)
C26 0.034(5) 0.023(5) 0.034(5) 0.001(4) -0.001(4) -0.010(4)
C27 0.014(4) 0.052(7) 0.038(6) 0.008(5) -0.005(4) -0.012(5)
C28 0.047(7) 0.033(6) 0.040(6) -0.013(5) -0.003(5) -0.014(5)
C29 0.060(8) 0.032(6) 0.035(6) 0.014(5) -0.003(5) -0.011(6)
C30 0.054(7) 0.046(7) 0.029(6) 0.002(5) 0.005(5) -0.014(6)
C31 0.039(6) 0.043(6) 0.045(7) 0.003(5) 0.003(5) -0.018(5)
C32 0.127(13) 0.052(8) 0.040(7) 0.000(6) -0.012(7) -0.066(9)
C33 0.046(7) 0.024(5) 0.060(8) -0.005(5) -0.027(6) 0.002(5)
C34 0.041(6) 0.027(5) 0.029(5) -0.002(4) 0.001(4) -0.015(5)
C35 0.060(7) 0.035(6) 0.024(5) 0.002(4) -0.005(5) -0.030(5)
C36 0.027(5) 0.022(5) 0.044(6) 0.003(4) -0.016(4) -0.010(4)
C37 0.028(5) 0.018(5) 0.051(6) -0.002(4) -0.018(5) -0.008(4)
C38 0.023(5) 0.012(4) 0.049(6) -0.004(4) -0.004(4) -0.002(4)
C39 0.015(4) 0.015(4) 0.051(6) 0.001(4) -0.001(4) -0.007(4)
C40 0.011(4) 0.021(5) 0.052(6) 0.001(4) 0.005(4) -0.002(4)
C41 0.041(6) 0.021(5) 0.043(6) -0.005(4) 0.004(5) -0.012(5)
C42 0.013(4) 0.021(5) 0.054(6) 0.019(4) -0.016(4) -0.013(4)
C43 0.016(4) 0.028(5) 0.036(5) 0.007(4) -0.003(4) -0.016(4)
C44 0.031(5) 0.029(5) 0.027(5) 0.002(4) -0.007(4) -0.008(4)
C45 0.021(5) 0.026(5) 0.032(5) 0.006(4) -0.002(4) -0.012(4)
C46 0.042(7) 0.057(8) 0.053(7) -0.023(6) 0.006(5) -0.026(6)

_geom_special_details            
;
 All esds (except the esd in the dihedral angle between two l.s. planes)
 are estimated using the full covariance matrix.  The cell esds are taken
 into account individually in the estimation of esds in distances, angles
 and torsion angles; correlations between esds in cell parameters are only
 used when they are defined by crystal symmetry.  An approximate (isotropic)
 treatment of cell esds is used for estimating esds involving l.s. planes.
;
loop_
_geom_bond_atom_site_label_1
_geom_bond_atom_site_label_2
_geom_bond_distance
_geom_bond_site_symmetry_2
_geom_bond_publ_flag
O7 C51 1.40(3) . ?
O7 C49 1.46(3) . ?
O7 K1 2.871(17) . ?
O8 C50 1.43(3) . ?
O8 C70 1.44(3) . ?
O8 K1 2.792(13) . ?
O9 C56 1.40(3) . ?
O9 C69 1.46(3) . ?
O9 K1 2.795(17) . ?
O10 C54 1.40(2) . ?
O10 C55 1.36(3) . ?
O10 K1 2.899(16) . ?
O11 C47 1.4399(11) . ?
O11 C53 1.36(3) . ?
O11 K1 2.946(16) . ?
O12 C48 1.4400(12) . ?
O12 C52 1.42(3) . ?
O12 K1 2.961(16) . ?
C48 H48A 0.9900 . ?
C48 H48B 0.9900 . ?
C48 C47 1.5000(11) . ?
C47 H47A 0.9900 . ?
C47 H47B 0.9900 . ?
C50 H50A 0.9900 . ?
C50 H50B 0.9900 . ?
C50 C49 1.36(4) . ?
C52 H52A 0.9900 . ?
C52 H52B 0.9900 . ?
C52 C51 1.48(3) . ?
C51 H51A 0.9900 . ?
C51 H51B 0.9900 . ?
C54 H54A 0.9900 . ?
C54 H54B 0.9900 . ?
C54 C53 1.50(3) . ?
C53 H53A 0.9900 . ?
C53 H53B 0.9900 . ?
C55 H55A 0.9900 . ?
C55 H55B 0.9900 . ?
C55 C56 1.52(3) . ?
C56 H56A 0.9900 . ?
C56 H56B 0.9900 . ?
C49 H49A 0.9900 . ?
C49 H49B 0.9900 . ?
C70 H70A 0.9900 . ?
C70 H70B 0.9900 . ?
C70 C69 1.48(4) . ?
C69 H69A 0.9900 . ?
C69 H69B 0.9900 . ?
O13 C65 1.33(3) . ?
O13 C63 1.43(3) . ?
O13 K1 2.966(18) . ?
O14 C61 1.42(3) . ?
O14 C66 1.41(3) . ?
O14 K1 2.917(18) . ?
O15 C57 1.4400(12) . ?
O15 C64 1.50(3) . ?
O15 K1 2.942(19) . ?
O16 C58 1.4400(12) . ?
O16 C68 1.4400(12) . ?
O16 K1 2.709(18) . ?
O17 C60 1.48(6) . ?
O17 C67 1.4401(12) . ?
O17 K1 2.676(19) . ?
O18 C62 1.34(4) . ?
O18 C59 1.44(4) . ?
O18 K1 2.64(2) . ?
C62 H62A 0.9900 . ?
C62 H62B 0.9900 . ?
C62 C61 1.52(4) . ?
C58 H58A 0.9900 . ?
C58 H58B 0.9900 . ?
C58 C57 1.5000(12) . ?
C59 H59A 0.9900 . ?
C59 H59B 0.9900 . ?
C59 C60 1.51(6) . ?
C57 H57A 0.9900 . ?
C57 H57B 0.9900 . ?
C60 H60A 0.9900 . ?
C60 H60B 0.9900 . ?
C61 H61A 0.9900 . ?
C61 H61B 0.9900 . ?
C65 H65A 0.9900 . ?
C65 H65B 0.9900 . ?
C65 C66 1.50(4) . ?
C63 H63A 0.9900 . ?
C63 H63B 0.9900 . ?
C63 C64 1.38(3) . ?
C66 H66A 0.9900 . ?
C66 H66B 0.9900 . ?
C68 H68A 0.9900 . ?
C68 H68B 0.9900 . ?
C68 C67 1.5000(11) . ?
C67 H67A 0.9900 . ?
C67 H67B 0.9900 . ?
C64 H64A 0.9900 . ?
C64 H64B 0.9900 . ?
O1 K2 2.919(7) . ?
O1 C34 1.412(12) . ?
O1 C41 1.399(12) . ?
O2 K2 2.773(7) . ?
O2 C35 1.416(12) . ?
O2 C36 1.448(11) . ?
O3 K2 2.794(7) . ?
O3 C37 1.420(11) . ?
O3 C38 1.404(11) . ?
O4 K2 2.799(7) . ?
O4 C39 1.418(11) . ?
O4 C45 1.414(11) . ?
O5 K2 2.715(6) . ?
O5 C40 1.428(11) . ?
O5 C42 1.422(11) . ?
O6 K2 2.864(7) . ?
O6 C43 1.408(10) . ?
O6 C44 1.423(11) . ?
Si1 Si2 2.358(3) . ?
Si1 C15 1.875(8) . ?
Si1 C23 1.911(9) . ?
Si1 C24 1.882(9) . ?
Si2 Si3 2.338(4) . ?
Si2 Si4 2.345(4) . ?
Si2 K1 3.467(3) . ?
Si3 C29 1.897(11) . ?
Si3 C30 1.880(11) . ?
Si3 C31 1.882(12) . ?
Si4 C28 1.879(10) . ?
Si4 C33 1.916(11) . ?
Si4 C46 1.879(12) . ?
Si5 C15 1.874(8) . ?
Si5 C16 1.877(9) . ?
Si5 C27 1.858(10) . ?
Si5 C32 1.875(11) . ?
Si7 Si8 2.340(3) . ?
Si7 C19 1.879(9) . ?
Si7 C20 1.885(9) . ?
Si7 C25 1.891(9) . ?
Si8 Si9 2.366(3) . ?
Si8 Si10 2.337(3) . ?
Si8 K2 3.516(3) . ?
Si9 C16 1.883(9) . ?
Si9 C17 1.897(8) . ?
Si9 C18 1.908(9) . ?
Si10 C21 1.900(8) . ?
Si10 C22 1.879(9) . ?
Si10 C26 1.891(10) . ?
C1 H1 0.9500 . ?
C1 C3 1.390(12) . ?
C1 C6 1.385(13) . ?
C2 H2 0.9500 . ?
C2 C4 1.416(12) . ?
C2 C5 1.380(13) . ?
C3 C4 1.361(12) . ?
C3 C14 1.519(12) . ?
C4 H4 0.9500 . ?
C5 H5 0.9500 . ?
C5 C6 1.361(14) . ?
C6 H6 0.9500 . ?
C7 C8 1.390(12) . ?
C7 C9 1.398(13) . ?
C7 C13 1.487(13) . ?
C8 H8 0.9500 . ?
C8 C12 1.380(14) . ?
C9 H9 0.9500 . ?
C9 C10 1.374(13) . ?
C10 H10 0.9500 . ?
C10 C11 1.385(14) . ?
C11 H11 0.9500 . ?
C11 C12 1.384(15) . ?
C12 H12 0.9500 . ?
C13 C14 1.542(12) . ?
C13 C15 1.365(12) . ?
C14 C16 1.342(12) . ?
C17 H17A 0.9800 . ?
C17 H17B 0.9800 . ?
C17 H17C 0.9800 . ?
C18 H18A 0.9800 . ?
C18 H18B 0.9800 . ?
C18 H18C 0.9800 . ?
C19 H19A 0.9800 . ?
C19 H19B 0.9800 . ?
C19 H19C 0.9800 . ?
C20 H20A 0.9800 . ?
C20 H20B 0.9800 . ?
C20 H20C 0.9800 . ?
C21 H21A 0.9800 . ?
C21 H21B 0.9800 . ?
C21 H21C 0.9800 . ?
C22 H22A 0.9800 . ?
C22 H22B 0.9800 . ?
C22 H22C 0.9800 . ?
C23 H23A 0.9800 . ?
C23 H23B 0.9800 . ?
C23 H23C 0.9800 . ?
C24 H24A 0.9800 . ?
C24 H24B 0.9800 . ?
C24 H24C 0.9800 . ?
C25 H25A 0.9800 . ?
C25 H25B 0.9800 . ?
C25 H25C 0.9800 . ?
C26 H26A 0.9800 . ?
C26 H26B 0.9800 . ?
C26 H26C 0.9800 . ?
C27 H27A 0.9800 . ?
C27 H27B 0.9800 . ?
C27 H27C 0.9800 . ?
C28 H28A 0.9800 . ?
C28 H28B 0.9800 . ?
C28 H28C 0.9800 . ?
C29 H29A 0.9800 . ?
C29 H29B 0.9800 . ?
C29 H29C 0.9800 . ?
C30 H30A 0.9800 . ?
C30 H30B 0.9800 . ?
C30 H30C 0.9800 . ?
C31 H31A 0.9800 . ?
C31 H31B 0.9800 . ?
C31 H31C 0.9800 . ?
C32 H32A 0.9800 . ?
C32 H32B 0.9800 . ?
C32 H32C 0.9800 . ?
C33 H33A 0.9800 . ?
C33 H33B 0.9800 . ?
C33 H33C 0.9800 . ?
C34 H34A 0.9900 . ?
C34 H34B 0.9900 . ?
C34 C35 1.523(14) . ?
C35 H35A 0.9900 . ?
C35 H35B 0.9900 . ?
C36 H36A 0.9900 . ?
C36 H36B 0.9900 . ?
C36 C37 1.482(14) . ?
C37 H37A 0.9900 . ?
C37 H37B 0.9900 . ?
C38 H38A 0.9900 . ?
C38 H38B 0.9900 . ?
C38 C39 1.503(13) . ?
C39 H39A 0.9900 . ?
C39 H39B 0.9900 . ?
C40 H40A 0.9900 . ?
C40 H40B 0.9900 . ?
C40 C41 1.479(15) . ?
C41 H41A 0.9900 . ?
C41 H41B 0.9900 . ?
C42 H42A 0.9900 . ?
C42 H42B 0.9900 . ?
C42 C43 1.490(13) . ?
C43 H43A 0.9900 . ?
C43 H43B 0.9900 . ?
C44 H44A 0.9900 . ?
C44 H44B 0.9900 . ?
C44 C45 1.486(13) . ?
C45 H45A 0.9900 . ?
C45 H45B 0.9900 . ?
C46 H46A 0.9800 . ?
C46 H46B 0.9800 . ?
C46 H46C 0.9800 . ?

loop_
_geom_angle_atom_site_label_1
_geom_angle_atom_site_label_2
_geom_angle_atom_site_label_3
_geom_angle
_geom_angle_site_symmetry_1
_geom_angle_site_symmetry_3
_geom_angle_publ_flag
C51 O7 C49 112.7(19) . . ?
C51 O7 K1 111.2(14) . . ?
C49 O7 K1 108.8(15) . . ?
C50 O8 C70 118.5(18) . . ?
C50 O8 K1 112.8(14) . . ?
C70 O8 K1 115.5(15) . . ?
C56 O9 C69 112(2) . . ?
C56 O9 K1 111.3(13) . . ?
C69 O9 K1 124.4(16) . . ?
C54 O10 K1 120.6(13) . . ?
C55 O10 C54 116.3(18) . . ?
C55 O10 K1 117.2(16) . . ?
C47 O11 K1 113.6(14) . . ?
C53 O11 C47 119.0(16) . . ?
C53 O11 K1 108.5(12) . . ?
C48 O12 K1 99.5(14) . . ?
C52 O12 C48 112.7(17) . . ?
C52 O12 K1 113.1(10) . . ?
O12 C48 H48A 111.2 . . ?
O12 C48 H48B 111.2 . . ?
O12 C48 C47 103.0(16) . . ?
H48A C48 H48B 109.1 . . ?
C47 C48 H48A 111.2 . . ?
C47 C48 H48B 111.2 . . ?
O11 C47 C48 85.8(15) . . ?
O11 C47 H47A 114.3 . . ?
O11 C47 H47B 114.3 . . ?
C48 C47 H47A 114.3 . . ?
C48 C47 H47B 114.3 . . ?
H47A C47 H47B 111.5 . . ?
O8 C50 H50A 108.7 . . ?
O8 C50 H50B 108.7 . . ?
H50A C50 H50B 107.6 . . ?
C49 C50 O8 114(2) . . ?
C49 C50 H50A 108.7 . . ?
C49 C50 H50B 108.7 . . ?
O12 C52 H52A 110.1 . . ?
O12 C52 H52B 110.1 . . ?
O12 C52 C51 107.9(17) . . ?
H52A C52 H52B 108.4 . . ?
C51 C52 H52A 110.1 . . ?
C51 C52 H52B 110.1 . . ?
O7 C51 C52 108(2) . . ?
O7 C51 H51A 110.2 . . ?
O7 C51 H51B 110.2 . . ?
C52 C51 H51A 110.2 . . ?
C52 C51 H51B 110.2 . . ?
H51A C51 H51B 108.5 . . ?
O10 C54 H54A 110.4 . . ?
O10 C54 H54B 110.4 . . ?
O10 C54 C53 106.8(17) . . ?
H54A C54 H54B 108.6 . . ?
C53 C54 H54A 110.4 . . ?
C53 C54 H54B 110.4 . . ?
O11 C53 C54 114.8(17) . . ?
O11 C53 H53A 108.6 . . ?
O11 C53 H53B 108.6 . . ?
C54 C53 H53A 108.6 . . ?
C54 C53 H53B 108.6 . . ?
H53A C53 H53B 107.5 . . ?
O10 C55 H55A 109.4 . . ?
O10 C55 H55B 109.4 . . ?
O10 C55 C56 111.1(18) . . ?
H55A C55 H55B 108.0 . . ?
C56 C55 H55A 109.4 . . ?
C56 C55 H55B 109.4 . . ?
O9 C56 C55 111.8(18) . . ?
O9 C56 H56A 109.3 . . ?
O9 C56 H56B 109.3 . . ?
C55 C56 H56A 109.3 . . ?
C55 C56 H56B 109.3 . . ?
H56A C56 H56B 107.9 . . ?
O7 C49 H49A 109.6 . . ?
O7 C49 H49B 109.6 . . ?
C50 C49 O7 110(2) . . ?
C50 C49 H49A 109.6 . . ?
C50 C49 H49B 109.6 . . ?
H49A C49 H49B 108.1 . . ?
O8 C70 H70A 105.9 . . ?
O8 C70 H70B 105.9 . . ?
O8 C70 C69 126(2) . . ?
H70A C70 H70B 106.2 . . ?
C69 C70 H70A 105.9 . . ?
C69 C70 H70B 105.9 . . ?
O9 C69 C70 104(2) . . ?
O9 C69 H69A 110.9 . . ?
O9 C69 H69B 110.9 . . ?
C70 C69 H69A 110.9 . . ?
C70 C69 H69B 110.9 . . ?
H69A C69 H69B 108.9 . . ?
C65 O13 C63 109(2) . . ?
C65 O13 K1 104.0(17) . . ?
C63 O13 K1 119.6(13) . . ?
C61 O14 K1 107.6(15) . . ?
C66 O14 C61 117(2) . . ?
C66 O14 K1 112.3(12) . . ?
C57 O15 C64 116.2(19) . . ?
C57 O15 K1 109.4(18) . . ?
C64 O15 K1 114.8(12) . . ?
C58 O16 C68 120.5(18) . . ?
C58 O16 K1 121.6(15) . . ?
C68 O16 K1 107(2) . . ?
C60 O17 K1 109(2) . . ?
C67 O17 C60 107(2) . . ?
C67 O17 K1 133.9(16) . . ?
C62 O18 C59 110(2) . . ?
C62 O18 K1 128(2) . . ?
C59 O18 K1 119.6(17) . . ?
O18 C62 H62A 109.6 . . ?
O18 C62 H62B 109.6 . . ?
O18 C62 C61 110(3) . . ?
H62A C62 H62B 108.1 . . ?
C61 C62 H62A 109.6 . . ?
C61 C62 H62B 109.6 . . ?
O16 C58 H58A 109.5 . . ?
O16 C58 H58B 109.5 . . ?
O16 C58 C57 111(2) . . ?
H58A C58 H58B 108.1 . . ?
C57 C58 H58A 109.5 . . ?
C57 C58 H58B 109.5 . . ?
O18 C59 H59A 109.9 . . ?
O18 C59 H59B 109.9 . . ?
O18 C59 C60 109(3) . . ?
H59A C59 H59B 108.3 . . ?
C60 C59 H59A 109.9 . . ?
C60 C59 H59B 109.9 . . ?
O15 C57 C58 113(2) . . ?
O15 C57 H57A 108.9 . . ?
O15 C57 H57B 108.9 . . ?
C58 C57 H57A 108.9 . . ?
C58 C57 H57B 108.9 . . ?
H57A C57 H57B 107.7 . . ?
O17 C60 C59 106(3) . . ?
O17 C60 H60A 110.5 . . ?
O17 C60 H60B 110.5 . . ?
C59 C60 H60A 110.5 . . ?
C59 C60 H60B 110.5 . . ?
H60A C60 H60B 108.7 . . ?
O14 C61 C62 113(2) . . ?
O14 C61 H61A 108.9 . . ?
O14 C61 H61B 108.9 . . ?
C62 C61 H61A 108.9 . . ?
C62 C61 H61B 108.9 . . ?
H61A C61 H61B 107.7 . . ?
O13 C65 H65A 109.8 . . ?
O13 C65 H65B 109.8 . . ?
O13 C65 C66 110(2) . . ?
H65A C65 H65B 108.2 . . ?
C66 C65 H65A 109.8 . . ?
C66 C65 H65B 109.8 . . ?
O13 C63 H63A 109.8 . . ?
O13 C63 H63B 109.8 . . ?
H63A C63 H63B 108.2 . . ?
C64 C63 O13 109(2) . . ?
C64 C63 H63A 109.8 . . ?
C64 C63 H63B 109.8 . . ?
O14 C66 C65 91(2) . . ?
O14 C66 H66A 113.5 . . ?
O14 C66 H66B 113.5 . . ?
C65 C66 H66A 113.5 . . ?
C65 C66 H66B 113.5 . . ?
H66A C66 H66B 110.8 . . ?
O16 C68 H68A 101.9 . . ?
O16 C68 H68B 101.9 . . ?
O16 C68 C67 141(3) . . ?
H68A C68 H68B 104.7 . . ?
C67 C68 H68A 101.9 . . ?
C67 C68 H68B 101.9 . . ?
O17 C67 C68 92(2) . . ?
O17 C67 H67A 113.3 . . ?
O17 C67 H67B 113.3 . . ?
C68 C67 H67A 113.3 . . ?
C68 C67 H67B 113.3 . . ?
H67A C67 H67B 110.7 . . ?
O15 C64 H64A 109.6 . . ?
O15 C64 H64B 109.6 . . ?
C63 C64 O15 110.4(19) . . ?
C63 C64 H64A 109.6 . . ?
C63 C64 H64B 109.6 . . ?
H64A C64 H64B 108.1 . . ?
C34 O1 K2 112.3(5) . . ?
C41 O1 K2 107.3(5) . . ?
C41 O1 C34 113.9(8) . . ?
C35 O2 K2 113.4(6) . . ?
C35 O2 C36 112.0(7) . . ?
C36 O2 K2 116.6(5) . . ?
C37 O3 K2 110.7(5) . . ?
C38 O3 K2 114.3(5) . . ?
C38 O3 C37 112.9(7) . . ?
C39 O4 K2 114.9(5) . . ?
C45 O4 K2 117.2(5) . . ?
C45 O4 C39 113.4(7) . . ?
C40 O5 K2 121.8(5) . . ?
C42 O5 K2 118.6(5) . . ?
C42 O5 C40 114.5(7) . . ?
C43 O6 K2 98.7(5) . . ?
C43 O6 C44 113.1(7) . . ?
C44 O6 K2 105.4(5) . . ?
C15 Si1 Si2 111.4(3) . . ?
C15 Si1 C23 107.7(4) . . ?
C15 Si1 C24 104.7(4) . . ?
C23 Si1 Si2 115.7(3) . . ?
C24 Si1 Si2 115.1(3) . . ?
C24 Si1 C23 101.1(4) . . ?
Si1 Si2 K1 127.76(12) . . ?
Si3 Si2 Si1 102.41(13) . . ?
Si3 Si2 Si4 98.54(14) . . ?
Si3 Si2 K1 100.51(11) . . ?
Si4 Si2 Si1 103.74(13) . . ?
Si4 Si2 K1 118.35(12) . . ?
C29 Si3 Si2 120.7(4) . . ?
C30 Si3 Si2 110.4(4) . . ?
C30 Si3 C29 104.6(5) . . ?
C30 Si3 C31 105.0(5) . . ?
C31 Si3 Si2 111.2(4) . . ?
C31 Si3 C29 103.5(6) . . ?
C28 Si4 Si2 110.6(4) . . ?
C28 Si4 C33 104.5(5) . . ?
C28 Si4 C46 102.9(5) . . ?
C33 Si4 Si2 119.1(4) . . ?
C46 Si4 Si2 113.7(4) . . ?
C46 Si4 C33 104.4(6) . . ?
C15 Si5 C16 96.0(4) . . ?
C15 Si5 C32 110.7(5) . . ?
C27 Si5 C15 115.7(4) . . ?
C27 Si5 C16 113.8(4) . . ?
C27 Si5 C32 107.6(6) . . ?
C32 Si5 C16 112.8(5) . . ?
C19 Si7 Si8 111.7(3) . . ?
C19 Si7 C20 104.1(4) . . ?
C19 Si7 C25 104.6(4) . . ?
C20 Si7 Si8 111.7(3) . . ?
C20 Si7 C25 104.5(4) . . ?
C25 Si7 Si8 118.9(3) . . ?
Si7 Si8 Si9 101.63(11) . . ?
Si7 Si8 K2 109.39(10) . . ?
Si9 Si8 K2 130.50(10) . . ?
Si10 Si8 Si7 97.40(12) . . ?
Si10 Si8 Si9 104.31(12) . . ?
Si10 Si8 K2 108.67(9) . . ?
C16 Si9 Si8 110.4(3) . . ?
C16 Si9 C17 107.2(4) . . ?
C16 Si9 C18 105.1(4) . . ?
C17 Si9 Si8 116.1(3) . . ?
C17 Si9 C18 102.6(4) . . ?
C18 Si9 Si8 114.6(3) . . ?
C21 Si10 Si8 120.0(3) . . ?
C22 Si10 Si8 113.4(3) . . ?
C22 Si10 C21 105.1(4) . . ?
C22 Si10 C26 103.1(4) . . ?
C26 Si10 Si8 110.3(3) . . ?
C26 Si10 C21 103.2(4) . . ?
O7 K1 O10 154.3(4) . . ?
O7 K1 O11 109.6(5) . . ?
O7 K1 O12 58.2(5) . . ?
O8 K1 O7 60.9(5) . . ?
O8 K1 O9 60.3(4) . . ?
O8 K1 O10 119.7(5) . . ?
O8 K1 O11 155.0(4) . . ?
O8 K1 O12 104.1(4) . . ?
O9 K1 O7 116.7(5) . . ?
O9 K1 O10 59.6(5) . . ?
O9 K1 O11 113.2(4) . . ?
O9 K1 O12 118.3(4) . . ?
O10 K1 O11 57.7(5) . . ?
O10 K1 O12 99.6(5) . . ?
O11 K1 O12 55.7(4) . . ?
O14 K1 O13 55.9(5) . . ?
O14 K1 O15 106.1(4) . . ?
O15 K1 O13 55.8(5) . . ?
O16 K1 O13 102.8(5) . . ?
O16 K1 O14 156.6(4) . . ?
O16 K1 O15 61.0(5) . . ?
O17 K1 O13 121.2(5) . . ?
O17 K1 O14 118.0(5) . . ?
O17 K1 O15 118.7(6) . . ?
O17 K1 O16 61.9(6) . . ?
O18 K1 O13 102.2(6) . . ?
O18 K1 O14 59.7(6) . . ?
O18 K1 O15 156.4(6) . . ?
O18 K1 O16 124.2(6) . . ?
O18 K1 O17 62.4(7) . . ?
O1 K2 Si8 123.50(14) . . ?
O2 K2 O1 61.72(19) . . ?
O2 K2 O3 61.2(2) . . ?
O2 K2 O4 121.2(2) . . ?
O2 K2 O6 166.00(18) . . ?
O2 K2 Si8 98.85(14) . . ?
O3 K2 O1 97.20(19) . . ?
O3 K2 O4 60.6(2) . . ?
O3 K2 O6 115.9(2) . . ?
O3 K2 Si8 119.86(14) . . ?
O4 K2 O1 133.37(18) . . ?
O4 K2 O6 59.85(18) . . ?
O4 K2 Si8 102.68(14) . . ?
O5 K2 O1 58.88(19) . . ?
O5 K2 O2 114.2(2) . . ?
O5 K2 O3 148.47(19) . . ?
O5 K2 O4 119.1(2) . . ?
O5 K2 O6 60.26(19) . . ?
O5 K2 Si8 91.49(15) . . ?
O6 K2 O1 106.67(18) . . ?
O6 K2 Si8 94.25(13) . . ?
C3 C1 H1 119.7 . . ?
C6 C1 H1 119.7 . . ?
C6 C1 C3 120.6(9) . . ?
C4 C2 H2 120.2 . . ?
C5 C2 H2 120.2 . . ?
C5 C2 C4 119.6(9) . . ?
C1 C3 C14 120.0(8) . . ?
C4 C3 C1 119.6(8) . . ?
C4 C3 C14 120.3(7) . . ?
C2 C4 H4 120.1 . . ?
C3 C4 C2 119.8(8) . . ?
C3 C4 H4 120.1 . . ?
C2 C5 H5 119.8 . . ?
C6 C5 C2 120.4(8) . . ?
C6 C5 H5 119.8 . . ?
C1 C6 H6 120.0 . . ?
C5 C6 C1 120.0(9) . . ?
C5 C6 H6 120.0 . . ?
C8 C7 C9 117.7(8) . . ?
C8 C7 C13 120.6(8) . . ?
C9 C7 C13 121.7(8) . . ?
C7 C8 H8 119.4 . . ?
C12 C8 C7 121.2(9) . . ?
C12 C8 H8 119.4 . . ?
C7 C9 H9 119.3 . . ?
C10 C9 C7 121.5(8) . . ?
C10 C9 H9 119.3 . . ?
C9 C10 H10 120.0 . . ?
C9 C10 C11 119.9(9) . . ?
C11 C10 H10 120.0 . . ?
C10 C11 H11 120.2 . . ?
C12 C11 C10 119.6(9) . . ?
C12 C11 H11 120.2 . . ?
C8 C12 C11 120.0(9) . . ?
C8 C12 H12 120.0 . . ?
C11 C12 H12 120.0 . . ?
C7 C13 C14 118.0(7) . . ?
C15 C13 C7 124.5(8) . . ?
C15 C13 C14 117.5(8) . . ?
C3 C14 C13 117.0(7) . . ?
C16 C14 C3 125.5(8) . . ?
C16 C14 C13 117.3(8) . . ?
Si5 C15 Si1 127.7(5) . . ?
C13 C15 Si1 128.3(6) . . ?
C13 C15 Si5 104.0(6) . . ?
Si5 C16 Si9 126.7(5) . . ?
C14 C16 Si5 104.8(6) . . ?
C14 C16 Si9 128.4(7) . . ?
Si9 C17 H17A 109.5 . . ?
Si9 C17 H17B 109.5 . . ?
Si9 C17 H17C 109.5 . . ?
H17A C17 H17B 109.5 . . ?
H17A C17 H17C 109.5 . . ?
H17B C17 H17C 109.5 . . ?
Si9 C18 H18A 109.5 . . ?
Si9 C18 H18B 109.5 . . ?
Si9 C18 H18C 109.5 . . ?
H18A C18 H18B 109.5 . . ?
H18A C18 H18C 109.5 . . ?
H18B C18 H18C 109.5 . . ?
Si7 C19 H19A 109.5 . . ?
Si7 C19 H19B 109.5 . . ?
Si7 C19 H19C 109.5 . . ?
H19A C19 H19B 109.5 . . ?
H19A C19 H19C 109.5 . . ?
H19B C19 H19C 109.5 . . ?
Si7 C20 H20A 109.5 . . ?
Si7 C20 H20B 109.5 . . ?
Si7 C20 H20C 109.5 . . ?
H20A C20 H20B 109.5 . . ?
H20A C20 H20C 109.5 . . ?
H20B C20 H20C 109.5 . . ?
Si10 C21 H21A 109.5 . . ?
Si10 C21 H21B 109.5 . . ?
Si10 C21 H21C 109.5 . . ?
H21A C21 H21B 109.5 . . ?
H21A C21 H21C 109.5 . . ?
H21B C21 H21C 109.5 . . ?
Si10 C22 H22A 109.5 . . ?
Si10 C22 H22B 109.5 . . ?
Si10 C22 H22C 109.5 . . ?
H22A C22 H22B 109.5 . . ?
H22A C22 H22C 109.5 . . ?
H22B C22 H22C 109.5 . . ?
Si1 C23 H23A 109.5 . . ?
Si1 C23 H23B 109.5 . . ?
Si1 C23 H23C 109.5 . . ?
H23A C23 H23B 109.5 . . ?
H23A C23 H23C 109.5 . . ?
H23B C23 H23C 109.5 . . ?
Si1 C24 H24A 109.5 . . ?
Si1 C24 H24B 109.5 . . ?
Si1 C24 H24C 109.5 . . ?
H24A C24 H24B 109.5 . . ?
H24A C24 H24C 109.5 . . ?
H24B C24 H24C 109.5 . . ?
Si7 C25 H25A 109.5 . . ?
Si7 C25 H25B 109.5 . . ?
Si7 C25 H25C 109.5 . . ?
H25A C25 H25B 109.5 . . ?
H25A C25 H25C 109.5 . . ?
H25B C25 H25C 109.5 . . ?
Si10 C26 H26A 109.5 . . ?
Si10 C26 H26B 109.5 . . ?
Si10 C26 H26C 109.5 . . ?
H26A C26 H26B 109.5 . . ?
H26A C26 H26C 109.5 . . ?
H26B C26 H26C 109.5 . . ?
Si5 C27 H27A 109.5 . . ?
Si5 C27 H27B 109.5 . . ?
Si5 C27 H27C 109.5 . . ?
H27A C27 H27B 109.5 . . ?
H27A C27 H27C 109.5 . . ?
H27B C27 H27C 109.5 . . ?
Si4 C28 H28A 109.5 . . ?
Si4 C28 H28B 109.5 . . ?
Si4 C28 H28C 109.5 . . ?
H28A C28 H28B 109.5 . . ?
H28A C28 H28C 109.5 . . ?
H28B C28 H28C 109.5 . . ?
Si3 C29 H29A 109.5 . . ?
Si3 C29 H29B 109.5 . . ?
Si3 C29 H29C 109.5 . . ?
H29A C29 H29B 109.5 . . ?
H29A C29 H29C 109.5 . . ?
H29B C29 H29C 109.5 . . ?
Si3 C30 H30A 109.5 . . ?
Si3 C30 H30B 109.5 . . ?
Si3 C30 H30C 109.5 . . ?
H30A C30 H30B 109.5 . . ?
H30A C30 H30C 109.5 . . ?
H30B C30 H30C 109.5 . . ?
Si3 C31 H31A 109.5 . . ?
Si3 C31 H31B 109.5 . . ?
Si3 C31 H31C 109.5 . . ?
H31A C31 H31B 109.5 . . ?
H31A C31 H31C 109.5 . . ?
H31B C31 H31C 109.5 . . ?
Si5 C32 H32A 109.5 . . ?
Si5 C32 H32B 109.5 . . ?
Si5 C32 H32C 109.5 . . ?
H32A C32 H32B 109.5 . . ?
H32A C32 H32C 109.5 . . ?
H32B C32 H32C 109.5 . . ?
Si4 C33 H33A 109.5 . . ?
Si4 C33 H33B 109.5 . . ?
Si4 C33 H33C 109.5 . . ?
H33A C33 H33B 109.5 . . ?
H33A C33 H33C 109.5 . . ?
H33B C33 H33C 109.5 . . ?
O1 C34 H34A 109.1 . . ?
O1 C34 H34B 109.1 . . ?
O1 C34 C35 112.5(8) . . ?
H34A C34 H34B 107.8 . . ?
C35 C34 H34A 109.1 . . ?
C35 C34 H34B 109.1 . . ?
O2 C35 C34 112.0(8) . . ?
O2 C35 H35A 109.2 . . ?
O2 C35 H35B 109.2 . . ?
C34 C35 H35A 109.2 . . ?
C34 C35 H35B 109.2 . . ?
H35A C35 H35B 107.9 . . ?
O2 C36 H36A 110.0 . . ?
O2 C36 H36B 110.0 . . ?
O2 C36 C37 108.5(8) . . ?
H36A C36 H36B 108.4 . . ?
C37 C36 H36A 110.0 . . ?
C37 C36 H36B 110.0 . . ?
O3 C37 C36 110.6(8) . . ?
O3 C37 H37A 109.5 . . ?
O3 C37 H37B 109.5 . . ?
C36 C37 H37A 109.5 . . ?
C36 C37 H37B 109.5 . . ?
H37A C37 H37B 108.1 . . ?
O3 C38 H38A 109.7 . . ?
O3 C38 H38B 109.7 . . ?
O3 C38 C39 110.0(7) . . ?
H38A C38 H38B 108.2 . . ?
C39 C38 H38A 109.7 . . ?
C39 C38 H38B 109.7 . . ?
O4 C39 C38 108.6(8) . . ?
O4 C39 H39A 110.0 . . ?
O4 C39 H39B 110.0 . . ?
C38 C39 H39A 110.0 . . ?
C38 C39 H39B 110.0 . . ?
H39A C39 H39B 108.3 . . ?
O5 C40 H40A 109.6 . . ?
O5 C40 H40B 109.6 . . ?
O5 C40 C41 110.2(7) . . ?
H40A C40 H40B 108.1 . . ?
C41 C40 H40A 109.6 . . ?
C41 C40 H40B 109.6 . . ?
O1 C41 C40 109.0(8) . . ?
O1 C41 H41A 109.9 . . ?
O1 C41 H41B 109.9 . . ?
C40 C41 H41A 109.9 . . ?
C40 C41 H41B 109.9 . . ?
H41A C41 H41B 108.3 . . ?
O5 C42 H42A 110.0 . . ?
O5 C42 H42B 110.0 . . ?
O5 C42 C43 108.6(7) . . ?
H42A C42 H42B 108.3 . . ?
C43 C42 H42A 110.0 . . ?
C43 C42 H42B 110.0 . . ?
O6 C43 C42 109.9(7) . . ?
O6 C43 H43A 109.7 . . ?
O6 C43 H43B 109.7 . . ?
C42 C43 H43A 109.7 . . ?
C42 C43 H43B 109.7 . . ?
H43A C43 H43B 108.2 . . ?
O6 C44 H44A 110.2 . . ?
O6 C44 H44B 110.2 . . ?
O6 C44 C45 107.6(8) . . ?
H44A C44 H44B 108.5 . . ?
C45 C44 H44A 110.2 . . ?
C45 C44 H44B 110.2 . . ?
O4 C45 C44 108.2(7) . . ?
O4 C45 H45A 110.1 . . ?
O4 C45 H45B 110.1 . . ?
C44 C45 H45A 110.1 . . ?
C44 C45 H45B 110.1 . . ?
H45A C45 H45B 108.4 . . ?
Si4 C46 H46A 109.5 . . ?
Si4 C46 H46B 109.5 . . ?
Si4 C46 H46C 109.5 . . ?
H46A C46 H46B 109.5 . . ?
H46A C46 H46C 109.5 . . ?
H46B C46 H46C 109.5 . . ?

loop_
_geom_torsion_atom_site_label_1
_geom_torsion_atom_site_label_2
_geom_torsion_atom_site_label_3
_geom_torsion_atom_site_label_4
_geom_torsion
_geom_torsion_site_symmetry_1
_geom_torsion_site_symmetry_2
_geom_torsion_site_symmetry_3
_geom_torsion_site_symmetry_4
_geom_torsion_publ_flag
O8 C50 C49 O7 68(3) . . . . ?
O8 C70 C69 O9 -36(3) . . . . ?
O10 C54 C53 O11 -63(2) . . . . ?
O10 C55 C56 O9 59(3) . . . . ?
O12 C48 C47 O11 -99(2) . . . . ?
O12 C52 C51 O7 73(2) . . . . ?
C48 O12 C52 C51 -156.1(18) . . . . ?
C47 O11 C53 C54 -71(3) . . . . ?
C50 O8 C70 C69 164(3) . . . . ?
C52 O12 C48 C47 -161.1(15) . . . . ?
C51 O7 C49 C50 72(3) . . . . ?
C54 O10 C55 C56 179.4(18) . . . . ?
C53 O11 C47 C48 -166.7(17) . . . . ?
C55 O10 C54 C53 -177(2) . . . . ?
C56 O9 C69 C70 169(2) . . . . ?
C49 O7 C51 C52 174(2) . . . . ?
C70 O8 C50 C49 175(2) . . . . ?
C69 O9 C56 C55 157(2) . . . . ?
O13 C65 C66 O14 93(2) . . . . ?
O13 C63 C64 O15 -62(2) . . . . ?
O16 C58 C57 O15 -57(3) . . . . ?
O16 C68 C67 O17 29(5) . . . . ?
O18 C62 C61 O14 50(4) . . . . ?
O18 C59 C60 O17 -59(4) . . . . ?
C62 O18 C59 C60 -168(3) . . . . ?
C58 O16 C68 C67 -169(4) . . . . ?
C59 O18 C62 C61 176(2) . . . . ?
C57 O15 C64 C63 -177(2) . . . . ?
C60 O17 C67 C68 -160(2) . . . . ?
C61 O14 C66 C65 170(2) . . . . ?
C65 O13 C63 C64 161(2) . . . . ?
C63 O13 C65 C66 165(2) . . . . ?
C66 O14 C61 C62 79(3) . . . . ?
C68 O16 C58 C57 175(2) . . . . ?
C67 O17 C60 C59 -147(2) . . . . ?
C64 O15 C57 C58 -84(3) . . . . ?
O1 C34 C35 O2 -61.8(11) . . . . ?
O2 C36 C37 O3 -64.4(9) . . . . ?
O3 C38 C39 O4 64.6(9) . . . . ?
O5 C40 C41 O1 -60.7(10) . . . . ?
O5 C42 C43 O6 63.6(9) . . . . ?
O6 C44 C45 O4 -70.4(9) . . . . ?
Si2 Si1 C15 Si5 88.6(5) . . . . ?
Si2 Si1 C15 C13 -89.8(7) . . . . ?
Si8 Si9 C16 Si5 103.5(5) . . . . ?
Si8 Si9 C16 C14 -81.2(8) . . . . ?
K1 O7 C51 C52 -63(2) . . . . ?
K1 O7 C49 C50 -52(2) . . . . ?
K1 O8 C50 C49 -45(3) . . . . ?
K1 O8 C70 C69 25(3) . . . . ?
K1 O9 C56 C55 -59(2) . . . . ?
K1 O9 C69 C70 30(3) . . . . ?
K1 O10 C54 C53 31.1(19) . . . . ?
K1 O10 C55 C56 -28(3) . . . . ?
K1 O11 C47 C48 63.8(15) . . . . ?
K1 O11 C53 C54 60.5(18) . . . . ?
K1 O12 C48 C47 78.8(16) . . . . ?
K1 O12 C52 C51 -44.2(17) . . . . ?
K1 O13 C65 C66 -67(3) . . . . ?
K1 O13 C63 C64 42(2) . . . . ?
K1 O14 C61 C62 -49(3) . . . . ?
K1 O14 C66 C65 -64.4(17) . . . . ?
K1 O15 C57 C58 48(2) . . . . ?
K1 O15 C64 C63 54(2) . . . . ?
K1 O16 C58 C57 36(2) . . . . ?
K1 O16 C68 C67 -25(5) . . . . ?
K1 O17 C60 C59 61(3) . . . . ?
K1 O17 C67 C68 -19(2) . . . . ?
K1 O18 C62 C61 -23(4) . . . . ?
K1 O18 C59 C60 29(4) . . . . ?
K2 O1 C34 C35 36.7(9) . . . . ?
K2 O1 C41 C40 61.0(8) . . . . ?
K2 O2 C35 C34 52.5(9) . . . . ?
K2 O2 C36 C37 38.3(8) . . . . ?
K2 O3 C37 C36 57.0(8) . . . . ?
K2 O3 C38 C39 -49.3(8) . . . . ?
K2 O4 C39 C38 -46.9(8) . . . . ?
K2 O4 C45 C44 34.9(9) . . . . ?
K2 O5 C40 C41 27.2(10) . . . . ?
K2 O5 C42 C43 -14.9(8) . . . . ?
K2 O6 C43 C42 -72.4(7) . . . . ?
K2 O6 C44 C45 66.6(7) . . . . ?
C1 C3 C4 C2 -2.2(12) . . . . ?
C1 C3 C14 C13 55.8(10) . . . . ?
C1 C3 C14 C16 -120.1(10) . . . . ?
C2 C5 C6 C1 -0.2(14) . . . . ?
C3 C1 C6 C5 0.3(14) . . . . ?
C3 C14 C16 Si5 171.6(6) . . . . ?
C3 C14 C16 Si9 -4.5(12) . . . . ?
C4 C2 C5 C6 -1.1(13) . . . . ?
C4 C3 C14 C13 -126.3(8) . . . . ?
C4 C3 C14 C16 57.8(11) . . . . ?
C5 C2 C4 C3 2.3(12) . . . . ?
C6 C1 C3 C4 0.9(13) . . . . ?
C6 C1 C3 C14 178.8(8) . . . . ?
C7 C8 C12 C11 3.3(14) . . . . ?
C7 C9 C10 C11 -0.3(13) . . . . ?
C7 C13 C14 C3 5.5(10) . . . . ?
C7 C13 C14 C16 -178.3(7) . . . . ?
C7 C13 C15 Si1 1.1(12) . . . . ?
C7 C13 C15 Si5 -177.6(7) . . . . ?
C8 C7 C9 C10 0.3(12) . . . . ?
C8 C7 C13 C14 -126.8(8) . . . . ?
C8 C7 C13 C15 54.6(11) . . . . ?
C9 C7 C8 C12 -1.8(12) . . . . ?
C9 C7 C13 C14 52.4(10) . . . . ?
C9 C7 C13 C15 -126.2(9) . . . . ?
C9 C10 C11 C12 1.8(14) . . . . ?
C10 C11 C12 C8 -3.3(14) . . . . ?
C13 C7 C8 C12 177.5(8) . . . . ?
C13 C7 C9 C10 -179.0(8) . . . . ?
C13 C14 C16 Si5 -4.3(8) . . . . ?
C13 C14 C16 Si9 179.5(6) . . . . ?
C14 C3 C4 C2 179.9(7) . . . . ?
C14 C13 C15 Si1 -177.5(6) . . . . ?
C14 C13 C15 Si5 3.8(8) . . . . ?
C15 Si5 C16 Si9 -178.3(5) . . . . ?
C15 Si5 C16 C14 5.5(6) . . . . ?
C15 C13 C14 C3 -175.8(7) . . . . ?
C15 C13 C14 C16 0.4(11) . . . . ?
C16 Si5 C15 Si1 176.0(5) . . . . ?
C16 Si5 C15 C13 -5.2(6) . . . . ?
C17 Si9 C16 Si5 -129.1(5) . . . . ?
C17 Si9 C16 C14 46.2(8) . . . . ?
C18 Si9 C16 Si5 -20.5(6) . . . . ?
C18 Si9 C16 C14 154.8(7) . . . . ?
C23 Si1 C15 Si5 -143.4(5) . . . . ?
C23 Si1 C15 C13 38.2(8) . . . . ?
C24 Si1 C15 Si5 -36.3(6) . . . . ?
C24 Si1 C15 C13 145.2(7) . . . . ?
C27 Si5 C15 Si1 55.9(7) . . . . ?
C27 Si5 C15 C13 -125.3(6) . . . . ?
C27 Si5 C16 Si9 -56.7(7) . . . . ?
C27 Si5 C16 C14 127.1(6) . . . . ?
C32 Si5 C15 Si1 -66.8(7) . . . . ?
C32 Si5 C15 C13 111.9(7) . . . . ?
C32 Si5 C16 Si9 66.3(7) . . . . ?
C32 Si5 C16 C14 -109.9(7) . . . . ?
C34 O1 C41 C40 -174.0(7) . . . . ?
C35 O2 C36 C37 171.3(7) . . . . ?
C36 O2 C35 C34 -82.0(10) . . . . ?
C37 O3 C38 C39 -176.9(7) . . . . ?
C38 O3 C37 C36 -173.5(8) . . . . ?
C39 O4 C45 C44 172.5(7) . . . . ?
C40 O5 C42 C43 -170.2(7) . . . . ?
C41 O1 C34 C35 -85.5(10) . . . . ?
C42 O5 C40 C41 -178.3(8) . . . . ?
C43 O6 C44 C45 173.3(7) . . . . ?
C44 O6 C43 C42 176.7(7) . . . . ?
C45 O4 C39 C38 174.5(7) . . . . ?

_shelx_res_file                  
;
TITL sad1 in P-1
    sad1.res
    created by SHELXL-2018/3 at 17:16:57 on 24-Oct-2021
CELL 0.71073 11.0898 11.3386 34.6407 88.349 84.449 61.697
ZERR 2 0.0044 0.0045 0.0136 0.006 0.006 0.005
LATT 1
SFAC C H O Si K
UNIT 116 224 24 18 4
DFIX 1.44 0.001 O12 C48 O11 C47 O16 C58 O15 C57 O16 C68 O17 C67
DFIX 1.5 0.001 C48 C47 C58 C57 C68 C67
ISOR 0.001 0.001 C50 C64 C65 C69 C62 C59 C67 C68 C63 C54 O18

L.S. 16
PLAN  38
TEMP -173.15
CONF
FREE C44 K2
FREE K2 C43
FREE K1 C60
FREE K1 C65
FREE C68 K1
FREE C48 K1
BOND
fmap 2
acta
MORE -1
BOND $H
OMIT -3 50
OMIT 1 -2 3
OMIT 4 1 4
OMIT 1 -4 6
OMIT 3 2 1
OMIT 2 0 2
OMIT -1 -7 7
OMIT -3 -4 2
OMIT 3 -1 3
OMIT 5 -4 8
OMIT 5 -5 9
OMIT 1 -7 7
OMIT 1 -6 6
OMIT 4 1 5
OMIT -4 -9 4
OMIT 0 -2 2
OMIT -4 -12 8
OMIT -5 -11 5
OMIT 4 -6 11
OMIT 0 -1 1
OMIT -2 -6 4
OMIT 8 3 5
OMIT 5 0 6
OMIT 9 5 2
OMIT 4 -5 9
OMIT 6 -4 9
OMIT -5 -8 5
REM <olex2.extras>
REM <HklSrc "%.\\sad1.hkl">
REM </olex2.extras>

WGHT    0.047700   53.377800
FVAR       0.25846   0.53325
PART 1
O7    3    0.524950    1.114927    0.948952    21.00000    0.05852    0.01592 =
         0.04665    0.00559    0.00314    0.00377
O8    3    0.459441    1.090343    0.872368    21.00000    0.01752    0.03613 =
         0.05893   -0.01373    0.00579   -0.01324
O9    3    0.584399    1.174492    0.811293    21.00000    0.04594    0.01741 =
         0.05649   -0.00047   -0.01423   -0.02088
O10   3    0.821321    1.201488    0.820144    21.00000    0.07250    0.02190 =
         0.02014   -0.00005    0.01024   -0.02832
O11   3    0.873800    1.221490    0.897138    21.00000    0.04610    0.01934 =
         0.04765    0.00099   -0.00885   -0.02115
O12   3    0.628444    1.301298    0.942420    21.00000    0.04247    0.03225 =
         0.06991   -0.00337   -0.00161   -0.01786
C48   1    0.763261    1.281433    0.948679    21.00000    0.22004    0.03599 =
         0.15074   -0.01798   -0.12125    0.00847
AFIX  23
H48A  2    0.830908    1.184953    0.948125    21.00000   -1.20000
H48B  2    0.762136    1.321638    0.973792    21.00000   -1.20000
AFIX   0
C47   1    0.795569    1.352216    0.915279    21.00000    0.03491    0.01167 =
         0.13301    0.01898    0.00510   -0.00587
AFIX  23
H47A  2    0.714740    1.414412    0.901835    21.00000   -1.20000
H47B  2    0.851446    1.395004    0.921367    21.00000   -1.20000
AFIX   0
C50   1    0.369573    1.124908    0.907366    21.00000    0.04757    0.04766 =
         0.04763    0.00077   -0.00450   -0.02252
AFIX  23
H50A  2    0.325255    1.223167    0.911549    21.00000   -1.20000
H50B  2    0.296078    1.100900    0.904180    21.00000   -1.20000
AFIX   0
C52   1    0.558531    1.280773    0.976317    21.00000    0.04304    0.01154 =
         0.02461   -0.01151    0.00374    0.00448
AFIX  23
H52A  2    0.512886    1.363192    0.992754    21.00000   -1.20000
H52B  2    0.624544    1.207212    0.991542    21.00000   -1.20000
AFIX   0
C51   1    0.454650    1.245927    0.963969    21.00000    0.05163    0.05080 =
         0.03140   -0.00755    0.00782   -0.01067
AFIX  23
H51A  2    0.389157    1.252236    0.986378    21.00000   -1.20000
H51B  2    0.402335    1.308434    0.943936    21.00000   -1.20000
AFIX   0
C54   1    0.894121    1.267708    0.829085    21.00000    0.02999    0.03022 =
         0.03047    0.00074   -0.00272   -0.01448
AFIX  23
H54A  2    0.830840    1.364521    0.833599    21.00000   -1.20000
H54B  2    0.964104    1.256977    0.807490    21.00000   -1.20000
AFIX   0
C53   1    0.962090    1.205526    0.865190    21.00000    0.03336    0.01381 =
         0.06050    0.00647   -0.00172   -0.00235
AFIX  23
H53A  2    1.022358    1.108461    0.860083    21.00000   -1.20000
H53B  2    1.021421    1.244911    0.870887    21.00000   -1.20000
AFIX   0
C55   1    0.757028    1.238607    0.786979    21.00000    0.12257    0.04491 =
         0.01300    0.01515   -0.03151   -0.04576
AFIX  23
H55A  2    0.825732    1.224312    0.764673    21.00000   -1.20000
H55B  2    0.689824    1.335225    0.788709    21.00000   -1.20000
AFIX   0
C56   1    0.682869    1.158284    0.780330    21.00000    0.06024    0.03900 =
         0.02933    0.00681   -0.00565   -0.03439
AFIX  23
H56A  2    0.637003    1.187581    0.756096    21.00000   -1.20000
H56B  2    0.750987    1.062208    0.777124    21.00000   -1.20000
AFIX   0
C49   1    0.432577    1.064256    0.939316    21.00000    0.03491    0.03431 =
         0.05664   -0.00275    0.02476   -0.01591
AFIX  23
H49A  2    0.485523    0.966275    0.934489    21.00000   -1.20000
H49B  2    0.362458    1.081222    0.961435    21.00000   -1.20000
AFIX   0
C70   1    0.400910    1.141430    0.836376    21.00000    0.01214    0.02287 =
         0.06655   -0.00567   -0.01538    0.00652
AFIX  23
H70A  2    0.328466    1.234774    0.842120    21.00000   -1.20000
H70B  2    0.352683    1.090533    0.830548    21.00000   -1.20000
AFIX   0
C69   1    0.477527    1.145767    0.799546    21.00000    0.05889    0.05887 =
         0.05887    0.00117   -0.00556   -0.02787
AFIX  23
H69A  2    0.518837    1.058808    0.785344    21.00000   -1.20000
H69B  2    0.416409    1.217055    0.782770    21.00000   -1.20000
AFIX   0
PART 2
O13   3    0.455124    1.159655    0.841903   -21.00000    0.00792    0.03183 =
         0.04934    0.01232   -0.01173   -0.00511
O14   3    0.698743    1.093930    0.797169   -21.00000    0.03002    0.01118 =
         0.04813   -0.00911    0.02122   -0.00311
O15   3    0.479179    1.044655    0.914150   -21.00000    0.03198    0.03216 =
         0.05274    0.00318    0.01258    0.00383
O16   3    0.602879    1.168169    0.955880   -21.00000    0.08043    0.01816 =
         0.05358   -0.00403   -0.03768    0.01402
O17   3    0.739231    1.287200    0.913334   -21.00000    0.10549    0.02247 =
         0.08679    0.00381   -0.07048   -0.00892
O18   3    0.822375    1.211012    0.836528   -21.00000    0.04255    0.04195 =
         0.04242    0.00102   -0.00393   -0.02010
C62   1    0.830752    1.217775    0.797755   -21.00000    0.05512    0.05512 =
         0.05514    0.00112   -0.00518   -0.02614
AFIX  23
H62A  2    0.920828    1.210804    0.787972   -21.00000   -1.20000
H62B  2    0.757639    1.305282    0.789903   -21.00000   -1.20000
AFIX   0
C58   1    0.480928    1.163118    0.972136   -21.00000    0.13860    0.07418 =
         0.01722    0.02307   -0.01533    0.02488
AFIX  23
H58A  2    0.398513    1.246844    0.966259   -21.00000   -1.20000
H58B  2    0.481233    1.156093    1.000683   -21.00000   -1.20000
AFIX   0
C59   1    0.845974    1.312886    0.852746   -21.00000    0.05726    0.05714 =
         0.05739    0.00114   -0.00554   -0.02730
AFIX  23
H59A  2    0.766143    1.402206    0.849900   -21.00000   -1.20000
H59B  2    0.928555    1.312422    0.838874   -21.00000   -1.20000
AFIX   0
C57   1    0.474254    1.045431    0.955839   -21.00000    0.09520    0.03500 =
         0.03954    0.01406   -0.00120    0.02992
AFIX  23
H57A  2    0.552145    0.961889    0.964036   -21.00000   -1.20000
H57B  2    0.388017    1.046329    0.966824   -21.00000   -1.20000
AFIX   0
C60   1    0.866500    1.284942    0.895025   -21.00000    0.10887    0.03570 =
         0.19397    0.03532   -0.08894   -0.04933
AFIX  23
H60A  2    0.946995    1.196295    0.898118   -21.00000   -1.20000
H60B  2    0.881895    1.354261    0.907043   -21.00000   -1.20000
AFIX   0
C61   1    0.814914    1.105053    0.780044   -21.00000    0.03063    0.02495 =
         0.08435   -0.01333    0.01391   -0.01260
AFIX  23
H61A  2    0.806394    1.120471    0.751933   -21.00000   -1.20000
H61B  2    0.899086    1.019243    0.783009   -21.00000   -1.20000
AFIX   0
C65   1    0.504061    1.109387    0.806078   -21.00000    0.04615    0.04619 =
         0.04618    0.00089   -0.00444   -0.02183
AFIX  23
H65A  2    0.428296    1.115721    0.791719   -21.00000   -1.20000
H65B  2    0.573017    1.013705    0.807236   -21.00000   -1.20000
AFIX   0
C63   1    0.362239    1.111825    0.857485   -21.00000    0.03429    0.03415 =
         0.03440    0.00062   -0.00324   -0.01632
AFIX  23
H63A  2    0.272452    1.163161    0.846687   -21.00000   -1.20000
H63B  2    0.399696    1.016223    0.850181   -21.00000   -1.20000
AFIX   0
C66   1    0.569216    1.185966    0.785472   -21.00000    0.01955    0.04970 =
         0.02072   -0.00872    0.00689   -0.02272
AFIX  23
H66A  2    0.565450    1.187813    0.757011   -21.00000   -1.20000
H66B  2    0.534070    1.277579    0.796229   -21.00000   -1.20000
AFIX   0
C68   1    0.625202    1.279133    0.964851   -21.00000    0.12246    0.12243 =
         0.12240    0.00237   -0.01162   -0.05796
AFIX  23
H68A  2    0.634265    1.269133    0.993067   -21.00000   -1.20000
H68B  2    0.533014    1.356477    0.962749   -21.00000   -1.20000
AFIX   0
C67   1    0.717974    1.338402    0.952357   -21.00000    0.03917    0.03931 =
         0.03937    0.00069   -0.00377   -0.01853
AFIX  23
H67A  2    0.670909    1.437484    0.954140   -21.00000   -1.20000
H67B  2    0.803127    1.300042    0.965757   -21.00000   -1.20000
AFIX   0
C64   1    0.344696    1.126499    0.897225   -21.00000    0.02363    0.02364 =
         0.02362    0.00043   -0.00219   -0.01095
AFIX  23
H64A  2    0.277353    1.097254    0.907966   -21.00000   -1.20000
H64B  2    0.307872    1.222099    0.904427   -21.00000   -1.20000
AFIX   0

PART 0
O1    3    1.406098    0.171418    0.555121    11.00000    0.02652    0.01709 =
         0.04184    0.00776    0.00202   -0.00954
O2    3    1.133953    0.388905    0.542030    11.00000    0.03099    0.01753 =
         0.03983    0.00431   -0.01112   -0.00865
O3    3    0.995033    0.354075    0.610855    11.00000    0.02184    0.01410 =
         0.04509    0.00046   -0.00201   -0.00484
O4    3    1.080692    0.380811    0.682674    11.00000    0.02126    0.01614 =
         0.03496    0.00117    0.00052   -0.00513
O5    3    1.511597    0.259052    0.610632    11.00000    0.01366    0.01843 =
         0.04097   -0.00115    0.00155   -0.00177
O6    3    1.363669    0.300250    0.683734    11.00000    0.01891    0.01327 =
         0.03776    0.00525   -0.00121   -0.00305
SI1   4    1.108741    0.625684    0.833181    11.00000    0.01627    0.01124 =
         0.02279    0.00302   -0.00144   -0.00315
SI2   4    1.004101    0.791977    0.882594    11.00000    0.01901    0.01331 =
         0.02710    0.00102   -0.00121   -0.00027
SI3   4    0.936601    0.683562    0.931659    11.00000    0.03201    0.02610 =
         0.02333    0.00270    0.00246   -0.00604
SI4   4    1.190806    0.787781    0.910314    11.00000    0.02823    0.02252 =
         0.03306   -0.00672   -0.00496   -0.00301
SI5   4    1.179885    0.763532    0.752715    11.00000    0.02305    0.01646 =
         0.02219    0.00238   -0.00381   -0.00924
SI7   4    1.108397    0.814816    0.559139    11.00000    0.01825    0.01097 =
         0.02071    0.00432   -0.00322   -0.00687
SI8   4    1.210268    0.699202    0.614009    11.00000    0.01376    0.00620 =
         0.02247    0.00406   -0.00172   -0.00200
SI9   4    1.110428    0.871359    0.662146    11.00000    0.01185    0.00764 =
         0.02519    0.00435   -0.00258   -0.00230
SI10  4    1.429254    0.677149    0.597077    11.00000    0.01235    0.01391 =
         0.02879    0.00432    0.00043   -0.00529

K1    5    0.704900    1.094742    0.881141    11.00000    0.03420    0.02038 =
         0.05294    0.00786    0.00130    0.00315
K2    5    1.232983    0.379263    0.613182    11.00000    0.01372    0.01359 =
         0.03322    0.00170   -0.00540   -0.00358
C1    1    0.714824    0.905268    0.715977    11.00000    0.01791    0.01977 =
         0.03477    0.00761   -0.00295   -0.00264
AFIX  43
H1    2    0.703008    0.941839    0.741246    11.00000   -1.20000
AFIX   0
C2    1    0.746603    0.799869    0.642861    11.00000    0.02404    0.02271 =
         0.03962    0.01138   -0.00773   -0.01599
AFIX  43
H2    2    0.757441    0.762139    0.617817    11.00000   -1.20000
AFIX   0
C3    1    0.846048    0.817162    0.699629    11.00000    0.01710    0.01066 =
         0.02506    0.00579   -0.00197   -0.00470
C4    1    0.863028    0.766333    0.663216    11.00000    0.01181    0.01476 =
         0.03317    0.00580    0.00148   -0.01011
AFIX  43
H4    2    0.952704    0.708541    0.651496    11.00000   -1.20000
AFIX   0
C5    1    0.617224    0.887748    0.659635    11.00000    0.01718    0.02525 =
         0.04558    0.02011   -0.01607   -0.01606
AFIX  43
H5    2    0.539005    0.911704    0.645875    11.00000   -1.20000
AFIX   0
C6    1    0.601085    0.940260    0.695766    11.00000    0.01684    0.02277 =
         0.04114    0.01659   -0.00536    0.00241
AFIX  43
H6    2    0.511820    1.000914    0.707129    11.00000   -1.20000
AFIX   0
C7    1    0.853937    0.695727    0.775939    11.00000    0.01567    0.01780 =
         0.02214    0.00849   -0.00124    0.00208
C8    1    0.775869    0.748079    0.811055    11.00000    0.01936    0.02028 =
         0.02339    0.00607   -0.00495    0.00126
AFIX  43
H8    2    0.798802    0.799627    0.827106    11.00000   -1.20000
AFIX   0
C9    1    0.819348    0.617313    0.753658    11.00000    0.02484    0.01557 =
         0.02184    0.00463   -0.00032   -0.00800
AFIX  43
H9    2    0.871408    0.580080    0.729594    11.00000   -1.20000
AFIX   0
C10   1    0.711689    0.592888    0.765796    11.00000    0.02141    0.01691 =
         0.04279    0.01279   -0.01148   -0.00550
AFIX  43
H10   2    0.689690    0.539657    0.750129    11.00000   -1.20000
AFIX   0
C11   1    0.635298    0.646000    0.800908    11.00000    0.01160    0.04362 =
         0.04773    0.01233   -0.00386   -0.01444
AFIX  43
H11   2    0.562476    0.627250    0.809757    11.00000   -1.20000
AFIX   0
C12   1    0.665634    0.726542    0.823033    11.00000    0.01916    0.03950 =
         0.02821    0.00227   -0.00259   -0.00768
AFIX  43
H12   2    0.610565    0.767011    0.846471    11.00000   -1.20000
AFIX   0
C13   1    0.968917    0.724277    0.762655    11.00000    0.01860    0.00886 =
         0.01956   -0.00185   -0.00278    0.00195
C14   1    0.970033    0.781878    0.721837    11.00000    0.01751    0.00648 =
         0.03129   -0.00207    0.00265   -0.00341
C15   1    1.075524    0.700443    0.783844    11.00000    0.01400    0.00336 =
         0.02290    0.00502    0.00044    0.00092
C16   1    1.076404    0.803758    0.709874    11.00000    0.01833    0.00314 =
         0.02920    0.00221   -0.00353   -0.00396
C17   1    0.943441    1.022930    0.651474    11.00000    0.00785    0.00900 =
         0.03515    0.00629   -0.00462   -0.00026
AFIX 137
H17A  2    0.883914    0.993293    0.640471    11.00000   -1.50000
H17B  2    0.963284    1.079672    0.632875    11.00000   -1.50000
H17C  2    0.896844    1.074140    0.675561    11.00000   -1.50000
AFIX   0
C18   1    1.223093    0.949620    0.672746    11.00000    0.01861    0.01295 =
         0.03693    0.00034   -0.00067   -0.00784
AFIX 137
H18A  2    1.178769    1.013025    0.694690    11.00000   -1.50000
H18B  2    1.235320    0.996957    0.649828    11.00000   -1.50000
H18C  2    1.313045    0.879067    0.679164    11.00000   -1.50000
AFIX   0
C19   1    0.932770    0.830406    0.556933    11.00000    0.02125    0.01517 =
         0.02693    0.01253   -0.00821   -0.00267
AFIX 137
H19A  2    0.871221    0.885135    0.579007    11.00000   -1.50000
H19B  2    0.939274    0.741127    0.557957    11.00000   -1.50000
H19C  2    0.896235    0.873085    0.532684    11.00000   -1.50000
AFIX   0
C20   1    1.208252    0.721521    0.512920    11.00000    0.02705    0.02722 =
         0.02721    0.00044   -0.00237   -0.01691
AFIX 137
H20A  2    1.153458    0.762137    0.491023    11.00000   -1.50000
H20B  2    1.228742    0.627566    0.514880    11.00000   -1.50000
H20C  2    1.294476    0.726350    0.508826    11.00000   -1.50000
AFIX   0
C21   1    1.448586    0.822420    0.574252    11.00000    0.02831    0.02018 =
         0.03360    0.01878   -0.00688   -0.01718
AFIX 137
H21A  2    1.395759    0.902785    0.590783    11.00000   -1.50000
H21B  2    1.414066    0.839289    0.548584    11.00000   -1.50000
H21C  2    1.545904    0.800101    0.571620    11.00000   -1.50000
AFIX   0
C22   1    1.540855    0.624235    0.638413    11.00000    0.01161    0.01624 =
         0.03490    0.00397   -0.00138   -0.00007
AFIX 137
H22A  2    1.549847    0.538992    0.648425    11.00000   -1.50000
H22B  2    1.498851    0.692834    0.659119    11.00000   -1.50000
H22C  2    1.632069    0.613283    0.629252    11.00000   -1.50000
AFIX   0
C23   1    1.057714    0.486415    0.836228    11.00000    0.00968    0.01563 =
         0.03290    0.00540    0.00171   -0.00085
AFIX 137
H23A  2    0.957393    0.525999    0.840714    11.00000   -1.50000
H23B  2    1.099995    0.427510    0.857687    11.00000   -1.50000
H23C  2    1.089582    0.434310    0.811844    11.00000   -1.50000
AFIX   0
C24   1    1.301503    0.525546    0.831569    11.00000    0.01903    0.01795 =
         0.03049   -0.00135   -0.00129   -0.00358
AFIX 137
H24A  2    1.336848    0.465792    0.808679    11.00000   -1.50000
H24B  2    1.326613    0.472188    0.855041    11.00000   -1.50000
H24C  2    1.341436    0.586507    0.830147    11.00000   -1.50000
AFIX   0
C25   1    1.082855    0.990820    0.551764    11.00000    0.02577    0.01732 =
         0.03315    0.01321   -0.00982   -0.01038
AFIX 137
H25A  2    1.168990    0.992366    0.554884    11.00000   -1.50000
H25B  2    1.010579    1.051680    0.570978    11.00000   -1.50000
H25C  2    1.055761    1.019618    0.525608    11.00000   -1.50000
AFIX   0
C26   1    1.528626    0.536368    0.560135    11.00000    0.03366    0.02292 =
         0.03389    0.00070   -0.00108   -0.00959
AFIX 137
H26A  2    1.617575    0.532341    0.551878    11.00000   -1.50000
H26B  2    1.476077    0.552607    0.537608    11.00000   -1.50000
H26C  2    1.543717    0.451208    0.571777    11.00000   -1.50000
AFIX   0
C27   1    1.364602    0.641437    0.741524    11.00000    0.01377    0.05190 =
         0.03766    0.00832   -0.00460   -0.01178
AFIX 137
H27A  2    1.372706    0.563434    0.727699    11.00000   -1.50000
H27B  2    1.408597    0.612680    0.765737    11.00000   -1.50000
H27C  2    1.409947    0.683789    0.725234    11.00000   -1.50000
AFIX   0
C28   1    1.128902    0.920953    0.949292    11.00000    0.04672    0.03304 =
         0.03990   -0.01269   -0.00328   -0.01385
AFIX 137
H28A  2    1.205675    0.934880    0.955474    11.00000   -1.50000
H28B  2    1.092647    0.892635    0.972582    11.00000   -1.50000
H28C  2    1.056092    1.004810    0.940151    11.00000   -1.50000
AFIX   0
C29   1    1.055385    0.503060    0.943653    11.00000    0.05957    0.03235 =
         0.03458    0.01427   -0.00250   -0.01089
AFIX 137
H29A  2    1.011071    0.474917    0.965115    11.00000   -1.50000
H29B  2    1.141668    0.495413    0.951222    11.00000   -1.50000
H29C  2    1.074793    0.445580    0.920821    11.00000   -1.50000
AFIX   0
C30   1    0.893345    0.777799    0.979094    11.00000    0.05384    0.04603 =
         0.02871    0.00247    0.00485   -0.01371
AFIX 137
H30A  2    0.832682    0.873198    0.975161    11.00000   -1.50000
H30B  2    0.978121    0.766254    0.988951    11.00000   -1.50000
H30C  2    0.846685    0.743067    0.997899    11.00000   -1.50000
AFIX   0
C31   1    0.773766    0.681548    0.921702    11.00000    0.03941    0.04285 =
         0.04546    0.00263    0.00340   -0.01801
AFIX 137
H31A  2    0.746417    0.638041    0.943065    11.00000   -1.50000
H31B  2    0.789539    0.631862    0.897429    11.00000   -1.50000
H31C  2    0.700533    0.773694    0.919427    11.00000   -1.50000
AFIX   0
C32   1    1.170485    0.916040    0.775517    11.00000    0.12672    0.05211 =
         0.03988    0.00016   -0.01158   -0.06565
AFIX 137
H32A  2    1.196733    0.896271    0.802090    11.00000   -1.50000
H32B  2    1.076312    0.989903    0.776001    11.00000   -1.50000
H32C  2    1.233499    0.941642    0.760376    11.00000   -1.50000
AFIX   0
C33   1    1.316096    0.627175    0.934277    11.00000    0.04638    0.02354 =
         0.05981   -0.00477   -0.02672    0.00201
AFIX 137
H33A  2    1.349295    0.551326    0.916038    11.00000   -1.50000
H33B  2    1.268808    0.611086    0.957583    11.00000   -1.50000
H33C  2    1.394257    0.636982    0.941464    11.00000   -1.50000
AFIX   0
C34   1    1.336316    0.177294    0.522536    11.00000    0.04061    0.02749 =
         0.02945   -0.00227    0.00078   -0.01454
AFIX  23
H34A  2    1.283156    0.128057    0.528076    11.00000   -1.20000
H34B  2    1.404692    0.132192    0.500133    11.00000   -1.20000
AFIX   0
C35   1    1.238981    0.320479    0.511854    11.00000    0.05951    0.03489 =
         0.02375    0.00241   -0.00458   -0.02973
AFIX  23
H35A  2    1.292131    0.369603    0.506041    11.00000   -1.20000
H35B  2    1.196509    0.319014    0.488138    11.00000   -1.20000
AFIX   0
C36   1    1.021635    0.357796    0.541739    11.00000    0.02743    0.02221 =
         0.04443    0.00303   -0.01635   -0.00950
AFIX  23
H36A  2    1.057728    0.259489    0.540870    11.00000   -1.20000
H36B  2    0.971549    0.395957    0.518537    11.00000   -1.20000
AFIX   0
C37   1    0.927570    0.415863    0.577423    11.00000    0.02789    0.01798 =
         0.05059   -0.00214   -0.01805   -0.00752
AFIX  23
H37A  2    0.896125    0.513347    0.578845    11.00000   -1.20000
H37B  2    0.845704    0.402807    0.576545    11.00000   -1.20000
AFIX   0
C38   1    0.906267    0.395026    0.645208    11.00000    0.02324    0.01159 =
         0.04900   -0.00388   -0.00432   -0.00207
AFIX  23
H38A  2    0.833583    0.368422    0.644020    11.00000   -1.20000
H38B  2    0.861403    0.493802    0.648057    11.00000   -1.20000
AFIX   0
C39   1    0.985838    0.331672    0.679500    11.00000    0.01532    0.01506 =
         0.05121    0.00053   -0.00116   -0.00672
AFIX  23
H39A  2    0.922168    0.354029    0.703448    11.00000   -1.20000
H39B  2    1.035659    0.233016    0.675994    11.00000   -1.20000
AFIX   0
C40   1    1.597658    0.160460    0.581616    11.00000    0.01126    0.02081 =
         0.05241    0.00061    0.00515   -0.00247
AFIX  23
H40A  2    1.621707    0.069975    0.591550    11.00000   -1.20000
H40B  2    1.683973    0.165763    0.575413    11.00000   -1.20000
AFIX   0
C41   1    1.526118    0.182360    0.546135    11.00000    0.04089    0.02075 =
         0.04315   -0.00531    0.00428   -0.01205
AFIX  23
H41A  2    1.502637    0.272443    0.535961    11.00000   -1.20000
H41B  2    1.586924    0.114875    0.525936    11.00000   -1.20000
AFIX   0
C42   1    1.572848    0.248776    0.645643    11.00000    0.01274    0.02100 =
         0.05374    0.01885   -0.01555   -0.01301
AFIX  23
H42A  2    1.647498    0.273442    0.641108    11.00000   -1.20000
H42B  2    1.612893    0.155475    0.654831    11.00000   -1.20000
AFIX   0
C43   1    1.465030    0.340928    0.675346    11.00000    0.01645    0.02766 =
         0.03582    0.00652   -0.00318   -0.01558
AFIX  23
H43A  2    1.507358    0.340205    0.699297    11.00000   -1.20000
H43B  2    1.422332    0.433469    0.665537    11.00000   -1.20000
AFIX   0
C44   1    1.260949    0.379368    0.713534    11.00000    0.03075    0.02910 =
         0.02726    0.00215   -0.00723   -0.00816
AFIX  23
H44A  2    1.221204    0.475552    0.707251    11.00000   -1.20000
H44B  2    1.301474    0.365573    0.738580    11.00000   -1.20000
AFIX   0
C45   1    1.152523    0.337070    0.716204    11.00000    0.02089    0.02614 =
         0.03166    0.00597   -0.00222   -0.01246
AFIX  23
H45A  2    1.194758    0.238340    0.717850    11.00000   -1.20000
H45B  2    1.088365    0.377146    0.739742    11.00000   -1.20000
AFIX   0
C46   1    1.304233    0.831305    0.875626    11.00000    0.04154    0.05748 =
         0.05262   -0.02256    0.00644   -0.02640
AFIX 137
H46A  2    1.247195    0.912640    0.861788    11.00000   -1.50000
H46B  2    1.357294    0.757243    0.856919    11.00000   -1.50000
H46C  2    1.367360    0.846729    0.890082    11.00000   -1.50000
AFIX   0
HKLF 4


REM  sad1 in P-1
REM wR2 = 0.3114, GooF = S = 1.274, Restrained GooF = 1.270 for all data
REM R1 = 0.1444 for 12365 Fo > 4sig(Fo) and 0.1520 for all 13238 data
REM 911 parameters refined using 75 restraints


END


WGHT      0.0479     53.3681

REM Highest difference peak  1.015,  deepest hole -0.645,  1-sigma level  0.139
Q1    1   1.1905  0.4125  0.6413  11.00000  0.05    1.02
Q2    1   1.1593  0.3674  0.6141  11.00000  0.05    0.97
Q3    1   1.0884  0.9021  0.6924  11.00000  0.05    0.95
Q4    1   1.3363  0.6758  0.6031  11.00000  0.05    0.89
Q5    1   1.0799  0.6533  0.8624  11.00000  0.05    0.86
Q6    1   1.1366  0.8366  0.6309  11.00000  0.05    0.84
Q7    1   0.6633  1.1345  0.9191  11.00000  0.05    0.83
Q8    1   1.1822  0.7358  0.6411  11.00000  0.05    0.80
Q9    1   1.1996  0.7242  0.7242  11.00000  0.05    0.80
Q10   1   1.0255  0.7622  0.8535  11.00000  0.05    0.80
Q11   1   1.2471  0.3611  0.5836  11.00000  0.05    0.78
Q12   1   0.7328  1.0636  0.8508  11.00000  0.05    0.74
Q13   1   1.2447  0.6635  0.5843  11.00000  0.05    0.72
Q14   1   1.1879  0.7848  0.8823  11.00000  0.05    0.71
Q15   1   1.1544  0.7859  0.7846  11.00000  0.05    0.70
Q16   1   1.3956  0.7147  0.6261  11.00000  0.05    0.69
Q17   1   1.0370  0.8578  0.6636  11.00000  0.05    0.68
Q18   1   1.0327  0.7904  0.5590  11.00000  0.05    0.66
Q19   1   1.1261  0.7812  0.5305  11.00000  0.05    0.65
Q20   1   1.1683  0.7728  0.5843  11.00000  0.05    0.64
Q21   1   1.1062  0.7864  0.8933  11.00000  0.05    0.64
Q22   1   1.1774  0.8991  0.6647  11.00000  0.05    0.63
Q23   1   0.6434  1.0681  0.8818  11.00000  0.05    0.63
Q24   1   1.0160  0.6974  0.9300  11.00000  0.05    0.63
Q25   1   0.9140  0.7124  0.9596  11.00000  0.05    0.62
Q26   1   1.1296  0.6065  0.8053  11.00000  0.05    0.61
Q27   1   1.1680  0.8451  0.9367  11.00000  0.05    0.60
Q28   1   0.9460  0.6613  0.9047  11.00000  0.05    0.59
Q29   1   1.5216  0.2202  0.6410  11.00000  0.05    0.59
Q30   1   1.1761  0.8369  0.5569  11.00000  0.05    0.58
Q31   1   1.0818  0.7069  0.8113  11.00000  0.05    0.58
Q32   1   1.1579  0.2950  0.7728  11.00000  0.05    0.57
Q33   1   1.3141  0.3761  0.6086  11.00000  0.05    0.56
Q34   1   1.1036  0.7378  0.7615  11.00000  0.05    0.55
Q35   1   1.4622  0.6440  0.5677  11.00000  0.05    0.54
Q36   1   1.4283  0.2679  0.6287  11.00000  0.05    0.54
Q37   1   0.7271  1.2622  0.9595  11.00000  0.05    0.54
Q38   1   1.0979  0.7779  0.6813  11.00000  0.05    0.53
;
_shelx_res_checksum              60986
# end Validation Reply Form
_olex2_submission_special_instructions 'No special instructions were received'
# start Validation Reply Form
_vrf_PLAT213_sad1_K23a_1281j     
;
PROBLEM: Atom C55 has ADP max/min Ratio ..... 5.6 prolat
RESPONSE: Disordered crown ether
;
_vrf_PLAT220_sad1_K23a_1281j     
;
PROBLEM: NonSolvent Resd 1 C Ueq(max)/Ueq(min) Range 10.0 Ratio
RESPONSE: Disordered crown ether
;
_vrf_PLAT234_sad1_K23a_1281j     
;
PROBLEM: Large Hirshfeld Difference O12 --C48 . 0.44 Ang.
RESPONSE: Disordered crown ether
;
_vrf_PLAT340_sad1_K23a_1281j     
;
PROBLEM: Low Bond Precision on C-C Bonds ............... 0.01417 Ang.
RESPONSE: Disordered crown ether
;
_vrf_PLAT930_sad1_K23a_1281j     
;
PROBLEM: FCF-based Twin Law ( 2 1 1) Est.d BASF 0.29 Check
RESPONSE: No twin treatment
;
####################################################################### 
# 
# This file contains crystal structure data downloaded from the 
# Cambridge Structural Database (CSD) hosted by the Cambridge 
# Crystallographic Data Centre (CCDC).
# 
# Full information about CCDC data access policies and citation 
# guidelines are available at http://www.ccdc.cam.ac.uk/access/V1 
# 
# Audit and citation data items may have been added by the CCDC. 
# Please retain this information to preserve the provenance of 
# this file and to allow appropriate attribution of the data. 
# 
#######################################################################

data_sad1_5b_1295j
_database_code_depnum_ccdc_archive 'CCDC 2075662'
_audit_update_record             
;
2021-11-10 deposited with the CCDC.	2021-11-12 downloaded from the CCDC.
;

_audit_creation_date             2021-10-24
_audit_creation_method           
;
Olex2 1.5
(compiled 2021.10.07 svn.r9718050b for OlexSys, GUI svn.r6410)
;
_shelx_SHELXL_version_number     2018/3
_chemical_name_common            ?
_chemical_name_systematic        
;
 ? 
;
_chemical_formula_moiety         'C45.038 H93.038 N Si11'
_chemical_formula_sum            'C45 H93 N Si11'
_chemical_formula_weight         957.19
_chemical_melting_point          ?
loop_
_atom_type_symbol
_atom_type_description
_atom_type_scat_dispersion_real
_atom_type_scat_dispersion_imag
_atom_type_scat_source
C C 0.0033 0.0016 'International Tables Vol C Tables 4.2.6.8 and 6.1.1.4'
H H 0.0000 0.0000 'International Tables Vol C Tables 4.2.6.8 and 6.1.1.4'
N N 0.0061 0.0033 'International Tables Vol C Tables 4.2.6.8 and 6.1.1.4'
Si Si 0.0817 0.0704 'International Tables Vol C Tables 4.2.6.8 and 6.1.1.4'

_shelx_space_group_comment       
;
The symmetry employed for this shelxl refinement is uniquely defined
by the following loop, which should always be used as a source of
symmetry information in preference to the above space-group names.
They are only intended as comments.
;
_space_group_crystal_system      monoclinic
_space_group_IT_number           15
_space_group_name_H-M_alt        'C 1 2/c 1'
_space_group_name_Hall           '-C 2yc'
loop_
_space_group_symop_operation_xyz
'x, y, z'
'-x, y, -z+1/2'
'x+1/2, y+1/2, z'
'-x+1/2, y+1/2, -z+1/2'
'-x, -y, -z'
'x, -y, z-1/2'
'-x+1/2, -y+1/2, -z'
'x+1/2, -y+1/2, z-1/2'

_cell_length_a                   37.205(10)
_cell_length_b                   13.523(3)
_cell_length_c                   25.072(6)
_cell_angle_alpha                90.00
_cell_angle_beta                 96.287(8)
_cell_angle_gamma                90.00
_cell_volume                     12538(5)
_cell_formula_units_Z            8
_cell_measurement_reflns_used    990
_cell_measurement_temperature    100(2)
_cell_measurement_theta_max      26.21
_cell_measurement_theta_min      2.25
_shelx_estimated_absorpt_T_max   0.972
_shelx_estimated_absorpt_T_min   0.896
_exptl_absorpt_coefficient_mu    0.256
_exptl_absorpt_correction_T_max  0.9724
_exptl_absorpt_correction_T_min  0.578308
_exptl_absorpt_correction_type   none
_exptl_absorpt_process_details   
;
SADABS v.2.10 (Bruker,2003) was used for absorption correction.
R(int) was 0.0896 before and 0.0563 after correction.
The Ratio of minimum to maximum transmission is 0.5783.
The \l/2 correction factor is 0.0015.
;
_exptl_absorpt_special_details   ?
_exptl_crystal_colour            yellow
_exptl_crystal_density_diffrn    1.014
_exptl_crystal_density_meas      .
_exptl_crystal_density_method    'not measured'
_exptl_crystal_description       blocks
_exptl_crystal_F_000             4192
_exptl_crystal_size_max          0.44
_exptl_crystal_size_mid          0.17
_exptl_crystal_size_min          0.11
_exptl_special_details           
;
 ? 
;
_exptl_transmission_factor_max   ?
_exptl_transmission_factor_min   ?
_diffrn_reflns_av_R_equivalents  0.0945
_diffrn_reflns_av_unetI/netI     0.0865
_diffrn_reflns_Laue_measured_fraction_full 0.999
_diffrn_reflns_Laue_measured_fraction_max 0.999
_diffrn_reflns_limit_h_max       44
_diffrn_reflns_limit_h_min       -44
_diffrn_reflns_limit_k_max       15
_diffrn_reflns_limit_k_min       -16
_diffrn_reflns_limit_l_max       29
_diffrn_reflns_limit_l_min       -29
_diffrn_reflns_number            43762
_diffrn_reflns_point_group_measured_fraction_full 0.999
_diffrn_reflns_point_group_measured_fraction_max 0.999
_diffrn_reflns_theta_full        24.998
_diffrn_reflns_theta_max         24.998
_diffrn_reflns_theta_min         1.603
_diffrn_ambient_temperature      100.00
_diffrn_detector_area_resol_mean ?
_diffrn_measured_fraction_theta_full 0.999
_diffrn_measured_fraction_theta_max 0.999
_diffrn_measurement_device_type  'CCD area detector'
_diffrn_measurement_method       'phi and omega scans'
_diffrn_radiation_monochromator  graphite
_diffrn_radiation_type           MoK\a
_diffrn_radiation_wavelength     0.71073
_diffrn_source                   ?
_diffrn_source_current           5.0
_diffrn_source_power             0.1
_diffrn_source_voltage           20.0
_reflns_Friedel_coverage         0.000
_reflns_Friedel_fraction_full    .
_reflns_Friedel_fraction_max     .
_reflns_number_gt                9846
_reflns_number_total             11026
_reflns_special_details          
;
 Reflections were merged by SHELXL according to the crystal
 class for the calculation of statistics and refinement.
 
 Structure factors included contributions from the .fab file.
 
 _reflns_Friedel_fraction is defined as the number of unique
 Friedel pairs measured divided by the number that would be
 possible theoretically, ignoring centric projections and
 systematic absences.
;
_reflns_threshold_expression     'I > 2\s(I)'
_computing_cell_refinement       'SAINT v6.45A (Bruker, 2003)'
_computing_data_collection       ?
_computing_data_reduction        'SAINT v6.45A (Bruker, 2003)'
_computing_molecular_graphics    'Olex2 1.5 (Dolomanov et al., 2009)'
_computing_publication_material  'Olex2 1.5 (Dolomanov et al., 2009)'
_computing_structure_refinement  'SHELXL 2018/3 (Sheldrick, 2015)'
_computing_structure_solution    'SHELXS-97 (Sheldrick, 1990)'
_refine_diff_density_max         0.597
_refine_diff_density_min         -0.468
_refine_diff_density_rms         0.114
_refine_ls_extinction_coef       .
_refine_ls_extinction_method     none
_refine_ls_goodness_of_fit_ref   1.009
_refine_ls_hydrogen_treatment    mixed
_refine_ls_matrix_type           full
_refine_ls_number_parameters     546
_refine_ls_number_reflns         11026
_refine_ls_number_restraints     6
_refine_ls_R_factor_all          0.1537
_refine_ls_R_factor_gt           0.1381
_refine_ls_restrained_S_all      1.009
_refine_ls_shift/su_max          0.000
_refine_ls_shift/su_mean         0.000
_refine_ls_structure_factor_coef Fsqd
_refine_ls_weighting_details     
'w=1/[\s^2^(Fo^2^)+(0.0337P)^2^+457.5678P] where P=(Fo^2^+2Fc^2^)/3'
_refine_ls_weighting_scheme      calc
_refine_ls_wR_factor_gt          0.2682
_refine_ls_wR_factor_ref         0.2779
_refine_special_details          ?
_olex2_refinement_description    
;
1. Fixed Uiso
 At 1.2 times of:
  All C(H) groups
 At 1.5 times of:
  All C(H,H,H) groups
2. Uiso/Uaniso restraints and constraints
C23: within 2A with sigma of 0.04 and sigma for terminal atoms of 0.08 within 2A
Uanis(C23) \\sim Ueq: with sigma of 0.1 and sigma for terminal atoms of 0.2
3. Others
 Sof(C23)=Sof(H23)=FVAR(1)
4.a Ternary CH refined with riding coordinates:
 C2(H2), C6(H6), C11(H11)
4.b Aromatic/amide H refined with riding coordinates:
 C22(H22), C23(H23), C29(H29), C30(H30), C31(H31), C32(H32), C33(H33), C45(H45)
4.c Idealised Me refined as rotating group:
 C1(H1A,H1B,H1C), C3(H3A,H3B,H3C), C4(H4A,H4B,H4C), C5(H5A,H5B,H5C), C7(H7A,
 H7B,H7C), C12(H12A,H12B,H12C), C13(H13A,H13B,H13C), C14(H14A,H14B,H14C),
 C15(H15A,H15B,H15C), C16(H16A,H16B,H16C), C17(H17A,H17B,H17C), C18(H18A,H18B,
 H18C), C19(H19A,H19B,H19C), C25(H25A,H25B,H25C), C26(H26A,H26B,H26C), C27(H27A,
 H27B,H27C), C34(H34A,H34B,H34C), C35(H35A,H35B,H35C), C36(H36A,H36B,H36C),
 C37(H37A,H37B,H37C), C38(H38A,H38B,H38C), C39(H39A,H39B,H39C), C40(H40A,H40B,
 H40C), C41(H41A,H41B,H41C), C42(H42A,H42B,H42C), C43(H43A,H43B,H43C), C44(H44A,
 H44B,H44C)
;
_atom_sites_solution_hydrogens   mixed
_atom_sites_solution_primary     dual
_atom_sites_solution_secondary   ?
loop_
_atom_site_label
_atom_site_type_symbol
_atom_site_fract_x
_atom_site_fract_y
_atom_site_fract_z
_atom_site_U_iso_or_equiv
_atom_site_adp_type
_atom_site_occupancy
_atom_site_site_symmetry_order
_atom_site_calc_flag
_atom_site_refinement_flags_posn
_atom_site_refinement_flags_adp
_atom_site_refinement_flags_occupancy
_atom_site_disorder_assembly
_atom_site_disorder_group
Si1 Si 0.13231(5) 0.36200(15) -0.04233(8) 0.0162(4) Uani 1 1 d . . . . .
Si2 Si 0.07960(6) 0.44270(17) 0.04494(9) 0.0228(5) Uani 1 1 d . . . . .
Si3 Si 0.09747(5) 0.47797(16) 0.13468(8) 0.0186(4) Uani 1 1 d . . . . .
Si4 Si 0.11575(6) 0.64400(16) 0.14518(10) 0.0264(5) Uani 1 1 d . . . . .
Si5 Si 0.05387(6) 0.4399(2) 0.19190(10) 0.0331(6) Uani 1 1 d . . . . .
Si6 Si 0.13791(6) 0.13022(15) -0.08269(8) 0.0185(5) Uani 1 1 d . . . . .
Si7 Si 0.09041(6) 0.01933(15) -0.11191(8) 0.0197(5) Uani 1 1 d . . . . .
Si8 Si 0.07671(6) -0.10594(18) -0.05194(10) 0.0283(5) Uani 1 1 d . . . . .
Si9 Si 0.10890(8) -0.06882(19) -0.18612(10) 0.0367(6) Uani 1 1 d . . . . .
Si10 Si 0.03676(7) 0.10526(19) -0.13947(12) 0.0389(7) Uani 1 1 d . . . . .
Si11 Si 0.23440(6) 0.40859(18) 0.21952(9) 0.0273(5) Uani 1 1 d . . . . .
N1 N 0.17206(16) 0.4038(5) -0.0645(2) 0.0196(14) Uani 1 1 d . . . . .
C1 C 0.0936(2) 0.3984(7) -0.0920(3) 0.0307(19) Uani 1 1 d . . . . .
H1A H 0.091301 0.470588 -0.092538 0.046 Uiso 1 1 calc R U . . .
H1B H 0.071323 0.368818 -0.081899 0.046 Uiso 1 1 calc R U . . .
H1C H 0.097984 0.374955 -0.127734 0.046 Uiso 1 1 calc R U . . .
C2 C 0.1777(2) 0.5052(5) -0.0845(3) 0.0246(18) Uani 1 1 d . . . . .
H2 H 0.204380 0.516942 -0.081545 0.029 Uiso 1 1 calc R U . . .
C3 C 0.1615(3) 0.5842(7) -0.0508(5) 0.048(3) Uani 1 1 d . . . . .
H3A H 0.135368 0.573208 -0.051639 0.072 Uiso 1 1 calc R U . . .
H3B H 0.165790 0.649761 -0.065559 0.072 Uiso 1 1 calc R U . . .
H3C H 0.172783 0.580449 -0.013726 0.072 Uiso 1 1 calc R U . . .
C4 C 0.1633(3) 0.5164(8) -0.1433(4) 0.048(3) Uani 1 1 d . . . . .
H4A H 0.174447 0.466445 -0.164500 0.072 Uiso 1 1 calc R U . . .
H4B H 0.169218 0.582556 -0.155726 0.072 Uiso 1 1 calc R U . . .
H4C H 0.137022 0.507556 -0.147449 0.072 Uiso 1 1 calc R U . . .
C5 C 0.2310(2) 0.3440(7) -0.0924(4) 0.040(2) Uani 1 1 d . . . . .
H5A H 0.217346 0.318244 -0.125106 0.060 Uiso 1 1 calc R U . . .
H5B H 0.251118 0.299340 -0.081033 0.060 Uiso 1 1 calc R U . . .
H5C H 0.240481 0.409739 -0.099565 0.060 Uiso 1 1 calc R U . . .
C6 C 0.2062(2) 0.3514(6) -0.0482(3) 0.0271(18) Uani 1 1 d . . . . .
H6 H 0.199358 0.281964 -0.040125 0.033 Uiso 1 1 calc R U . . .
C7 C 0.2265(2) 0.3909(8) 0.0027(4) 0.045(3) Uani 1 1 d . . . . .
H7A H 0.233633 0.459612 -0.002807 0.067 Uiso 1 1 calc R U . . .
H7B H 0.248198 0.350715 0.012321 0.067 Uiso 1 1 calc R U . . .
H7C H 0.210950 0.388036 0.031774 0.067 Uiso 1 1 calc R U . . .
C8 C 0.13541(18) 0.2261(5) -0.0275(3) 0.0148(15) Uani 1 1 d . . . . .
C9 C 0.13723(19) 0.2155(5) 0.0268(3) 0.0163(15) Uani 1 1 d . . . . .
C10 C 0.13658(18) 0.3045(5) 0.0619(3) 0.0129(14) Uani 1 1 d . . . . .
C11 C 0.12517(18) 0.3969(5) 0.0283(3) 0.0133(14) Uani 1 1 d . . . . .
H11 H 0.143139 0.449860 0.039709 0.016 Uiso 1 1 calc R U . . .
C12 C 0.0433(2) 0.3457(8) 0.0343(4) 0.046(3) Uani 1 1 d . . . . .
H12A H 0.022683 0.365018 0.053097 0.069 Uiso 1 1 calc R U . . .
H12B H 0.052888 0.282194 0.048333 0.069 Uiso 1 1 calc R U . . .
H12C H 0.035494 0.339244 -0.004183 0.069 Uiso 1 1 calc R U . . .
C13 C 0.0628(3) 0.5553(7) 0.0055(4) 0.042(2) Uani 1 1 d . . . . .
H13A H 0.082074 0.604955 0.007102 0.064 Uiso 1 1 calc R U . . .
H13B H 0.041862 0.582866 0.020918 0.064 Uiso 1 1 calc R U . . .
H13C H 0.055726 0.536654 -0.031917 0.064 Uiso 1 1 calc R U . . .
C14 C 0.1551(2) 0.6640(6) 0.1050(4) 0.040(2) Uani 1 1 d . . . . .
H14A H 0.146951 0.656171 0.066683 0.060 Uiso 1 1 calc R U . . .
H14B H 0.174038 0.615368 0.115735 0.060 Uiso 1 1 calc R U . . .
H14C H 0.164744 0.730843 0.111566 0.060 Uiso 1 1 calc R U . . .
C15 C 0.0779(2) 0.7311(6) 0.1214(4) 0.039(2) Uani 1 1 d . . . . .
H15A H 0.086657 0.799385 0.124445 0.059 Uiso 1 1 calc R U . . .
H15B H 0.057959 0.722550 0.143548 0.059 Uiso 1 1 calc R U . . .
H15C H 0.069288 0.716626 0.083869 0.059 Uiso 1 1 calc R U . . .
C16 C 0.1304(3) 0.6785(8) 0.2170(4) 0.052(3) Uani 1 1 d . . . . .
H16A H 0.151030 0.637484 0.230959 0.078 Uiso 1 1 calc R U . . .
H16B H 0.110328 0.667709 0.238639 0.078 Uiso 1 1 calc R U . . .
H16C H 0.137453 0.748371 0.218950 0.078 Uiso 1 1 calc R U . . .
C17 C 0.0183(3) 0.5388(12) 0.1819(6) 0.094(6) Uani 1 1 d . . . . .
H17A H 0.006532 0.536024 0.144966 0.141 Uiso 1 1 calc R U . . .
H17B H 0.029537 0.603793 0.188538 0.141 Uiso 1 1 calc R U . . .
H17C H 0.000180 0.528191 0.206930 0.141 Uiso 1 1 calc R U . . .
C18 C 0.0332(4) 0.3169(10) 0.1758(5) 0.073(4) Uani 1 1 d . . . . .
H18A H 0.051770 0.270986 0.166086 0.109 Uiso 1 1 calc R U . . .
H18B H 0.014187 0.323346 0.145714 0.109 Uiso 1 1 calc R U . . .
H18C H 0.022644 0.291358 0.207263 0.109 Uiso 1 1 calc R U . . .
C19 C 0.0743(3) 0.4357(10) 0.2637(4) 0.056(3) Uani 1 1 d . . . . .
H19A H 0.057770 0.401260 0.285352 0.083 Uiso 1 1 calc R U . . .
H19B H 0.078251 0.503318 0.277214 0.083 Uiso 1 1 calc R U . . .
H19C H 0.097394 0.400499 0.266133 0.083 Uiso 1 1 calc R U . . .
C20 C 0.13914(18) 0.3971(5) 0.1492(3) 0.0140(14) Uani 1 1 d . . . . .
C21 C 0.14717(19) 0.3090(5) 0.1170(3) 0.0186(16) Uani 1 1 d . . . . .
C22 C 0.1684(2) 0.2347(6) 0.1476(3) 0.0273(19) Uani 1 1 d . . . . .
H22 H 0.169042 0.170105 0.132843 0.033 Uiso 1 1 calc R U . A 1
C23 C 0.1872(2) 0.2508(5) 0.1952(3) 0.027(3) Uani 1.04(3) 1 d . U P B 1
H23 H 0.200382 0.197462 0.212617 0.032 Uiso 1.04(3) 1 calc R U P B 1
C24 C 0.1884(2) 0.3493(6) 0.2223(3) 0.0216(17) Uani 1 1 d . . . . .
C25 C 0.2374(3) 0.5245(9) 0.2589(6) 0.067(4) Uani 1 1 d . . . . .
H25A H 0.259434 0.560176 0.252595 0.100 Uiso 1 1 calc R U . . .
H25B H 0.237973 0.508892 0.297138 0.100 Uiso 1 1 calc R U . . .
H25C H 0.216236 0.565885 0.247767 0.100 Uiso 1 1 calc R U . . .
C26 C 0.2707(3) 0.3230(9) 0.2484(5) 0.055(3) Uani 1 1 d . . . . .
H26A H 0.272965 0.268006 0.223528 0.083 Uiso 1 1 calc R U . . .
H26B H 0.264578 0.297261 0.282764 0.083 Uiso 1 1 calc R U . . .
H26C H 0.293718 0.358886 0.254002 0.083 Uiso 1 1 calc R U . . .
C27 C 0.2398(3) 0.4368(9) 0.1487(4) 0.051(3) Uani 1 1 d . . . . .
H27A H 0.220777 0.482548 0.134296 0.077 Uiso 1 1 calc R U . . .
H27B H 0.238093 0.375500 0.127721 0.077 Uiso 1 1 calc R U . . .
H27C H 0.263538 0.467265 0.146552 0.077 Uiso 1 1 calc R U . . .
C28 C 0.1394(2) 0.1169(5) 0.0543(3) 0.0169(15) Uani 1 1 d . . . . .
C29 C 0.1708(2) 0.0589(6) 0.0574(3) 0.0242(17) Uani 1 1 d . . . . .
H29 H 0.189700 0.076354 0.036624 0.029 Uiso 1 1 calc R U . . .
C30 C 0.1119(2) 0.0865(6) 0.0838(3) 0.0293(19) Uani 1 1 d . . . . .
H30 H 0.090135 0.123522 0.081908 0.035 Uiso 1 1 calc R U . . .
C31 C 0.1159(3) 0.0031(7) 0.1160(4) 0.038(2) Uani 1 1 d . . . . .
H31 H 0.096648 -0.017478 0.135462 0.046 Uiso 1 1 calc R U . . .
C32 C 0.1748(3) -0.0248(6) 0.0910(4) 0.037(2) Uani 1 1 d . . . . .
H32 H 0.196300 -0.063248 0.093428 0.044 Uiso 1 1 calc R U . . .
C33 C 0.1473(3) -0.0494(6) 0.1197(3) 0.040(3) Uani 1 1 d . . . . .
H33 H 0.150002 -0.104815 0.143138 0.048 Uiso 1 1 calc R U . . .
C34 C 0.1787(2) 0.0462(7) -0.0713(3) 0.034(2) Uani 1 1 d . . . . .
H34A H 0.179884 0.004178 -0.102905 0.051 Uiso 1 1 calc R U . . .
H34B H 0.176592 0.004604 -0.039796 0.051 Uiso 1 1 calc R U . . .
H34C H 0.200689 0.086336 -0.065335 0.051 Uiso 1 1 calc R U . . .
C35 C 0.1451(3) 0.2031(6) -0.1439(3) 0.035(2) Uani 1 1 d . . . . .
H35A H 0.121712 0.217213 -0.164354 0.052 Uiso 1 1 calc R U . . .
H35B H 0.160126 0.164847 -0.166234 0.052 Uiso 1 1 calc R U . . .
H35C H 0.157323 0.265361 -0.133253 0.052 Uiso 1 1 calc R U . . .
C36 C 0.0261(2) 0.1840(7) -0.0818(5) 0.051(3) Uani 1 1 d . . . . .
H36A H 0.007648 0.232730 -0.094452 0.077 Uiso 1 1 calc R U . . .
H36B H 0.048098 0.218310 -0.066573 0.077 Uiso 1 1 calc R U . . .
H36C H 0.017126 0.142159 -0.054280 0.077 Uiso 1 1 calc R U . . .
C37 C 0.0417(3) 0.1870(9) -0.1986(5) 0.064(4) Uani 1 1 d . . . . .
H37A H 0.019467 0.225596 -0.207115 0.096 Uiso 1 1 calc R U . . .
H37B H 0.045936 0.146238 -0.229606 0.096 Uiso 1 1 calc R U . . .
H37C H 0.062129 0.232020 -0.190055 0.096 Uiso 1 1 calc R U . . .
C38 C -0.0031(3) 0.0211(9) -0.1559(6) 0.071(4) Uani 1 1 d . . . . .
H38A H -0.008995 -0.011479 -0.123068 0.106 Uiso 1 1 calc R U . . .
H38B H 0.002926 -0.028996 -0.181759 0.106 Uiso 1 1 calc R U . . .
H38C H -0.023872 0.059855 -0.171446 0.106 Uiso 1 1 calc R U . . .
C39 C 0.1358(4) 0.0040(10) -0.2321(4) 0.073(4) Uani 1 1 d . . . . .
H39A H 0.140614 -0.037386 -0.262601 0.109 Uiso 1 1 calc R U . . .
H39B H 0.158737 0.024865 -0.212409 0.109 Uiso 1 1 calc R U . . .
H39C H 0.121972 0.062498 -0.245243 0.109 Uiso 1 1 calc R U . . .
C40 C 0.0684(4) -0.1159(9) -0.2286(5) 0.067(4) Uani 1 1 d . . . . .
H40A H 0.075854 -0.164205 -0.254324 0.100 Uiso 1 1 calc R U . . .
H40B H 0.055889 -0.060720 -0.248004 0.100 Uiso 1 1 calc R U . . .
H40C H 0.051961 -0.147683 -0.205740 0.100 Uiso 1 1 calc R U . . .
C41 C 0.1377(3) -0.1791(8) -0.1646(4) 0.054(3) Uani 1 1 d . . . . .
H41A H 0.123691 -0.225440 -0.145093 0.081 Uiso 1 1 calc R U . . .
H41B H 0.159062 -0.157351 -0.141235 0.081 Uiso 1 1 calc R U . . .
H41C H 0.145331 -0.211897 -0.196367 0.081 Uiso 1 1 calc R U . . .
C42 C 0.0510(3) -0.2087(8) -0.0891(5) 0.055(3) Uani 1 1 d . . . . .
H42A H 0.065664 -0.237066 -0.115437 0.083 Uiso 1 1 calc R U . . .
H42B H 0.028409 -0.182629 -0.107621 0.083 Uiso 1 1 calc R U . . .
H42C H 0.045469 -0.260031 -0.063642 0.083 Uiso 1 1 calc R U . . .
C43 C 0.1191(2) -0.1586(7) -0.0160(4) 0.033(2) Uani 1 1 d . . . . .
H43A H 0.113406 -0.220057 0.002012 0.050 Uiso 1 1 calc R U . . .
H43B H 0.129675 -0.110955 0.010617 0.050 Uiso 1 1 calc R U . . .
H43C H 0.136327 -0.172483 -0.041936 0.050 Uiso 1 1 calc R U . . .
C44 C 0.0472(3) -0.0572(10) -0.0025(5) 0.060(3) Uani 1 1 d . . . . .
H44A H 0.047115 -0.103757 0.027455 0.090 Uiso 1 1 calc R U . . .
H44B H 0.022494 -0.049105 -0.019979 0.090 Uiso 1 1 calc R U . . .
H44C H 0.056448 0.006937 0.011080 0.090 Uiso 1 1 calc R U . . .
C45 C 0.1580(2) 0.4117(6) 0.1980(3) 0.0211(16) Uani 1 1 d . . . . .
H45 H 0.151213 0.466362 0.218496 0.025 Uiso 1 1 calc R U . . .
H24 H 0.1866(17) 0.337(5) 0.263(3) 0.003(16) Uiso 1 1 d . . . . .

loop_
_atom_site_aniso_label
_atom_site_aniso_U_11
_atom_site_aniso_U_22
_atom_site_aniso_U_33
_atom_site_aniso_U_23
_atom_site_aniso_U_13
_atom_site_aniso_U_12
Si1 0.0192(10) 0.0134(10) 0.0154(10) 0.0014(8) -0.0011(8) -0.0030(8)
Si2 0.0190(10) 0.0238(11) 0.0252(11) -0.0017(9) 0.0005(9) 0.0050(9)
Si3 0.0176(10) 0.0179(10) 0.0208(11) -0.0021(8) 0.0041(8) -0.0003(8)
Si4 0.0264(12) 0.0135(11) 0.0400(14) -0.0032(10) 0.0063(10) 0.0009(9)
Si5 0.0204(11) 0.0409(15) 0.0391(14) 0.0100(12) 0.0086(10) 0.0000(11)
Si6 0.0255(11) 0.0152(10) 0.0154(10) -0.0022(8) 0.0041(8) -0.0083(9)
Si7 0.0221(11) 0.0154(10) 0.0200(11) -0.0023(8) -0.0054(8) -0.0038(9)
Si8 0.0264(12) 0.0256(12) 0.0317(13) 0.0036(10) -0.0022(10) -0.0129(10)
Si9 0.0561(17) 0.0283(13) 0.0239(12) -0.0087(10) -0.0033(11) -0.0043(12)
Si10 0.0276(13) 0.0282(13) 0.0555(17) -0.0030(12) -0.0192(12) -0.0017(11)
Si11 0.0239(11) 0.0280(13) 0.0307(13) -0.0033(10) 0.0053(10) -0.0006(10)
N1 0.022(3) 0.017(3) 0.020(3) 0.003(3) 0.006(3) -0.001(3)
C1 0.031(5) 0.038(5) 0.022(4) 0.011(4) -0.003(4) -0.004(4)
C2 0.033(4) 0.010(4) 0.034(5) 0.010(3) 0.017(4) -0.002(3)
C3 0.054(6) 0.020(5) 0.076(8) 0.002(5) 0.034(6) -0.002(4)
C4 0.054(6) 0.048(6) 0.045(6) 0.031(5) 0.022(5) 0.002(5)
C5 0.036(5) 0.029(5) 0.057(6) 0.001(4) 0.011(5) 0.001(4)
C6 0.033(4) 0.019(4) 0.029(4) 0.012(3) -0.001(4) -0.001(4)
C7 0.033(5) 0.063(7) 0.035(5) 0.006(5) -0.008(4) -0.005(5)
C8 0.011(3) 0.018(4) 0.015(4) -0.004(3) 0.001(3) -0.003(3)
C9 0.020(4) 0.014(4) 0.015(4) -0.011(3) 0.002(3) -0.005(3)
C10 0.014(3) 0.013(4) 0.011(3) 0.002(3) 0.002(3) -0.001(3)
C11 0.016(3) 0.006(3) 0.018(4) 0.003(3) 0.003(3) -0.001(3)
C12 0.024(5) 0.066(7) 0.047(6) -0.017(5) -0.002(4) -0.017(5)
C13 0.047(6) 0.041(6) 0.039(5) 0.003(4) 0.003(4) 0.028(5)
C14 0.019(4) 0.022(5) 0.084(8) 0.007(5) 0.026(5) 0.002(4)
C15 0.027(5) 0.022(5) 0.069(7) 0.011(4) 0.003(4) 0.007(4)
C16 0.079(8) 0.034(6) 0.039(6) -0.016(5) -0.017(5) -0.007(5)
C17 0.054(8) 0.108(12) 0.130(13) 0.063(10) 0.061(8) 0.040(8)
C18 0.082(9) 0.081(9) 0.052(7) 0.021(7) -0.007(6) -0.048(8)
C19 0.059(7) 0.077(8) 0.033(6) 0.002(6) 0.017(5) 0.002(6)
C20 0.013(3) 0.009(3) 0.020(4) 0.000(3) 0.007(3) -0.005(3)
C21 0.013(3) 0.017(4) 0.026(4) 0.000(3) 0.005(3) -0.005(3)
C22 0.043(5) 0.011(4) 0.025(4) 0.000(3) -0.013(4) 0.005(3)
C23 0.044(5) 0.006(4) 0.027(5) 0.009(3) -0.012(4) 0.001(3)
C24 0.023(4) 0.027(4) 0.015(4) -0.006(3) 0.004(3) 0.001(3)
C25 0.032(5) 0.056(7) 0.116(11) -0.040(7) 0.022(6) -0.028(5)
C26 0.028(5) 0.067(8) 0.069(8) 0.021(6) -0.006(5) 0.001(5)
C27 0.040(6) 0.060(7) 0.057(7) 0.011(6) 0.022(5) 0.004(5)
C28 0.026(4) 0.009(4) 0.015(4) -0.004(3) 0.000(3) -0.009(3)
C29 0.032(4) 0.021(4) 0.021(4) -0.004(3) 0.006(3) -0.006(3)
C30 0.036(5) 0.023(4) 0.030(5) 0.008(4) 0.005(4) -0.006(4)
C31 0.053(6) 0.031(5) 0.033(5) 0.010(4) 0.015(4) -0.006(5)
C32 0.058(6) 0.017(4) 0.032(5) 0.003(4) -0.012(4) 0.011(4)
C33 0.086(8) 0.018(4) 0.012(4) 0.002(3) -0.005(4) -0.017(5)
C34 0.025(4) 0.048(6) 0.029(5) -0.011(4) 0.003(4) -0.004(4)
C35 0.054(6) 0.026(5) 0.028(5) -0.002(4) 0.020(4) -0.016(4)
C36 0.022(5) 0.034(6) 0.098(9) -0.016(6) 0.008(5) 0.001(4)
C37 0.063(7) 0.056(7) 0.064(8) 0.004(6) -0.038(6) -0.005(6)
C38 0.023(5) 0.050(7) 0.132(12) -0.016(7) -0.028(6) -0.009(5)
C39 0.131(12) 0.069(8) 0.023(5) -0.016(5) 0.027(6) -0.025(8)
C40 0.092(9) 0.050(7) 0.052(7) -0.023(6) -0.023(7) 0.012(7)
C41 0.062(7) 0.047(7) 0.050(7) -0.018(5) -0.005(5) 0.012(5)
C42 0.067(7) 0.035(6) 0.059(7) 0.007(5) -0.013(6) -0.025(5)
C43 0.033(5) 0.030(5) 0.036(5) 0.002(4) 0.004(4) -0.004(4)
C44 0.036(6) 0.086(9) 0.059(7) 0.017(7) 0.015(5) -0.014(6)
C45 0.023(4) 0.018(4) 0.023(4) -0.005(3) 0.007(3) -0.003(3)

_geom_special_details            
;
 All esds (except the esd in the dihedral angle between two l.s. planes)
 are estimated using the full covariance matrix.  The cell esds are taken
 into account individually in the estimation of esds in distances, angles
 and torsion angles; correlations between esds in cell parameters are only
 used when they are defined by crystal symmetry.  An approximate (isotropic)
 treatment of cell esds is used for estimating esds involving l.s. planes.
;
loop_
_geom_bond_atom_site_label_1
_geom_bond_atom_site_label_2
_geom_bond_distance
_geom_bond_site_symmetry_2
_geom_bond_publ_flag
Si1 N1 1.731(6) . ?
Si1 C1 1.863(8) . ?
Si1 C8 1.877(7) . ?
Si1 C11 1.880(7) . ?
Si2 Si3 2.325(3) . ?
Si2 C11 1.894(7) . ?
Si2 C12 1.880(9) . ?
Si2 C13 1.884(9) . ?
Si3 Si4 2.352(3) . ?
Si3 Si5 2.338(3) . ?
Si3 C20 1.899(7) . ?
Si4 C14 1.886(8) . ?
Si4 C15 1.882(8) . ?
Si4 C16 1.883(9) . ?
Si5 C17 1.880(12) . ?
Si5 C18 1.859(12) . ?
Si5 C19 1.877(10) . ?
Si6 Si7 2.372(3) . ?
Si6 C8 1.906(7) . ?
Si6 C34 1.892(9) . ?
Si6 C35 1.868(8) . ?
Si7 Si8 2.358(3) . ?
Si7 Si9 2.374(3) . ?
Si7 Si10 2.347(3) . ?
Si8 C42 1.876(10) . ?
Si8 C43 1.868(9) . ?
Si8 C44 1.865(11) . ?
Si9 C39 1.885(11) . ?
Si9 C40 1.861(11) . ?
Si9 C41 1.880(11) . ?
Si10 C36 1.872(11) . ?
Si10 C37 1.875(12) . ?
Si10 C38 1.878(10) . ?
Si11 C24 1.897(8) . ?
Si11 C25 1.849(11) . ?
Si11 C26 1.864(10) . ?
Si11 C27 1.849(10) . ?
N1 C2 1.483(9) . ?
N1 C6 1.474(10) . ?
C1 H1A 0.9800 . ?
C1 H1B 0.9800 . ?
C1 H1C 0.9800 . ?
C2 H2 1.0000 . ?
C2 C3 1.527(12) . ?
C2 C4 1.519(12) . ?
C3 H3A 0.9800 . ?
C3 H3B 0.9800 . ?
C3 H3C 0.9800 . ?
C4 H4A 0.9800 . ?
C4 H4B 0.9800 . ?
C4 H4C 0.9800 . ?
C5 H5A 0.9800 . ?
C5 H5B 0.9800 . ?
C5 H5C 0.9800 . ?
C5 C6 1.519(12) . ?
C6 H6 1.0000 . ?
C6 C7 1.509(12) . ?
C7 H7A 0.9800 . ?
C7 H7B 0.9800 . ?
C7 H7C 0.9800 . ?
C8 C9 1.363(10) . ?
C9 C10 1.493(9) . ?
C9 C28 1.499(10) . ?
C10 C11 1.540(9) . ?
C10 C21 1.394(10) . ?
C11 H11 1.0000 . ?
C12 H12A 0.9800 . ?
C12 H12B 0.9800 . ?
C12 H12C 0.9800 . ?
C13 H13A 0.9800 . ?
C13 H13B 0.9800 . ?
C13 H13C 0.9800 . ?
C14 H14A 0.9800 . ?
C14 H14B 0.9800 . ?
C14 H14C 0.9800 . ?
C15 H15A 0.9800 . ?
C15 H15B 0.9800 . ?
C15 H15C 0.9800 . ?
C16 H16A 0.9800 . ?
C16 H16B 0.9800 . ?
C16 H16C 0.9800 . ?
C17 H17A 0.9800 . ?
C17 H17B 0.9800 . ?
C17 H17C 0.9800 . ?
C18 H18A 0.9800 . ?
C18 H18B 0.9800 . ?
C18 H18C 0.9800 . ?
C19 H19A 0.9800 . ?
C19 H19B 0.9800 . ?
C19 H19C 0.9800 . ?
C20 C21 1.489(10) . ?
C20 C45 1.357(10) . ?
C21 C22 1.447(10) . ?
C22 H22 0.9500 . ?
C22 C23 1.333(11) . ?
C23 H23 0.9500 . ?
C23 C24 1.494(10) . ?
C24 C45 1.486(11) . ?
C24 H24 1.03(7) . ?
C25 H25A 0.9800 . ?
C25 H25B 0.9800 . ?
C25 H25C 0.9800 . ?
C26 H26A 0.9800 . ?
C26 H26B 0.9800 . ?
C26 H26C 0.9800 . ?
C27 H27A 0.9800 . ?
C27 H27B 0.9800 . ?
C27 H27C 0.9800 . ?
C28 C29 1.402(11) . ?
C28 C30 1.388(11) . ?
C29 H29 0.9500 . ?
C29 C32 1.409(11) . ?
C30 H30 0.9500 . ?
C30 C31 1.386(12) . ?
C31 H31 0.9500 . ?
C31 C33 1.362(14) . ?
C32 H32 0.9500 . ?
C32 C33 1.356(14) . ?
C33 H33 0.9500 . ?
C34 H34A 0.9800 . ?
C34 H34B 0.9800 . ?
C34 H34C 0.9800 . ?
C35 H35A 0.9800 . ?
C35 H35B 0.9800 . ?
C35 H35C 0.9800 . ?
C36 H36A 0.9800 . ?
C36 H36B 0.9800 . ?
C36 H36C 0.9800 . ?
C37 H37A 0.9800 . ?
C37 H37B 0.9800 . ?
C37 H37C 0.9800 . ?
C38 H38A 0.9800 . ?
C38 H38B 0.9800 . ?
C38 H38C 0.9800 . ?
C39 H39A 0.9800 . ?
C39 H39B 0.9800 . ?
C39 H39C 0.9800 . ?
C40 H40A 0.9800 . ?
C40 H40B 0.9800 . ?
C40 H40C 0.9800 . ?
C41 H41A 0.9800 . ?
C41 H41B 0.9800 . ?
C41 H41C 0.9800 . ?
C42 H42A 0.9800 . ?
C42 H42B 0.9800 . ?
C42 H42C 0.9800 . ?
C43 H43A 0.9800 . ?
C43 H43B 0.9800 . ?
C43 H43C 0.9800 . ?
C44 H44A 0.9800 . ?
C44 H44B 0.9800 . ?
C44 H44C 0.9800 . ?
C45 H45 0.9500 . ?

loop_
_geom_angle_atom_site_label_1
_geom_angle_atom_site_label_2
_geom_angle_atom_site_label_3
_geom_angle
_geom_angle_site_symmetry_1
_geom_angle_site_symmetry_3
_geom_angle_publ_flag
N1 Si1 C1 108.9(3) . . ?
N1 Si1 C8 110.3(3) . . ?
N1 Si1 C11 115.7(3) . . ?
C1 Si1 C8 114.7(4) . . ?
C1 Si1 C11 112.7(4) . . ?
C8 Si1 C11 94.1(3) . . ?
C11 Si2 Si3 96.4(2) . . ?
C12 Si2 Si3 113.9(3) . . ?
C12 Si2 C11 112.7(4) . . ?
C12 Si2 C13 107.3(5) . . ?
C13 Si2 Si3 112.6(3) . . ?
C13 Si2 C11 113.8(4) . . ?
Si2 Si3 Si4 110.65(12) . . ?
Si2 Si3 Si5 113.87(12) . . ?
Si5 Si3 Si4 110.68(12) . . ?
C20 Si3 Si2 102.1(2) . . ?
C20 Si3 Si4 107.9(2) . . ?
C20 Si3 Si5 111.2(2) . . ?
C14 Si4 Si3 108.0(3) . . ?
C15 Si4 Si3 111.4(3) . . ?
C15 Si4 C14 109.8(4) . . ?
C15 Si4 C16 106.0(5) . . ?
C16 Si4 Si3 113.2(3) . . ?
C16 Si4 C14 108.4(5) . . ?
C17 Si5 Si3 106.7(4) . . ?
C18 Si5 Si3 111.3(4) . . ?
C18 Si5 C17 109.8(7) . . ?
C18 Si5 C19 107.2(5) . . ?
C19 Si5 Si3 111.2(4) . . ?
C19 Si5 C17 110.7(7) . . ?
C8 Si6 Si7 124.1(2) . . ?
C34 Si6 Si7 103.0(3) . . ?
C34 Si6 C8 113.6(3) . . ?
C35 Si6 Si7 104.4(3) . . ?
C35 Si6 C8 105.1(4) . . ?
C35 Si6 C34 104.8(4) . . ?
Si6 Si7 Si9 106.82(12) . . ?
Si8 Si7 Si6 117.59(11) . . ?
Si8 Si7 Si9 103.92(12) . . ?
Si10 Si7 Si6 111.02(12) . . ?
Si10 Si7 Si8 107.90(13) . . ?
Si10 Si7 Si9 109.14(13) . . ?
C42 Si8 Si7 110.5(4) . . ?
C43 Si8 Si7 110.6(3) . . ?
C43 Si8 C42 108.3(5) . . ?
C44 Si8 Si7 110.7(4) . . ?
C44 Si8 C42 106.7(5) . . ?
C44 Si8 C43 110.0(5) . . ?
C39 Si9 Si7 115.8(4) . . ?
C40 Si9 Si7 109.5(4) . . ?
C40 Si9 C39 106.3(6) . . ?
C40 Si9 C41 107.0(5) . . ?
C41 Si9 Si7 112.2(4) . . ?
C41 Si9 C39 105.4(6) . . ?
C36 Si10 Si7 107.4(3) . . ?
C36 Si10 C37 108.8(6) . . ?
C36 Si10 C38 106.6(5) . . ?
C37 Si10 Si7 111.8(4) . . ?
C37 Si10 C38 109.1(6) . . ?
C38 Si10 Si7 112.9(4) . . ?
C25 Si11 C24 109.9(4) . . ?
C25 Si11 C26 108.7(6) . . ?
C26 Si11 C24 110.0(4) . . ?
C27 Si11 C24 108.4(4) . . ?
C27 Si11 C25 109.4(6) . . ?
C27 Si11 C26 110.5(5) . . ?
C2 N1 Si1 124.6(5) . . ?
C6 N1 Si1 119.7(5) . . ?
C6 N1 C2 112.9(6) . . ?
Si1 C1 H1A 109.5 . . ?
Si1 C1 H1B 109.5 . . ?
Si1 C1 H1C 109.5 . . ?
H1A C1 H1B 109.5 . . ?
H1A C1 H1C 109.5 . . ?
H1B C1 H1C 109.5 . . ?
N1 C2 H2 107.3 . . ?
N1 C2 C3 112.4(6) . . ?
N1 C2 C4 111.9(7) . . ?
C3 C2 H2 107.3 . . ?
C4 C2 H2 107.3 . . ?
C4 C2 C3 110.3(8) . . ?
C2 C3 H3A 109.5 . . ?
C2 C3 H3B 109.5 . . ?
C2 C3 H3C 109.5 . . ?
H3A C3 H3B 109.5 . . ?
H3A C3 H3C 109.5 . . ?
H3B C3 H3C 109.5 . . ?
C2 C4 H4A 109.5 . . ?
C2 C4 H4B 109.5 . . ?
C2 C4 H4C 109.5 . . ?
H4A C4 H4B 109.5 . . ?
H4A C4 H4C 109.5 . . ?
H4B C4 H4C 109.5 . . ?
H5A C5 H5B 109.5 . . ?
H5A C5 H5C 109.5 . . ?
H5B C5 H5C 109.5 . . ?
C6 C5 H5A 109.5 . . ?
C6 C5 H5B 109.5 . . ?
C6 C5 H5C 109.5 . . ?
N1 C6 C5 113.8(7) . . ?
N1 C6 H6 106.0 . . ?
N1 C6 C7 113.6(7) . . ?
C5 C6 H6 106.0 . . ?
C7 C6 C5 110.7(7) . . ?
C7 C6 H6 106.0 . . ?
C6 C7 H7A 109.5 . . ?
C6 C7 H7B 109.5 . . ?
C6 C7 H7C 109.5 . . ?
H7A C7 H7B 109.5 . . ?
H7A C7 H7C 109.5 . . ?
H7B C7 H7C 109.5 . . ?
Si1 C8 Si6 121.9(4) . . ?
C9 C8 Si1 107.2(5) . . ?
C9 C8 Si6 130.8(6) . . ?
C8 C9 C10 120.2(7) . . ?
C8 C9 C28 123.1(6) . . ?
C10 C9 C28 116.7(6) . . ?
C9 C10 C11 110.6(6) . . ?
C21 C10 C9 126.7(6) . . ?
C21 C10 C11 122.5(6) . . ?
Si1 C11 Si2 120.8(4) . . ?
Si1 C11 H11 106.8 . . ?
Si2 C11 H11 106.8 . . ?
C10 C11 Si1 104.7(4) . . ?
C10 C11 Si2 110.2(5) . . ?
C10 C11 H11 106.8 . . ?
Si2 C12 H12A 109.5 . . ?
Si2 C12 H12B 109.5 . . ?
Si2 C12 H12C 109.5 . . ?
H12A C12 H12B 109.5 . . ?
H12A C12 H12C 109.5 . . ?
H12B C12 H12C 109.5 . . ?
Si2 C13 H13A 109.5 . . ?
Si2 C13 H13B 109.5 . . ?
Si2 C13 H13C 109.5 . . ?
H13A C13 H13B 109.5 . . ?
H13A C13 H13C 109.5 . . ?
H13B C13 H13C 109.5 . . ?
Si4 C14 H14A 109.5 . . ?
Si4 C14 H14B 109.5 . . ?
Si4 C14 H14C 109.5 . . ?
H14A C14 H14B 109.5 . . ?
H14A C14 H14C 109.5 . . ?
H14B C14 H14C 109.5 . . ?
Si4 C15 H15A 109.5 . . ?
Si4 C15 H15B 109.5 . . ?
Si4 C15 H15C 109.5 . . ?
H15A C15 H15B 109.5 . . ?
H15A C15 H15C 109.5 . . ?
H15B C15 H15C 109.5 . . ?
Si4 C16 H16A 109.5 . . ?
Si4 C16 H16B 109.5 . . ?
Si4 C16 H16C 109.5 . . ?
H16A C16 H16B 109.5 . . ?
H16A C16 H16C 109.5 . . ?
H16B C16 H16C 109.5 . . ?
Si5 C17 H17A 109.5 . . ?
Si5 C17 H17B 109.5 . . ?
Si5 C17 H17C 109.5 . . ?
H17A C17 H17B 109.5 . . ?
H17A C17 H17C 109.5 . . ?
H17B C17 H17C 109.5 . . ?
Si5 C18 H18A 109.5 . . ?
Si5 C18 H18B 109.5 . . ?
Si5 C18 H18C 109.5 . . ?
H18A C18 H18B 109.5 . . ?
H18A C18 H18C 109.5 . . ?
H18B C18 H18C 109.5 . . ?
Si5 C19 H19A 109.5 . . ?
Si5 C19 H19B 109.5 . . ?
Si5 C19 H19C 109.5 . . ?
H19A C19 H19B 109.5 . . ?
H19A C19 H19C 109.5 . . ?
H19B C19 H19C 109.5 . . ?
C21 C20 Si3 124.3(5) . . ?
C45 C20 Si3 114.9(5) . . ?
C45 C20 C21 119.4(7) . . ?
C10 C21 C20 121.4(7) . . ?
C10 C21 C22 125.1(7) . . ?
C22 C21 C20 113.4(6) . . ?
C21 C22 H22 117.8 . . ?
C23 C22 C21 124.4(7) . . ?
C23 C22 H22 117.8 . . ?
C22 C23 H23 118.7 . . ?
C22 C23 C24 122.6(7) . . ?
C24 C23 H23 118.7 . . ?
Si11 C24 H24 105(4) . . ?
C23 C24 Si11 110.0(5) . . ?
C23 C24 H24 107(4) . . ?
C45 C24 Si11 113.3(6) . . ?
C45 C24 C23 109.7(6) . . ?
C45 C24 H24 111(4) . . ?
Si11 C25 H25A 109.5 . . ?
Si11 C25 H25B 109.5 . . ?
Si11 C25 H25C 109.5 . . ?
H25A C25 H25B 109.5 . . ?
H25A C25 H25C 109.5 . . ?
H25B C25 H25C 109.5 . . ?
Si11 C26 H26A 109.5 . . ?
Si11 C26 H26B 109.5 . . ?
Si11 C26 H26C 109.5 . . ?
H26A C26 H26B 109.5 . . ?
H26A C26 H26C 109.5 . . ?
H26B C26 H26C 109.5 . . ?
Si11 C27 H27A 109.5 . . ?
Si11 C27 H27B 109.5 . . ?
Si11 C27 H27C 109.5 . . ?
H27A C27 H27B 109.5 . . ?
H27A C27 H27C 109.5 . . ?
H27B C27 H27C 109.5 . . ?
C29 C28 C9 121.8(7) . . ?
C30 C28 C9 120.2(7) . . ?
C30 C28 C29 117.5(7) . . ?
C28 C29 H29 119.5 . . ?
C28 C29 C32 121.1(8) . . ?
C32 C29 H29 119.5 . . ?
C28 C30 H30 119.5 . . ?
C31 C30 C28 121.0(8) . . ?
C31 C30 H30 119.5 . . ?
C30 C31 H31 120.0 . . ?
C33 C31 C30 119.9(9) . . ?
C33 C31 H31 120.0 . . ?
C29 C32 H32 120.7 . . ?
C33 C32 C29 118.5(9) . . ?
C33 C32 H32 120.7 . . ?
C31 C33 H33 119.1 . . ?
C32 C33 C31 121.9(8) . . ?
C32 C33 H33 119.1 . . ?
Si6 C34 H34A 109.5 . . ?
Si6 C34 H34B 109.5 . . ?
Si6 C34 H34C 109.5 . . ?
H34A C34 H34B 109.5 . . ?
H34A C34 H34C 109.5 . . ?
H34B C34 H34C 109.5 . . ?
Si6 C35 H35A 109.5 . . ?
Si6 C35 H35B 109.5 . . ?
Si6 C35 H35C 109.5 . . ?
H35A C35 H35B 109.5 . . ?
H35A C35 H35C 109.5 . . ?
H35B C35 H35C 109.5 . . ?
Si10 C36 H36A 109.5 . . ?
Si10 C36 H36B 109.5 . . ?
Si10 C36 H36C 109.5 . . ?
H36A C36 H36B 109.5 . . ?
H36A C36 H36C 109.5 . . ?
H36B C36 H36C 109.5 . . ?
Si10 C37 H37A 109.5 . . ?
Si10 C37 H37B 109.5 . . ?
Si10 C37 H37C 109.5 . . ?
H37A C37 H37B 109.5 . . ?
H37A C37 H37C 109.5 . . ?
H37B C37 H37C 109.5 . . ?
Si10 C38 H38A 109.5 . . ?
Si10 C38 H38B 109.5 . . ?
Si10 C38 H38C 109.5 . . ?
H38A C38 H38B 109.5 . . ?
H38A C38 H38C 109.5 . . ?
H38B C38 H38C 109.5 . . ?
Si9 C39 H39A 109.5 . . ?
Si9 C39 H39B 109.5 . . ?
Si9 C39 H39C 109.5 . . ?
H39A C39 H39B 109.5 . . ?
H39A C39 H39C 109.5 . . ?
H39B C39 H39C 109.5 . . ?
Si9 C40 H40A 109.5 . . ?
Si9 C40 H40B 109.5 . . ?
Si9 C40 H40C 109.5 . . ?
H40A C40 H40B 109.5 . . ?
H40A C40 H40C 109.5 . . ?
H40B C40 H40C 109.5 . . ?
Si9 C41 H41A 109.5 . . ?
Si9 C41 H41B 109.5 . . ?
Si9 C41 H41C 109.5 . . ?
H41A C41 H41B 109.5 . . ?
H41A C41 H41C 109.5 . . ?
H41B C41 H41C 109.5 . . ?
Si8 C42 H42A 109.5 . . ?
Si8 C42 H42B 109.5 . . ?
Si8 C42 H42C 109.5 . . ?
H42A C42 H42B 109.5 . . ?
H42A C42 H42C 109.5 . . ?
H42B C42 H42C 109.5 . . ?
Si8 C43 H43A 109.5 . . ?
Si8 C43 H43B 109.5 . . ?
Si8 C43 H43C 109.5 . . ?
H43A C43 H43B 109.5 . . ?
H43A C43 H43C 109.5 . . ?
H43B C43 H43C 109.5 . . ?
Si8 C44 H44A 109.5 . . ?
Si8 C44 H44B 109.5 . . ?
Si8 C44 H44C 109.5 . . ?
H44A C44 H44B 109.5 . . ?
H44A C44 H44C 109.5 . . ?
H44B C44 H44C 109.5 . . ?
C20 C45 C24 125.6(7) . . ?
C20 C45 H45 117.2 . . ?
C24 C45 H45 117.2 . . ?

loop_
_geom_torsion_atom_site_label_1
_geom_torsion_atom_site_label_2
_geom_torsion_atom_site_label_3
_geom_torsion_atom_site_label_4
_geom_torsion
_geom_torsion_site_symmetry_1
_geom_torsion_site_symmetry_2
_geom_torsion_site_symmetry_3
_geom_torsion_site_symmetry_4
_geom_torsion_publ_flag
Si1 N1 C2 C3 41.6(10) . . . . ?
Si1 N1 C2 C4 -83.2(8) . . . . ?
Si1 N1 C6 C5 141.3(6) . . . . ?
Si1 N1 C6 C7 -90.8(8) . . . . ?
Si1 C8 C9 C10 -0.1(8) . . . . ?
Si1 C8 C9 C28 179.0(6) . . . . ?
Si2 Si3 C20 C21 -20.8(6) . . . . ?
Si2 Si3 C20 C45 172.6(5) . . . . ?
Si3 Si2 C11 Si1 -175.6(3) . . . . ?
Si3 Si2 C11 C10 62.3(5) . . . . ?
Si3 C20 C21 C10 32.4(9) . . . . ?
Si3 C20 C21 C22 -151.3(6) . . . . ?
Si3 C20 C45 C24 171.1(6) . . . . ?
Si4 Si3 C20 C21 -137.4(5) . . . . ?
Si4 Si3 C20 C45 55.9(6) . . . . ?
Si5 Si3 C20 C21 101.0(6) . . . . ?
Si5 Si3 C20 C45 -65.7(6) . . . . ?
Si6 C8 C9 C10 176.6(5) . . . . ?
Si6 C8 C9 C28 -4.3(11) . . . . ?
Si11 C24 C45 C20 103.8(8) . . . . ?
N1 Si1 C8 Si6 -67.4(5) . . . . ?
N1 Si1 C8 C9 109.7(5) . . . . ?
N1 Si1 C11 Si2 136.2(4) . . . . ?
N1 Si1 C11 C10 -99.0(5) . . . . ?
C1 Si1 N1 C2 47.4(7) . . . . ?
C1 Si1 N1 C6 -152.9(6) . . . . ?
C1 Si1 C8 Si6 56.0(5) . . . . ?
C1 Si1 C8 C9 -127.0(5) . . . . ?
C1 Si1 C11 Si2 10.0(5) . . . . ?
C1 Si1 C11 C10 134.8(5) . . . . ?
C2 N1 C6 C5 -56.7(9) . . . . ?
C2 N1 C6 C7 71.2(9) . . . . ?
C6 N1 C2 C3 -119.3(8) . . . . ?
C6 N1 C2 C4 115.9(8) . . . . ?
C8 Si1 N1 C2 174.1(6) . . . . ?
C8 Si1 N1 C6 -26.2(7) . . . . ?
C8 Si1 C11 Si2 -108.9(4) . . . . ?
C8 Si1 C11 C10 15.9(5) . . . . ?
C8 C9 C10 C11 12.9(9) . . . . ?
C8 C9 C10 C21 -162.6(7) . . . . ?
C8 C9 C28 C29 71.8(10) . . . . ?
C8 C9 C28 C30 -117.1(8) . . . . ?
C9 C10 C11 Si1 -18.2(6) . . . . ?
C9 C10 C11 Si2 113.1(5) . . . . ?
C9 C10 C21 C20 -168.9(6) . . . . ?
C9 C10 C21 C22 15.3(12) . . . . ?
C9 C28 C29 C32 168.9(7) . . . . ?
C9 C28 C30 C31 -170.2(7) . . . . ?
C10 C9 C28 C29 -109.1(8) . . . . ?
C10 C9 C28 C30 62.0(9) . . . . ?
C10 C21 C22 C23 159.3(8) . . . . ?
C11 Si1 N1 C2 -80.7(7) . . . . ?
C11 Si1 N1 C6 79.1(6) . . . . ?
C11 Si1 C8 Si6 173.2(4) . . . . ?
C11 Si1 C8 C9 -9.7(5) . . . . ?
C11 C10 C21 C20 16.2(10) . . . . ?
C11 C10 C21 C22 -159.6(7) . . . . ?
C12 Si2 C11 Si1 65.1(5) . . . . ?
C12 Si2 C11 C10 -57.1(6) . . . . ?
C13 Si2 C11 Si1 -57.3(6) . . . . ?
C13 Si2 C11 C10 -179.5(5) . . . . ?
C20 C21 C22 C23 -16.8(12) . . . . ?
C21 C10 C11 Si1 157.5(6) . . . . ?
C21 C10 C11 Si2 -71.2(7) . . . . ?
C21 C20 C45 C24 3.7(11) . . . . ?
C21 C22 C23 C24 -0.3(14) . . . . ?
C22 C23 C24 Si11 -107.6(9) . . . . ?
C22 C23 C24 C45 17.7(11) . . . . ?
C23 C24 C45 C20 -19.6(10) . . . . ?
C25 Si11 C24 C23 -174.3(7) . . . . ?
C25 Si11 C24 C45 62.5(8) . . . . ?
C26 Si11 C24 C23 -54.7(7) . . . . ?
C26 Si11 C24 C45 -177.9(6) . . . . ?
C27 Si11 C24 C23 66.2(7) . . . . ?
C27 Si11 C24 C45 -57.0(7) . . . . ?
C28 C9 C10 C11 -166.3(6) . . . . ?
C28 C9 C10 C21 18.2(10) . . . . ?
C28 C29 C32 C33 1.0(12) . . . . ?
C28 C30 C31 C33 1.2(13) . . . . ?
C29 C28 C30 C31 1.3(12) . . . . ?
C29 C32 C33 C31 1.6(13) . . . . ?
C30 C28 C29 C32 -2.4(11) . . . . ?
C30 C31 C33 C32 -2.7(14) . . . . ?
C45 C20 C21 C10 -161.5(7) . . . . ?
C45 C20 C21 C22 14.7(9) . . . . ?

_smtbx_masks_special_details     ?
loop_
_smtbx_masks_void_nr
_smtbx_masks_void_average_x
_smtbx_masks_void_average_y
_smtbx_masks_void_average_z
_smtbx_masks_void_volume
_smtbx_masks_void_count_electrons
_smtbx_masks_void_content
1 0.044 0.422 0.375 8.8 0.0 ?
2 0.044 0.578 0.875 8.8 0.0 ?
3 0.250 0.250 0.500 248.4 0.0 '2 pentane'
4 0.250 0.750 0.000 248.4 0.0 '2 pentane'
5 0.456 0.078 0.625 8.8 0.0 ?
6 0.456 0.922 0.125 8.8 0.0 ?
7 0.544 0.078 0.875 8.8 0.0 ?
8 0.544 0.922 0.375 8.8 0.0 ?
9 0.750 0.250 0.000 248.4 0.0 '2 pentane'
10 0.750 0.750 0.500 248.4 0.0 '2 pentane'
11 0.956 0.422 0.125 8.8 0.0 ?
12 0.956 0.578 0.625 8.8 0.0 ?

_smtbx_masks_void_probe_radius   1.2
_smtbx_masks_void_truncation_radius 1.2
_shelx_res_file                  
;
TITL sad1 in Cc New: C2/c
    sad1.res
    created by SHELXL-2018/3 at 19:08:39 on 24-Oct-2021
CELL 0.71073 37.205 13.523 25.072 90 96.287 90
ZERR 8 0.01 0.003 0.006 0 0.008 0
LATT 7
SYMM -X,+Y,0.5-Z
SFAC C H N Si
UNIT 360 744 8 88
ISOR C23
SIMU C23

L.S. 16
PLAN  42
SIZE 0.44 0.17 0.11
TEMP -173.15
CONF
BOND
MORE -1
BOND $H
ABIN
fmap 2
acta
OMIT -3 50
OMIT 2 0 0
REM <olex2.extras>
REM <HklSrc "%.\\sad1.hkl">
REM </olex2.extras>

WGHT    0.033692  457.567780
FVAR       1.35454   1.03847
SI1   4    0.132308    0.362003   -0.042325    11.00000    0.01918    0.01345 =
         0.01543    0.00135   -0.00111   -0.00299
SI2   4    0.079603    0.442703    0.044944    11.00000    0.01903    0.02379 =
         0.02524   -0.00165    0.00052    0.00503
SI3   4    0.097470    0.477971    0.134677    11.00000    0.01763    0.01794 =
         0.02080   -0.00215    0.00415   -0.00030
SI4   4    0.115751    0.644004    0.145182    11.00000    0.02637    0.01348 =
         0.03999   -0.00322    0.00628    0.00088
SI5   4    0.053875    0.439872    0.191903    11.00000    0.02037    0.04091 =
         0.03905    0.01004    0.00858    0.00003
SI6   4    0.137911    0.130222   -0.082688    11.00000    0.02546    0.01519 =
         0.01539   -0.00224    0.00410   -0.00834
SI7   4    0.090407    0.019330   -0.111909    11.00000    0.02206    0.01539 =
         0.02003   -0.00233   -0.00543   -0.00376
SI8   4    0.076710   -0.105939   -0.051938    11.00000    0.02643    0.02565 =
         0.03170    0.00364   -0.00217   -0.01288
SI9   4    0.108900   -0.068821   -0.186124    11.00000    0.05606    0.02830 =
         0.02389   -0.00869   -0.00329   -0.00435
SI10  4    0.036764    0.105261   -0.139469    11.00000    0.02761    0.02820 =
         0.05553   -0.00297   -0.01924   -0.00168
SI11  4    0.234404    0.408594    0.219523    11.00000    0.02386    0.02797 =
         0.03069   -0.00326    0.00527   -0.00055
N1    3    0.172062    0.403835   -0.064490    11.00000    0.02230    0.01698 =
         0.02016    0.00260    0.00560   -0.00148
C1    1    0.093648    0.398404   -0.092011    11.00000    0.03119    0.03760 =
         0.02206    0.01055   -0.00280   -0.00433
AFIX 137
H1A   2    0.091301    0.470588   -0.092538    11.00000   -1.50000
H1B   2    0.071323    0.368818   -0.081899    11.00000   -1.50000
H1C   2    0.097984    0.374955   -0.127734    11.00000   -1.50000
AFIX   0
C2    1    0.177698    0.505208   -0.084510    11.00000    0.03289    0.00960 =
         0.03426    0.00961    0.01730   -0.00169
AFIX  13
H2    2    0.204380    0.516942   -0.081545    11.00000   -1.20000
AFIX   0
C3    1    0.161455    0.584233   -0.050844    11.00000    0.05408    0.01974 =
         0.07612    0.00230    0.03369   -0.00195
AFIX 137
H3A   2    0.135368    0.573208   -0.051639    11.00000   -1.50000
H3B   2    0.165790    0.649761   -0.065559    11.00000   -1.50000
H3C   2    0.172783    0.580449   -0.013726    11.00000   -1.50000
AFIX   0
C4    1    0.163322    0.516437   -0.143255    11.00000    0.05360    0.04846 =
         0.04496    0.03050    0.02198    0.00166
AFIX 137
H4A   2    0.174447    0.466445   -0.164500    11.00000   -1.50000
H4B   2    0.169218    0.582556   -0.155726    11.00000   -1.50000
H4C   2    0.137022    0.507556   -0.147449    11.00000   -1.50000
AFIX   0
C5    1    0.230992    0.344027   -0.092404    11.00000    0.03565    0.02901 =
         0.05741    0.00112    0.01073    0.00091
AFIX 137
H5A   2    0.217346    0.318244   -0.125106    11.00000   -1.50000
H5B   2    0.251118    0.299340   -0.081033    11.00000   -1.50000
H5C   2    0.240481    0.409739   -0.099565    11.00000   -1.50000
AFIX   0
C6    1    0.206238    0.351402   -0.048236    11.00000    0.03293    0.01881 =
         0.02874    0.01241   -0.00076   -0.00075
AFIX  13
H6    2    0.199358    0.281964   -0.040125    11.00000   -1.20000
AFIX   0
C7    1    0.226534    0.390903    0.002730    11.00000    0.03321    0.06328 =
         0.03457    0.00617   -0.00766   -0.00458
AFIX 137
H7A   2    0.233633    0.459612   -0.002807    11.00000   -1.50000
H7B   2    0.248198    0.350715    0.012321    11.00000   -1.50000
H7C   2    0.210950    0.388036    0.031774    11.00000   -1.50000
AFIX   0
C8    1    0.135415    0.226071   -0.027486    11.00000    0.01079    0.01833 =
         0.01508   -0.00404    0.00096   -0.00312
C9    1    0.137235    0.215536    0.026793    11.00000    0.01968    0.01446 =
         0.01464   -0.01126    0.00169   -0.00456
C10   1    0.136585    0.304529    0.061923    11.00000    0.01441    0.01331 =
         0.01095    0.00232    0.00169   -0.00117
C11   1    0.125170    0.396872    0.028334    11.00000    0.01618    0.00600 =
         0.01809    0.00315    0.00328   -0.00088
AFIX  13
H11   2    0.143139    0.449860    0.039709    11.00000   -1.20000
AFIX   0
C12   1    0.043324    0.345674    0.034270    11.00000    0.02389    0.06573 =
         0.04744   -0.01746   -0.00240   -0.01748
AFIX 137
H12A  2    0.022683    0.365018    0.053097    11.00000   -1.50000
H12B  2    0.052888    0.282194    0.048333    11.00000   -1.50000
H12C  2    0.035494    0.339244   -0.004183    11.00000   -1.50000
AFIX   0
C13   1    0.062800    0.555304    0.005533    11.00000    0.04670    0.04128 =
         0.03901    0.00251    0.00288    0.02766
AFIX 137
H13A  2    0.082074    0.604955    0.007102    11.00000   -1.50000
H13B  2    0.041862    0.582866    0.020918    11.00000   -1.50000
H13C  2    0.055726    0.536654   -0.031917    11.00000   -1.50000
AFIX   0
C14   1    0.155095    0.663997    0.104962    11.00000    0.01911    0.02200 =
         0.08432    0.00738    0.02586    0.00221
AFIX 137
H14A  2    0.146951    0.656171    0.066683    11.00000   -1.50000
H14B  2    0.174038    0.615368    0.115735    11.00000   -1.50000
H14C  2    0.164744    0.730843    0.111566    11.00000   -1.50000
AFIX   0
C15   1    0.077874    0.731077    0.121412    11.00000    0.02666    0.02218 =
         0.06853    0.01086    0.00324    0.00743
AFIX 137
H15A  2    0.086657    0.799385    0.124445    11.00000   -1.50000
H15B  2    0.057959    0.722550    0.143548    11.00000   -1.50000
H15C  2    0.069288    0.716626    0.083869    11.00000   -1.50000
AFIX   0
C16   1    0.130397    0.678532    0.217050    11.00000    0.07852    0.03361 =
         0.03867   -0.01625   -0.01681   -0.00706
AFIX 137
H16A  2    0.151030    0.637484    0.230959    11.00000   -1.50000
H16B  2    0.110328    0.667709    0.238639    11.00000   -1.50000
H16C  2    0.137453    0.748371    0.218950    11.00000   -1.50000
AFIX   0
C17   1    0.018269    0.538813    0.181885    11.00000    0.05435    0.10845 =
         0.12991    0.06319    0.06067    0.03976
AFIX 137
H17A  2    0.006532    0.536024    0.144966    11.00000   -1.50000
H17B  2    0.029537    0.603793    0.188538    11.00000   -1.50000
H17C  2    0.000180    0.528191    0.206930    11.00000   -1.50000
AFIX   0
C18   1    0.033172    0.316850    0.175843    11.00000    0.08181    0.08096 =
         0.05224    0.02091   -0.00741   -0.04832
AFIX 137
H18A  2    0.051770    0.270986    0.166086    11.00000   -1.50000
H18B  2    0.014187    0.323346    0.145714    11.00000   -1.50000
H18C  2    0.022644    0.291358    0.207263    11.00000   -1.50000
AFIX   0
C19   1    0.074257    0.435744    0.263731    11.00000    0.05908    0.07708 =
         0.03312    0.00158    0.01707    0.00189
AFIX 137
H19A  2    0.057770    0.401260    0.285352    11.00000   -1.50000
H19B  2    0.078251    0.503318    0.277214    11.00000   -1.50000
H19C  2    0.097394    0.400499    0.266133    11.00000   -1.50000
AFIX   0
C20   1    0.139141    0.397142    0.149242    11.00000    0.01348    0.00911 =
         0.02043    0.00028    0.00700   -0.00508
C21   1    0.147168    0.308984    0.116969    11.00000    0.01311    0.01749 =
         0.02586   -0.00023    0.00471   -0.00478
C22   1    0.168432    0.234693    0.147620    11.00000    0.04267    0.01096 =
         0.02481   -0.00012   -0.01253    0.00500
AFIX  43
H22   2    0.169042    0.170105    0.132843    11.00000   -1.20000
AFIX   0
PART 1
C23   1    0.187235    0.250773    0.195220    21.00000    0.04395    0.00646 =
         0.02663    0.00881   -0.01178    0.00099
AFIX  43
H23   2    0.200382    0.197462    0.212617    21.00000   -1.20000
AFIX   0
PART 0
C24   1    0.188435    0.349333    0.222258    11.00000    0.02308    0.02709 =
         0.01496   -0.00556    0.00402    0.00058
C25   1    0.237359    0.524507    0.258880    11.00000    0.03222    0.05579 =
         0.11584   -0.04034    0.02181   -0.02780
AFIX 137
H25A  2    0.259434    0.560176    0.252595    11.00000   -1.50000
H25B  2    0.237973    0.508892    0.297138    11.00000   -1.50000
H25C  2    0.216236    0.565885    0.247767    11.00000   -1.50000
AFIX   0
C26   1    0.270721    0.323046    0.248374    11.00000    0.02827    0.06686 =
         0.06887    0.02145   -0.00552    0.00062
AFIX 137
H26A  2    0.272965    0.268006    0.223528    11.00000   -1.50000
H26B  2    0.264578    0.297261    0.282764    11.00000   -1.50000
H26C  2    0.293718    0.358886    0.254002    11.00000   -1.50000
AFIX   0
C27   1    0.239842    0.436789    0.148704    11.00000    0.03974    0.06002 =
         0.05721    0.01059    0.02154    0.00372
AFIX 137
H27A  2    0.220777    0.482548    0.134296    11.00000   -1.50000
H27B  2    0.238093    0.375500    0.127721    11.00000   -1.50000
H27C  2    0.263538    0.467265    0.146552    11.00000   -1.50000
AFIX   0
C28   1    0.139412    0.116904    0.054277    11.00000    0.02633    0.00897 =
         0.01489   -0.00375    0.00026   -0.00935
C29   1    0.170810    0.058899    0.057444    11.00000    0.03159    0.02068 =
         0.02108   -0.00357    0.00600   -0.00552
AFIX  43
H29   2    0.189700    0.076354    0.036624    11.00000   -1.20000
AFIX   0
C30   1    0.111948    0.086542    0.083802    11.00000    0.03556    0.02273 =
         0.02984    0.00807    0.00483   -0.00558
AFIX  43
H30   2    0.090135    0.123522    0.081908    11.00000   -1.20000
AFIX   0
C31   1    0.115861    0.003086    0.116009    11.00000    0.05250    0.03094 =
         0.03333    0.00985    0.01484   -0.00566
AFIX  43
H31   2    0.096648   -0.017478    0.135462    11.00000   -1.20000
AFIX   0
C32   1    0.174804   -0.024836    0.090992    11.00000    0.05834    0.01664 =
         0.03164    0.00295   -0.01200    0.01065
AFIX  43
H32   2    0.196300   -0.063248    0.093428    11.00000   -1.20000
AFIX   0
C33   1    0.147285   -0.049420    0.119742    11.00000    0.08598    0.01835 =
         0.01215    0.00196   -0.00498   -0.01692
AFIX  43
H33   2    0.150002   -0.104815    0.143138    11.00000   -1.20000
AFIX   0
C34   1    0.178681    0.046214   -0.071311    11.00000    0.02506    0.04769 =
         0.02913   -0.01052    0.00292   -0.00430
AFIX 137
H34A  2    0.179884    0.004178   -0.102905    11.00000   -1.50000
H34B  2    0.176592    0.004604   -0.039796    11.00000   -1.50000
H34C  2    0.200689    0.086336   -0.065335    11.00000   -1.50000
AFIX   0
C35   1    0.145125    0.203067   -0.143907    11.00000    0.05415    0.02586 =
         0.02809   -0.00173    0.01979   -0.01631
AFIX 137
H35A  2    0.121712    0.217213   -0.164354    11.00000   -1.50000
H35B  2    0.160126    0.164847   -0.166234    11.00000   -1.50000
H35C  2    0.157323    0.265361   -0.133253    11.00000   -1.50000
AFIX   0
C36   1    0.026144    0.183992   -0.081828    11.00000    0.02199    0.03410 =
         0.09753   -0.01616    0.00773    0.00081
AFIX 137
H36A  2    0.007648    0.232730   -0.094452    11.00000   -1.50000
H36B  2    0.048098    0.218310   -0.066573    11.00000   -1.50000
H36C  2    0.017126    0.142159   -0.054280    11.00000   -1.50000
AFIX   0
C37   1    0.041658    0.187035   -0.198618    11.00000    0.06250    0.05575 =
         0.06407    0.00445   -0.03835   -0.00501
AFIX 137
H37A  2    0.019467    0.225596   -0.207115    11.00000   -1.50000
H37B  2    0.045936    0.146238   -0.229606    11.00000   -1.50000
H37C  2    0.062129    0.232020   -0.190055    11.00000   -1.50000
AFIX   0
C38   1   -0.003053    0.021102   -0.155899    11.00000    0.02340    0.04966 =
         0.13188   -0.01599   -0.02778   -0.00855
AFIX 137
H38A  2   -0.008995   -0.011479   -0.123068    11.00000   -1.50000
H38B  2    0.002926   -0.028996   -0.181759    11.00000   -1.50000
H38C  2   -0.023872    0.059855   -0.171446    11.00000   -1.50000
AFIX   0
C39   1    0.135782    0.004033   -0.232114    11.00000    0.13099    0.06852 =
         0.02278   -0.01623    0.02663   -0.02504
AFIX 137
H39A  2    0.140614   -0.037386   -0.262601    11.00000   -1.50000
H39B  2    0.158737    0.024865   -0.212409    11.00000   -1.50000
H39C  2    0.121972    0.062498   -0.245243    11.00000   -1.50000
AFIX   0
C40   1    0.068353   -0.115932   -0.228571    11.00000    0.09229    0.04970 =
         0.05182   -0.02267   -0.02281    0.01237
AFIX 137
H40A  2    0.075854   -0.164205   -0.254324    11.00000   -1.50000
H40B  2    0.055889   -0.060720   -0.248004    11.00000   -1.50000
H40C  2    0.051961   -0.147683   -0.205740    11.00000   -1.50000
AFIX   0
C41   1    0.137692   -0.179072   -0.164632    11.00000    0.06205    0.04697 =
         0.04969   -0.01835   -0.00525    0.01189
AFIX 137
H41A  2    0.123691   -0.225440   -0.145093    11.00000   -1.50000
H41B  2    0.159062   -0.157351   -0.141235    11.00000   -1.50000
H41C  2    0.145331   -0.211897   -0.196367    11.00000   -1.50000
AFIX   0
C42   1    0.050993   -0.208683   -0.089096    11.00000    0.06685    0.03497 =
         0.05902    0.00706   -0.01305   -0.02490
AFIX 137
H42A  2    0.065664   -0.237066   -0.115437    11.00000   -1.50000
H42B  2    0.028409   -0.182629   -0.107621    11.00000   -1.50000
H42C  2    0.045469   -0.260031   -0.063642    11.00000   -1.50000
AFIX   0
C43   1    0.119063   -0.158619   -0.016045    11.00000    0.03299    0.03018 =
         0.03630    0.00206    0.00390   -0.00399
AFIX 137
H43A  2    0.113406   -0.220057    0.002012    11.00000   -1.50000
H43B  2    0.129675   -0.110955    0.010617    11.00000   -1.50000
H43C  2    0.136327   -0.172483   -0.041936    11.00000   -1.50000
AFIX   0
C44   1    0.047191   -0.057183   -0.002480    11.00000    0.03626    0.08577 =
         0.05929    0.01696    0.01526   -0.01427
AFIX 137
H44A  2    0.047115   -0.103757    0.027455    11.00000   -1.50000
H44B  2    0.022494   -0.049105   -0.019979    11.00000   -1.50000
H44C  2    0.056448    0.006937    0.011080    11.00000   -1.50000
AFIX   0
C45   1    0.158019    0.411666    0.198047    11.00000    0.02325    0.01755 =
         0.02336   -0.00512    0.00678   -0.00276
AFIX  43
H45   2    0.151213    0.466362    0.218496    11.00000   -1.20000
AFIX   0
H24   2    0.186611    0.336705    0.262518    11.00000    0.00308
HKLF 4


REM  sad1 in Cc New: C2/c
REM wR2 = 0.2779, GooF = S = 1.009, Restrained GooF = 1.009 for all data
REM R1 = 0.1381 for 9846 Fo > 4sig(Fo) and 0.1537 for all 11026 data
REM 546 parameters refined using 6 restraints

END

WGHT      0.0414    175.2087

REM Highest difference peak  0.597,  deepest hole -0.468,  1-sigma level  0.114
Q1    1   0.0845  0.4742  0.0994  11.00000  0.05    0.60
Q2    1   0.1058  0.4362  0.0302  11.00000  0.05    0.58
Q3    1   0.0809  0.4704  0.1705  11.00000  0.05    0.56
Q4    1   0.0554 -0.0803 -0.0335  11.00000  0.05    0.55
Q5    1   0.2494  0.4069  0.2519  11.00000  0.05    0.54
Q6    1   0.1017  0.3676 -0.0533  11.00000  0.05    0.52
Q7    1   0.1185  0.4800  0.1238  11.00000  0.05    0.51
Q8    1   0.1545  0.0639 -0.0677  11.00000  0.05    0.51
Q9    1   0.1452  0.5758 -0.0201  11.00000  0.05    0.50
Q10   1   0.1469  0.3687 -0.0104  11.00000  0.05    0.49
Q11   1   0.1837  0.3986  0.1969  11.00000  0.05    0.49
Q12   1   0.0608  0.3986  0.0591  11.00000  0.05    0.49
Q13   1   0.0803  0.4207  0.2279  11.00000  0.05    0.48
Q14   1   0.2491  0.4079  0.1897  11.00000  0.05    0.48
Q15   1   0.1107  0.3661 -0.0698  11.00000  0.05    0.48
Q16   1   0.0925 -0.0039 -0.1504  11.00000  0.05    0.47
Q17   1   0.1530  0.3597 -0.0689  11.00000  0.05    0.47
Q18   1   0.0706  0.4019  0.1789  11.00000  0.05    0.46
Q19   1   0.2935  0.3591  0.2233  11.00000  0.05    0.46
Q20   1   0.1394  0.6369  0.1284  11.00000  0.05    0.46
Q21   1   0.2124  0.3646  0.2091  11.00000  0.05    0.45
Q22   1   0.1659  0.5123 -0.0598  11.00000  0.05    0.45
Q23   1   0.1322  0.6662  0.1116  11.00000  0.05    0.45
Q24   1   0.0666  0.0746 -0.1138  11.00000  0.05    0.44
Q25   1   0.1302 -0.0493 -0.2076  11.00000  0.05    0.44
Q26   1   0.0828 -0.0664 -0.1719  11.00000  0.05    0.43
Q27   1   0.0640  0.4440  0.2322  11.00000  0.05    0.43
Q28   1   0.0633 -0.1435 -0.0780  11.00000  0.05    0.43
Q29   1   0.0761  0.1000  0.0782  11.00000  0.05    0.43
Q30   1   0.0948 -0.1214 -0.0223  11.00000  0.05    0.42
Q31   1   0.0161  0.0615 -0.1495  11.00000  0.05    0.41
Q32   1   0.2243  0.3934  0.2660  11.00000  0.05    0.41
Q33   1   0.1533  0.4131 -0.0382  11.00000  0.05    0.41
Q34   1   0.1351  0.3850  0.1897  11.00000  0.05    0.41
Q35   1   0.1913  0.6216 -0.0296  11.00000  0.05    0.40
Q36   1   0.1250  0.6384  0.1864  11.00000  0.05    0.40
Q37   1   0.1079 -0.1149 -0.0382  11.00000  0.05    0.40
Q38   1   0.1655  0.1073 -0.0850  11.00000  0.05    0.40
Q39   1   0.1039 -0.0577 -0.2885  11.00000  0.05    0.40
Q40   1   0.1178 -0.0577 -0.1498  11.00000  0.05    0.39
Q41   1   0.2567  0.3560  0.2191  11.00000  0.05    0.39
Q42   1   0.1051  0.6388  0.1032  11.00000  0.05    0.38
;
_shelx_res_checksum              29829

_olex2_submission_special_instructions 'No special instructions were received'

# start Validation Reply Form
_vrf_PLAT075_sad1_5b_1295j       
;
PROBLEM: Occupancy 1.040 Greater Than 1.0 for ...... C23
RESPONSE: Low quality structure
;
_vrf_PLAT213_sad1_5b_1295j       
;
PROBLEM: Atom C23 has ADP max/min Ratio ..... 5.3 prolat
RESPONSE: Low quality structure
;
_vrf_PLAT220_sad1_5b_1295j       
;
PROBLEM: NonSolvent Resd 1 C Ueq(max)/Ueq(min) Range 7.5 Ratio
RESPONSE: Low quality structure
;
_vrf_PLAT340_sad1_5b_1295j       
;
PROBLEM: Low Bond Precision on C-C Bonds ............... 0.01158 Ang.
RESPONSE: Low quality structure
;
# end Validation Reply Form
####################################################################### 
# 
# This file contains crystal structure data downloaded from the 
# Cambridge Structural Database (CSD) hosted by the Cambridge 
# Crystallographic Data Centre (CCDC).
# 
# Full information about CCDC data access policies and citation 
# guidelines are available at http://www.ccdc.cam.ac.uk/access/V1 
# 
# Audit and citation data items may have been added by the CCDC. 
# Please retain this information to preserve the provenance of 
# this file and to allow appropriate attribution of the data. 
# 
#######################################################################

data_sadp-1_BrMg[4a]_1354j
_database_code_depnum_ccdc_archive 'CCDC 2075661'
loop_
_audit_author_name
_audit_author_address
'Judith Baumgartner'
;TU Graz
Austria
;
_audit_update_record             
;
2021-10-25 deposited with the CCDC.	2021-11-12 downloaded from the CCDC.
;

_audit_creation_date             2021-10-24
_audit_creation_method           
;
Olex2 1.5
(compiled 2021.10.07 svn.r9718050b for OlexSys, GUI svn.r6410)
;
_shelx_SHELXL_version_number     2018/3
_chemical_name_common            ?
_chemical_name_systematic        
;
 ? 
;
_chemical_formula_moiety         'C37 H73 Si10, C20 H40 Br Mg O5, C4 H8 O'
_chemical_formula_sum            'C61 H119 Br Mg O6 Si10'
_chemical_formula_weight         1333.67
_chemical_melting_point          ?
loop_
_atom_type_symbol
_atom_type_description
_atom_type_scat_dispersion_real
_atom_type_scat_dispersion_imag
_atom_type_scat_source
C C 0.0033 0.0016 'International Tables Vol C Tables 4.2.6.8 and 6.1.1.4'
H H 0.0000 0.0000 'International Tables Vol C Tables 4.2.6.8 and 6.1.1.4'
O O 0.0106 0.0060 'International Tables Vol C Tables 4.2.6.8 and 6.1.1.4'
Mg Mg 0.0486 0.0363 'International Tables Vol C Tables 4.2.6.8 and 6.1.1.4'
Si Si 0.0817 0.0704 'International Tables Vol C Tables 4.2.6.8 and 6.1.1.4'
Br Br -0.2901 2.4595 'International Tables Vol C Tables 4.2.6.8 and 6.1.1.4'

_shelx_space_group_comment       
;
The symmetry employed for this shelxl refinement is uniquely defined
by the following loop, which should always be used as a source of
symmetry information in preference to the above space-group names.
They are only intended as comments.
;
_space_group_crystal_system      triclinic
_space_group_IT_number           2
_space_group_name_H-M_alt        'P -1'
_space_group_name_Hall           '-P 1'
loop_
_space_group_symop_operation_xyz
'x, y, z'
'-x, -y, -z'

_cell_length_a                   16.567(3)
_cell_length_b                   16.634(3)
_cell_length_c                   17.495(3)
_cell_angle_alpha                101.384(4)
_cell_angle_beta                 98.071(4)
_cell_angle_gamma                119.395(4)
_cell_volume                     3955.8(13)
_cell_formula_units_Z            2
_cell_measurement_reflns_used    1022
_cell_measurement_temperature    150(2)
_cell_measurement_theta_max      20.83
_cell_measurement_theta_min      2.50
_shelx_estimated_absorpt_T_max   0.932
_shelx_estimated_absorpt_T_min   0.858
_exptl_absorpt_coefficient_mu    0.720
_exptl_absorpt_correction_T_max  0.9315
_exptl_absorpt_correction_T_min  0.700900
_exptl_absorpt_correction_type   none
_exptl_absorpt_process_details   
;
SADABS v.2.10 (Bruker,2003) was used for absorption correction.
R(int) was 0.0574 before and 0.0411 after correction.
The Ratio of minimum to maximum transmission is 0.7009.
The \l/2 correction factor is 0.0015.
;
_exptl_absorpt_special_details   ?
_exptl_crystal_colour            red
_exptl_crystal_density_diffrn    1.120
_exptl_crystal_density_meas      .
_exptl_crystal_density_method    'not measured'
_exptl_crystal_description       plates
_exptl_crystal_F_000             1440
_exptl_crystal_size_max          0.22
_exptl_crystal_size_mid          0.18
_exptl_crystal_size_min          0.1
_exptl_special_details           
;
 ? 
;
_exptl_transmission_factor_max   ?
_exptl_transmission_factor_min   ?
_diffrn_reflns_av_R_equivalents  0.0731
_diffrn_reflns_av_unetI/netI     0.1387
_diffrn_reflns_Laue_measured_fraction_full 0.989
_diffrn_reflns_Laue_measured_fraction_max 0.987
_diffrn_reflns_limit_h_max       20
_diffrn_reflns_limit_h_min       -20
_diffrn_reflns_limit_k_max       20
_diffrn_reflns_limit_k_min       -20
_diffrn_reflns_limit_l_max       21
_diffrn_reflns_limit_l_min       -21
_diffrn_reflns_number            29478
_diffrn_reflns_point_group_measured_fraction_full 0.989
_diffrn_reflns_point_group_measured_fraction_max 0.987
_diffrn_reflns_theta_full        25.242
_diffrn_reflns_theta_max         25.498
_diffrn_reflns_theta_min         1.422
_diffrn_ambient_temperature      150.00
_diffrn_detector_area_resol_mean ?
_diffrn_measured_fraction_theta_full 0.989
_diffrn_measured_fraction_theta_max 0.987
_diffrn_measurement_device_type  'CCD area detector'
_diffrn_measurement_method       'phi and omega scans'
_diffrn_radiation_monochromator  graphite
_diffrn_radiation_type           MoK\a
_diffrn_radiation_wavelength     0.71073
_diffrn_source                   ?
_diffrn_source_current           5.0
_diffrn_source_power             0.1
_diffrn_source_voltage           20.0
_reflns_Friedel_coverage         0.000
_reflns_Friedel_fraction_full    .
_reflns_Friedel_fraction_max     .
_reflns_number_gt                8407
_reflns_number_total             14514
_reflns_special_details          
;
 Reflections were merged by SHELXL according to the crystal
 class for the calculation of statistics and refinement.
 
 Structure factors included contributions from the .fab file.
 
 _reflns_Friedel_fraction is defined as the number of unique
 Friedel pairs measured divided by the number that would be
 possible theoretically, ignoring centric projections and
 systematic absences.
;
_reflns_threshold_expression     'I > 2\s(I)'
_computing_cell_refinement       'SAINT v6.45A (Bruker, 2003)'
_computing_data_collection       ?
_computing_data_reduction        'SAINT v6.45A (Bruker, 2003)'
_computing_molecular_graphics    'Olex2 1.5 (Dolomanov et al., 2009)'
_computing_publication_material  'Olex2 1.5 (Dolomanov et al., 2009)'
_computing_structure_refinement  'SHELXL 2018/3 (Sheldrick, 2015)'
_computing_structure_solution    'SHELXS-97 (Sheldrick, 1990)'
_refine_diff_density_max         0.760
_refine_diff_density_min         -0.323
_refine_diff_density_rms         0.092
_refine_ls_extinction_coef       .
_refine_ls_extinction_method     none
_refine_ls_goodness_of_fit_ref   0.997
_refine_ls_hydrogen_treatment    constr
_refine_ls_matrix_type           full
_refine_ls_number_parameters     752
_refine_ls_number_reflns         14514
_refine_ls_number_restraints     12
_refine_ls_R_factor_all          0.1422
_refine_ls_R_factor_gt           0.0836
_refine_ls_restrained_S_all      0.996
_refine_ls_shift/su_max          0.001
_refine_ls_shift/su_mean         0.000
_refine_ls_structure_factor_coef Fsqd
_refine_ls_weighting_details     
'w=1/[\s^2^(Fo^2^)+(0.0836P)^2^] where P=(Fo^2^+2Fc^2^)/3'
_refine_ls_weighting_scheme      calc
_refine_ls_wR_factor_gt          0.1692
_refine_ls_wR_factor_ref         0.1899
_refine_special_details          ?
_olex2_refinement_description    
;
1. Fixed Uiso
 At 1.2 times of:
  All C(H) groups, All C(H,H) groups, All C(H,H,H,H) groups
 At 1.5 times of:
  All C(H,H,H) groups
2. Uiso/Uaniso restraints and constraints
C25 \\sim C25A: within 2A with sigma of 0.04 and sigma for terminal atoms of
0.08 within 2A
C24 \\sim C24A: within 2A with sigma of 0.04 and sigma for terminal atoms of
0.08 within 2A
3. Others
 Sof(H26C)=Sof(H26D)=Sof(H27C)=Sof(H27D)=Sof(C25A)=Sof(H25C)=Sof(H25D)=
 Sof(C24A)=Sof(H24C)=Sof(H24D)=1-FVAR(1)
 Sof(H26A)=Sof(H26B)=Sof(H27A)=Sof(H27B)=Sof(C24)=Sof(H24A)=Sof(H24B)=Sof(C25)=
 Sof(H25A)=Sof(H25B)=FVAR(1)
4.a Ternary CH refined with riding coordinates:
 C3(H3)
4.b Secondary CH2 refined with riding coordinates:
 C26(H26A,H26B), C26(H26C,H26D), C27(H27A,H27B), C27(H27C,H27D), C42(H42A,
 H42B), C43(H43A,H43B), C44(H44A,H44B), C45(H45A,H45B), C46(H46A,H46B),
 C47(H47A,H47B), C48(H48A,H48B), C49(H49A,H49B), C50(H50A,H50B), C51(H51A,H51B),
  C52(H52A,H52B), C53(H53A,H53B), C54(H54A,H54B), C55(H55A,H55B), C56(H56A,
 H56B), C57(H57A,H57B), C61(H61A,H61B), C62(H62A,H62B), C63(H63A,H63B),
 C65(H65A,H65B), C24(H24A,H24B), C25(H25A,H25B), C25A(H25C,H25D), C24A(H24C,
 H24D)
4.c Aromatic/amide H refined with riding coordinates:
 C8(H8), C9(H9), C10(H10), C11(H11), C12(H12), C28(H28), C31(H31), C32(H32),
 C33(H33)
4.d Idealised Me refined as rotating group:
 C1(H1A,H1B,H1C), C2(H2A,H2B,H2C), C13(H13A,H13B,H13C), C14(H14A,H14B,H14C),
 C15(H15A,H15B,H15C), C16(H16A,H16B,H16C), C17(H17A,H17B,H17C), C18(H18A,H18B,
 H18C), C19(H19A,H19B,H19C), C20(H20A,H20B,H20C), C21(H21A,H21B,H21C), C22(H22A,
 H22B,H22C), C23(H23A,H23B,H23C), C34(H34A,H34B,H34C), C35(H35A,H35B,H35C),
 C36(H36A,H36B,H36C), C37(H37A,H37B,H37C), C38(H38A,H38B,H38C), C39(H39A,H39B,
 H39C), C40(H40A,H40B,H40C), C41(H41A,H41B,H41C)
;
_atom_sites_solution_hydrogens   geom
_atom_sites_solution_primary     ?
_atom_sites_solution_secondary   ?
loop_
_atom_site_label
_atom_site_type_symbol
_atom_site_fract_x
_atom_site_fract_y
_atom_site_fract_z
_atom_site_U_iso_or_equiv
_atom_site_adp_type
_atom_site_occupancy
_atom_site_site_symmetry_order
_atom_site_calc_flag
_atom_site_refinement_flags_posn
_atom_site_refinement_flags_adp
_atom_site_refinement_flags_occupancy
_atom_site_disorder_assembly
_atom_site_disorder_group
Si1 Si 0.07503(11) 0.38970(11) 0.13056(9) 0.0252(4) Uani 1 1 d . . . . .
Si2 Si -0.11112(10) 0.24811(10) 0.18868(9) 0.0220(3) Uani 1 1 d . . . . .
Si3 Si -0.19961(10) 0.08055(11) 0.10648(9) 0.0242(4) Uani 1 1 d . . . . .
Si4 Si -0.24890(11) 0.05686(12) -0.03324(10) 0.0337(4) Uani 1 1 d . . . . .
Si5 Si -0.34124(11) -0.00233(12) 0.14656(11) 0.0373(4) Uani 1 1 d . . . . .
Si6 Si -0.11362(11) 0.00359(12) 0.11984(10) 0.0313(4) Uani 1 1 d . . . . .
Si7 Si 0.15974(11) 0.60464(11) 0.24762(9) 0.0256(4) Uani 1 1 d . . . . .
Si8 Si 0.28799(10) 0.69811(11) 0.36623(9) 0.0222(3) Uani 1 1 d . . . . .
Si9 Si 0.42107(11) 0.82166(11) 0.34033(10) 0.0299(4) Uani 1 1 d . . . . .
Si10 Si 0.24619(12) 0.75946(12) 0.47538(10) 0.0337(4) Uani 1 1 d . . . . .
Mg1 Mg 0.66483(13) 0.56301(14) 0.19849(11) 0.0278(4) Uani 1 1 d . . . . .
Br1 Br 0.64104(5) 0.67181(5) 0.12539(4) 0.0422(2) Uani 1 1 d . . . . .
O1 O 0.6883(3) 0.4758(3) 0.2608(2) 0.0409(11) Uani 1 1 d . . . . .
O2 O 0.8167(3) 0.6469(3) 0.2156(2) 0.0383(10) Uani 1 1 d . . . . .
O3 O 0.5185(3) 0.4714(3) 0.1858(2) 0.0354(10) Uani 1 1 d . . . . .
O4 O 0.6530(3) 0.4679(3) 0.0902(2) 0.0354(10) Uani 1 1 d . . . . .
O5 O 0.6808(3) 0.6493(3) 0.3158(2) 0.0347(10) Uani 1 1 d . . . . .
O6 O 0.6432(6) 0.7779(6) 0.6784(5) 0.148(3) Uani 1 1 d . . . . .
C1 C 0.1242(4) 0.3282(4) 0.0685(3) 0.0376(15) Uani 1 1 d . . . . .
H1A H 0.156669 0.306915 0.103136 0.056 Uiso 1 1 calc R U . . .
H1B H 0.170492 0.373688 0.045478 0.056 Uiso 1 1 calc R U . . .
H1C H 0.071249 0.271758 0.024488 0.056 Uiso 1 1 calc R U . . .
C2 C 0.0053(4) 0.4134(4) 0.0532(3) 0.0404(16) Uani 1 1 d . . . . .
H2A H -0.046124 0.351667 0.013177 0.061 Uiso 1 1 calc R U . . .
H2B H 0.048730 0.454587 0.025837 0.061 Uiso 1 1 calc R U . . .
H2C H -0.023191 0.446252 0.080435 0.061 Uiso 1 1 calc R U . . .
C3 C 0.1774(4) 0.5021(4) 0.2126(3) 0.0225(12) Uani 1 1 d . . . . .
H3 H 0.239175 0.525677 0.197077 0.027 Uiso 1 1 calc R U . . .
C4 C 0.1796(4) 0.4605(4) 0.2833(3) 0.0233(12) Uani 1 1 d . . . . .
C5 C 0.0945(4) 0.3742(4) 0.2742(3) 0.0208(12) Uani 1 1 d . . . . .
C6 C 0.0168(3) 0.3277(4) 0.2004(3) 0.0197(11) Uani 1 1 d . . . . .
C7 C 0.0820(3) 0.3342(4) 0.3445(3) 0.0217(12) Uani 1 1 d . . . . .
C8 C 0.0504(4) 0.2061(5) 0.4038(4) 0.0443(17) Uani 1 1 d . . . . .
H8 H 0.039850 0.143645 0.399406 0.053 Uiso 1 1 calc R U . . .
C9 C 0.0638(4) 0.2423(4) 0.3374(4) 0.0328(14) Uani 1 1 d . . . . .
H9 H 0.060389 0.203543 0.287695 0.039 Uiso 1 1 calc R U . . .
C10 C 0.0524(4) 0.2602(5) 0.4745(4) 0.0466(17) Uani 1 1 d . . . . .
H10 H 0.041626 0.234759 0.518689 0.056 Uiso 1 1 calc R U . . .
C11 C 0.0854(4) 0.3885(4) 0.4179(3) 0.0296(13) Uani 1 1 d . . . . .
H11 H 0.098628 0.452144 0.423959 0.035 Uiso 1 1 calc R U . . .
C12 C 0.0699(4) 0.3517(5) 0.4817(4) 0.0408(16) Uani 1 1 d . . . . .
H12 H 0.071370 0.389459 0.530888 0.049 Uiso 1 1 calc R U . . .
C13 C -0.1803(4) 0.2965(4) 0.1405(4) 0.0345(14) Uani 1 1 d . . . . .
H13A H -0.158328 0.361257 0.175552 0.052 Uiso 1 1 calc R U . . .
H13B H -0.249330 0.252897 0.133416 0.052 Uiso 1 1 calc R U . . .
H13C H -0.169058 0.300508 0.087432 0.052 Uiso 1 1 calc R U . . .
C14 C -0.1425(4) 0.2463(4) 0.2881(3) 0.0323(14) Uani 1 1 d . . . . .
H14A H -0.118332 0.212714 0.314836 0.048 Uiso 1 1 calc R U . . .
H14B H -0.212716 0.212142 0.277966 0.048 Uiso 1 1 calc R U . . .
H14C H -0.112836 0.312959 0.323202 0.048 Uiso 1 1 calc R U . . .
C15 C -0.4295(5) -0.1289(5) 0.0791(4) 0.0570(19) Uani 1 1 d . . . . .
H15A H -0.481692 -0.161231 0.103571 0.086 Uiso 1 1 calc R U . . .
H15B H -0.396846 -0.164404 0.072081 0.086 Uiso 1 1 calc R U . . .
H15C H -0.456236 -0.127443 0.026065 0.086 Uiso 1 1 calc R U . . .
C16 C -0.4070(4) 0.0623(5) 0.1491(5) 0.057(2) Uani 1 1 d . . . . .
H16A H -0.426930 0.064576 0.094465 0.086 Uiso 1 1 calc R U . . .
H16B H -0.364480 0.128562 0.186285 0.086 Uiso 1 1 calc R U . . .
H16C H -0.464150 0.027735 0.167756 0.086 Uiso 1 1 calc R U . . .
C17 C -0.3133(5) -0.0131(5) 0.2509(4) 0.0542(19) Uani 1 1 d . . . . .
H17A H -0.367516 -0.025717 0.273782 0.081 Uiso 1 1 calc R U . . .
H17B H -0.254988 0.047538 0.286032 0.081 Uiso 1 1 calc R U . . .
H17C H -0.302859 -0.066687 0.247111 0.081 Uiso 1 1 calc R U . . .
C18 C -0.3386(5) -0.0731(5) -0.0953(4) 0.062(2) Uani 1 1 d . . . . .
H18A H -0.353851 -0.077678 -0.152745 0.093 Uiso 1 1 calc R U . . .
H18B H -0.397627 -0.097080 -0.077655 0.093 Uiso 1 1 calc R U . . .
H18C H -0.311158 -0.112423 -0.087777 0.093 Uiso 1 1 calc R U . . .
C19 C -0.3079(5) 0.1237(5) -0.0568(4) 0.059(2) Uani 1 1 d . . . . .
H19A H -0.259425 0.193397 -0.039289 0.088 Uiso 1 1 calc R U . . .
H19B H -0.357459 0.111346 -0.027961 0.088 Uiso 1 1 calc R U . . .
H19C H -0.337887 0.101321 -0.115334 0.088 Uiso 1 1 calc R U . . .
C20 C -0.1430(5) 0.0997(5) -0.0768(4) 0.059(2) Uani 1 1 d . . . . .
H20A H -0.164897 0.090641 -0.134605 0.088 Uiso 1 1 calc R U . . .
H20B H -0.113174 0.062271 -0.070233 0.088 Uiso 1 1 calc R U . . .
H20C H -0.095690 0.168673 -0.048231 0.088 Uiso 1 1 calc R U . . .
C21 C 0.0115(4) 0.0841(4) 0.1113(4) 0.0400(15) Uani 1 1 d . . . . .
H21A H 0.051948 0.059501 0.127771 0.060 Uiso 1 1 calc R U . . .
H21B H 0.039508 0.150306 0.146774 0.060 Uiso 1 1 calc R U . . .
H21C H 0.008178 0.084393 0.055014 0.060 Uiso 1 1 calc R U . . .
C22 C -0.1717(5) -0.1164(4) 0.0395(4) 0.0484(17) Uani 1 1 d . . . . .
H22A H -0.171190 -0.106452 -0.013855 0.073 Uiso 1 1 calc R U . . .
H22B H -0.238373 -0.158176 0.040446 0.073 Uiso 1 1 calc R U . . .
H22C H -0.135759 -0.147444 0.049855 0.073 Uiso 1 1 calc R U . . .
C23 C -0.1038(5) -0.0209(5) 0.2199(4) 0.0430(16) Uani 1 1 d . . . . .
H23A H -0.163441 -0.080160 0.216992 0.065 Uiso 1 1 calc R U . . .
H23B H -0.093537 0.033830 0.262635 0.065 Uiso 1 1 calc R U . . .
H23C H -0.049291 -0.029181 0.232325 0.065 Uiso 1 1 calc R U . . .
C26 C 0.6134(6) 0.3881(6) 0.2726(5) 0.070(2) Uani 1 1 d . . . . .
H26A H 0.584719 0.405648 0.313798 0.084 Uiso 0.61(3) 1 calc R U P A 1
H26B H 0.561743 0.346639 0.221063 0.084 Uiso 0.61(3) 1 calc R U P A 1
H26C H 0.582594 0.330601 0.223837 0.084 Uiso 0.39(3) 1 calc R U P A 2
H26D H 0.563957 0.396261 0.292391 0.084 Uiso 0.39(3) 1 calc R U P A 2
C27 C 0.7817(5) 0.4937(6) 0.2998(4) 0.064(2) Uani 1 1 d . . . . .
H27A H 0.826845 0.563000 0.331446 0.077 Uiso 0.61(3) 1 calc R U P A 1
H27B H 0.810243 0.474962 0.259095 0.077 Uiso 0.61(3) 1 calc R U P A 1
H27C H 0.820766 0.502631 0.260663 0.077 Uiso 0.39(3) 1 calc R U P A 2
H27D H 0.816280 0.554126 0.346223 0.077 Uiso 0.39(3) 1 calc R U P A 2
C28 C 0.4031(4) 0.6498(4) 0.4581(3) 0.0279(13) Uani 1 1 d . . . . .
H28 H 0.439842 0.717855 0.484412 0.033 Uiso 1 1 calc R U . . .
C29 C 0.3219(4) 0.6107(4) 0.3923(3) 0.0231(12) Uani 1 1 d . . . . .
C30 C 0.2664(3) 0.5100(4) 0.3524(3) 0.0200(12) Uani 1 1 d . . . . .
C31 C 0.2994(4) 0.4549(4) 0.3815(3) 0.0274(13) Uani 1 1 d . . . . .
H31 H 0.265048 0.387086 0.354811 0.033 Uiso 1 1 calc R U . . .
C32 C 0.3793(4) 0.4949(4) 0.4467(3) 0.0307(14) Uani 1 1 d . . . . .
H32 H 0.397838 0.454347 0.464256 0.037 Uiso 1 1 calc R U . . .
C33 C 0.4320(4) 0.5930(4) 0.4864(3) 0.0334(14) Uani 1 1 d . . . . .
H33 H 0.486513 0.621001 0.531752 0.040 Uiso 1 1 calc R U . . .
C34 C 0.3949(5) 0.9108(4) 0.3116(4) 0.0482(17) Uani 1 1 d . . . . .
H34A H 0.450500 0.959083 0.298038 0.072 Uiso 1 1 calc R U . . .
H34B H 0.382372 0.943332 0.357255 0.072 Uiso 1 1 calc R U . . .
H34C H 0.338121 0.876601 0.264451 0.072 Uiso 1 1 calc R U . . .
C35 C 0.5320(4) 0.8930(4) 0.4290(4) 0.0456(17) Uani 1 1 d . . . . .
H35A H 0.587102 0.936429 0.411881 0.068 Uiso 1 1 calc R U . . .
H35B H 0.544998 0.848352 0.449186 0.068 Uiso 1 1 calc R U . . .
H35C H 0.521838 0.931370 0.472321 0.068 Uiso 1 1 calc R U . . .
C36 C 0.4484(5) 0.7609(5) 0.2548(4) 0.0552(19) Uani 1 1 d . . . . .
H36A H 0.400775 0.741057 0.203665 0.083 Uiso 1 1 calc R U . . .
H36B H 0.445572 0.703575 0.264353 0.083 Uiso 1 1 calc R U . . .
H36C H 0.513044 0.806175 0.251540 0.083 Uiso 1 1 calc R U . . .
C37 C 0.3493(5) 0.8327(5) 0.5699(4) 0.0475(17) Uani 1 1 d . . . . .
H37A H 0.325921 0.848472 0.615603 0.071 Uiso 1 1 calc R U . . .
H37B H 0.398257 0.892843 0.562454 0.071 Uiso 1 1 calc R U . . .
H37C H 0.377676 0.795212 0.581273 0.071 Uiso 1 1 calc R U . . .
C38 C 0.2018(5) 0.8392(5) 0.4506(4) 0.062(2) Uani 1 1 d . . . . .
H38A H 0.179514 0.859284 0.495380 0.093 Uiso 1 1 calc R U . . .
H38B H 0.148289 0.802774 0.400724 0.093 Uiso 1 1 calc R U . . .
H38C H 0.254456 0.896667 0.442846 0.093 Uiso 1 1 calc R U . . .
C39 C 0.1474(4) 0.6539(5) 0.4966(3) 0.0459(17) Uani 1 1 d . . . . .
H39A H 0.170219 0.612647 0.509922 0.069 Uiso 1 1 calc R U . . .
H39B H 0.091555 0.616138 0.448537 0.069 Uiso 1 1 calc R U . . .
H39C H 0.128720 0.677601 0.542502 0.069 Uiso 1 1 calc R U . . .
C40 C 0.0395(4) 0.5611(4) 0.2688(3) 0.0339(14) Uani 1 1 d . . . . .
H40A H -0.011047 0.531893 0.217431 0.051 Uiso 1 1 calc R U . . .
H40B H 0.040285 0.616116 0.302716 0.051 Uiso 1 1 calc R U . . .
H40C H 0.026398 0.512700 0.297191 0.051 Uiso 1 1 calc R U . . .
C41 C 0.1681(4) 0.6733(4) 0.1723(4) 0.0412(16) Uani 1 1 d . . . . .
H41A H 0.228738 0.693979 0.157754 0.062 Uiso 1 1 calc R U . . .
H41B H 0.166042 0.730499 0.196461 0.062 Uiso 1 1 calc R U . . .
H41C H 0.113698 0.631262 0.123405 0.062 Uiso 1 1 calc R U . . .
C42 C 0.6351(6) 0.4027(5) -0.0477(4) 0.0563(19) Uani 1 1 d . . . . .
H42A H 0.666217 0.431033 -0.087949 0.068 Uiso 1 1 calc R U . . .
H42B H 0.571049 0.343473 -0.077012 0.068 Uiso 1 1 calc R U . . .
C43 C 0.6248(5) 0.4722(5) 0.0081(3) 0.0489(18) Uani 1 1 d . . . . .
H43A H 0.557218 0.455408 -0.005754 0.059 Uiso 1 1 calc R U . . .
H43B H 0.666984 0.538346 0.004987 0.059 Uiso 1 1 calc R U . . .
C44 C 0.6957(5) 0.3787(5) 0.0018(4) 0.0508(18) Uani 1 1 d . . . . .
H44A H 0.764959 0.423017 0.007176 0.061 Uiso 1 1 calc R U . . .
H44B H 0.677378 0.310973 -0.022330 0.061 Uiso 1 1 calc R U . . .
C45 C 0.6745(5) 0.3926(5) 0.0828(4) 0.0545(19) Uani 1 1 d . . . . .
H45A H 0.618666 0.331668 0.084328 0.065 Uiso 1 1 calc R U . . .
H45B H 0.731005 0.412788 0.127355 0.065 Uiso 1 1 calc R U . . .
C46 C 0.3601(5) 0.3407(5) 0.1417(5) 0.068(2) Uani 1 1 d . . . . .
H46A H 0.360136 0.299623 0.175619 0.082 Uiso 1 1 calc R U . . .
H46B H 0.303259 0.300839 0.093533 0.082 Uiso 1 1 calc R U . . .
C47 C 0.4511(4) 0.3858(5) 0.1173(4) 0.0519(19) Uani 1 1 d . . . . .
H47A H 0.474268 0.341018 0.107507 0.062 Uiso 1 1 calc R U . . .
H47B H 0.441684 0.403575 0.067529 0.062 Uiso 1 1 calc R U . . .
C48 C 0.3606(5) 0.4261(5) 0.1890(5) 0.068(2) Uani 1 1 d . . . . .
H48A H 0.331043 0.448904 0.152564 0.081 Uiso 1 1 calc R U . . .
H48B H 0.324578 0.409371 0.229810 0.081 Uiso 1 1 calc R U . . .
C49 C 0.4622(4) 0.5002(5) 0.2284(4) 0.056(2) Uani 1 1 d . . . . .
H49A H 0.478718 0.504762 0.286319 0.068 Uiso 1 1 calc R U . . .
H49B H 0.476052 0.564272 0.224948 0.068 Uiso 1 1 calc R U . . .
C50 C 0.9747(5) 0.7815(6) 0.2625(6) 0.078(3) Uani 1 1 d . . . . .
H50A H 1.011436 0.853338 0.280760 0.093 Uiso 1 1 calc R U . . .
H50B H 1.011851 0.759340 0.291362 0.093 Uiso 1 1 calc R U . . .
C51 C 0.9525(6) 0.7425(7) 0.1736(5) 0.082(3) Uani 1 1 d . . . . .
H51A H 1.003500 0.732919 0.159160 0.098 Uiso 1 1 calc R U . . .
H51B H 0.946928 0.787144 0.146479 0.098 Uiso 1 1 calc R U . . .
C52 C 0.8772(5) 0.7404(5) 0.2755(4) 0.060(2) Uani 1 1 d . . . . .
H52A H 0.879441 0.734296 0.330790 0.072 Uiso 1 1 calc R U . . .
H52B H 0.852428 0.782758 0.268844 0.072 Uiso 1 1 calc R U . . .
C53 C 0.8593(5) 0.6486(6) 0.1494(4) 0.069(2) Uani 1 1 d . . . . .
H53A H 0.816202 0.641912 0.099988 0.082 Uiso 1 1 calc R U . . .
H53B H 0.869824 0.594271 0.137537 0.082 Uiso 1 1 calc R U . . .
C54 C 0.6772(5) 0.7361(5) 0.3292(4) 0.0483(17) Uani 1 1 d . . . . .
H54A H 0.626072 0.727621 0.285441 0.058 Uiso 1 1 calc R U . . .
H54B H 0.739748 0.792685 0.331242 0.058 Uiso 1 1 calc R U . . .
C55 C 0.6552(6) 0.7498(6) 0.4091(5) 0.072(2) Uani 1 1 d . . . . .
H55A H 0.681921 0.819189 0.436688 0.087 Uiso 1 1 calc R U . . .
H55B H 0.584727 0.712795 0.401985 0.087 Uiso 1 1 calc R U . . .
C56 C 0.7026(6) 0.7119(5) 0.4556(4) 0.058(2) Uani 1 1 d . . . . .
H56A H 0.672277 0.691771 0.498928 0.069 Uiso 1 1 calc R U . . .
H56B H 0.772230 0.760879 0.480201 0.069 Uiso 1 1 calc R U . . .
C57 C 0.6862(5) 0.6258(5) 0.3914(3) 0.0463(17) Uani 1 1 d . . . . .
H57A H 0.740117 0.615790 0.404063 0.056 Uiso 1 1 calc R U . . .
H57B H 0.625364 0.566051 0.387756 0.056 Uiso 1 1 calc R U . . .
C61 C 0.7963(7) 0.9062(8) 0.6923(7) 0.103(3) Uani 1 1 d . . . . .
H61A H 0.827871 0.895312 0.650794 0.124 Uiso 1 1 calc R U . . .
H61B H 0.846669 0.958635 0.741211 0.124 Uiso 1 1 calc R U . . .
C62 C 0.7406(8) 0.8197(9) 0.7117(7) 0.112(4) Uani 1 1 d . . . . .
H62A H 0.759099 0.773088 0.691091 0.134 Uiso 1 1 calc R U . . .
H62B H 0.754566 0.834649 0.771375 0.134 Uiso 1 1 calc R U . . .
C63 C 0.7274(9) 0.9318(8) 0.6605(7) 0.119(4) Uani 1 1 d . . . . .
H63A H 0.737869 0.990177 0.699607 0.143 Uiso 1 1 calc R U . . .
H63B H 0.734857 0.944703 0.608287 0.143 Uiso 1 1 calc R U . . .
C65 C 0.6327(9) 0.8486(10) 0.6494(7) 0.123(4) Uani 1 1 d . . . . .
H65A H 0.596287 0.868776 0.679942 0.148 Uiso 1 1 calc R U . . .
H65B H 0.596511 0.819905 0.591239 0.148 Uiso 1 1 calc R U . . .
C24 C 0.759(4) 0.429(3) 0.356(2) 0.099(12) Uani 0.61(3) 1 d . U P A 1
H24A H 0.753648 0.460775 0.407646 0.119 Uiso 0.61(3) 1 calc R U P A 1
H24B H 0.807526 0.412077 0.367205 0.119 Uiso 0.61(3) 1 calc R U P A 1
C25 C 0.6543(16) 0.3351(16) 0.2993(14) 0.080(6) Uani 0.61(3) 1 d . U P A 1
H25A H 0.660624 0.294855 0.253504 0.096 Uiso 0.61(3) 1 calc R U P A 1
H25B H 0.617335 0.294419 0.331059 0.096 Uiso 0.61(3) 1 calc R U P A 1
C25A C 0.693(2) 0.388(3) 0.347(3) 0.076(10) Uani 0.39(3) 1 d . U P A 2
H25C H 0.703830 0.431867 0.399755 0.091 Uiso 0.39(3) 1 calc R U P A 2
H25D H 0.665991 0.321697 0.351162 0.091 Uiso 0.39(3) 1 calc R U P A 2
C24A C 0.771(6) 0.416(5) 0.327(3) 0.085(12) Uani 0.39(3) 1 d . U P A 2
H24C H 0.765754 0.364691 0.283679 0.102 Uiso 0.39(3) 1 calc R U P A 2
H24D H 0.825277 0.438419 0.374515 0.102 Uiso 0.39(3) 1 calc R U P A 2

loop_
_atom_site_aniso_label
_atom_site_aniso_U_11
_atom_site_aniso_U_22
_atom_site_aniso_U_33
_atom_site_aniso_U_23
_atom_site_aniso_U_13
_atom_site_aniso_U_12
Si1 0.0274(8) 0.0294(9) 0.0171(8) 0.0089(7) 0.0063(7) 0.0133(7)
Si2 0.0209(8) 0.0257(8) 0.0195(8) 0.0049(7) 0.0051(6) 0.0135(7)
Si3 0.0231(8) 0.0243(8) 0.0246(9) 0.0082(7) 0.0091(7) 0.0114(7)
Si4 0.0325(9) 0.0355(10) 0.0248(9) 0.0056(8) 0.0048(8) 0.0144(8)
Si5 0.0267(9) 0.0355(10) 0.0434(11) 0.0132(8) 0.0162(8) 0.0103(8)
Si6 0.0327(9) 0.0305(9) 0.0350(10) 0.0093(8) 0.0123(8) 0.0195(8)
Si7 0.0275(8) 0.0261(9) 0.0224(8) 0.0090(7) 0.0018(7) 0.0144(7)
Si8 0.0249(8) 0.0247(8) 0.0188(8) 0.0083(7) 0.0065(7) 0.0139(7)
Si9 0.0312(9) 0.0254(9) 0.0293(9) 0.0083(7) 0.0107(7) 0.0119(8)
Si10 0.0401(10) 0.0397(10) 0.0265(9) 0.0090(8) 0.0109(8) 0.0252(9)
Mg1 0.0271(10) 0.0390(11) 0.0245(11) 0.0122(9) 0.0094(8) 0.0214(9)
Br1 0.0520(4) 0.0450(4) 0.0353(4) 0.0183(3) 0.0061(3) 0.0295(3)
O1 0.061(3) 0.060(3) 0.032(2) 0.024(2) 0.019(2) 0.049(3)
O2 0.028(2) 0.048(3) 0.030(2) 0.007(2) 0.0073(19) 0.015(2)
O3 0.032(2) 0.036(2) 0.040(3) 0.006(2) 0.015(2) 0.020(2)
O4 0.050(3) 0.052(3) 0.019(2) 0.0101(19) 0.0087(19) 0.039(2)
O5 0.043(2) 0.047(3) 0.027(2) 0.011(2) 0.0112(19) 0.032(2)
O6 0.106(6) 0.101(6) 0.166(8) 0.046(6) -0.020(6) 0.018(5)
C1 0.031(3) 0.038(4) 0.027(3) 0.002(3) 0.007(3) 0.009(3)
C2 0.043(4) 0.044(4) 0.028(3) 0.021(3) 0.002(3) 0.018(3)
C3 0.025(3) 0.027(3) 0.016(3) 0.007(2) 0.007(2) 0.013(3)
C4 0.027(3) 0.033(3) 0.018(3) 0.008(2) 0.006(2) 0.022(3)
C5 0.024(3) 0.026(3) 0.024(3) 0.012(2) 0.013(2) 0.018(3)
C6 0.020(3) 0.023(3) 0.016(3) 0.006(2) 0.002(2) 0.012(2)
C7 0.012(3) 0.026(3) 0.027(3) 0.009(3) 0.006(2) 0.010(2)
C8 0.047(4) 0.041(4) 0.047(4) 0.024(3) 0.004(3) 0.024(3)
C9 0.031(3) 0.038(4) 0.033(4) 0.013(3) 0.007(3) 0.020(3)
C10 0.047(4) 0.063(5) 0.030(4) 0.028(4) 0.015(3) 0.023(4)
C11 0.025(3) 0.040(4) 0.022(3) 0.007(3) 0.004(3) 0.018(3)
C12 0.039(4) 0.057(5) 0.022(3) 0.008(3) 0.005(3) 0.025(3)
C13 0.028(3) 0.029(3) 0.042(4) 0.007(3) 0.003(3) 0.015(3)
C14 0.022(3) 0.044(4) 0.026(3) 0.003(3) 0.009(3) 0.016(3)
C15 0.043(4) 0.051(5) 0.062(5) 0.019(4) 0.019(4) 0.013(4)
C16 0.032(4) 0.066(5) 0.076(5) 0.017(4) 0.022(4) 0.028(4)
C17 0.051(4) 0.060(5) 0.048(4) 0.032(4) 0.030(4) 0.018(4)
C18 0.068(5) 0.054(5) 0.032(4) 0.004(4) 0.009(4) 0.015(4)
C19 0.065(5) 0.069(5) 0.037(4) 0.009(4) -0.002(4) 0.038(4)
C20 0.048(4) 0.075(5) 0.032(4) 0.017(4) 0.012(3) 0.017(4)
C21 0.040(4) 0.042(4) 0.047(4) 0.015(3) 0.019(3) 0.027(3)
C22 0.054(4) 0.036(4) 0.058(5) 0.008(3) 0.022(4) 0.026(3)
C23 0.050(4) 0.047(4) 0.043(4) 0.021(3) 0.014(3) 0.031(3)
C26 0.107(7) 0.070(5) 0.078(6) 0.055(5) 0.047(5) 0.062(5)
C27 0.081(6) 0.101(6) 0.040(4) 0.018(4) 0.003(4) 0.075(5)
C28 0.016(3) 0.029(3) 0.032(3) 0.012(3) 0.006(3) 0.006(3)
C29 0.019(3) 0.031(3) 0.025(3) 0.013(3) 0.010(2) 0.015(3)
C30 0.022(3) 0.030(3) 0.017(3) 0.015(2) 0.010(2) 0.017(3)
C31 0.021(3) 0.027(3) 0.029(3) 0.007(3) 0.005(3) 0.010(3)
C32 0.022(3) 0.039(4) 0.039(4) 0.020(3) 0.007(3) 0.019(3)
C33 0.016(3) 0.044(4) 0.029(3) 0.014(3) 0.000(3) 0.009(3)
C34 0.049(4) 0.035(4) 0.050(4) 0.023(3) 0.006(3) 0.014(3)
C35 0.035(4) 0.042(4) 0.055(4) 0.023(3) 0.008(3) 0.015(3)
C36 0.042(4) 0.053(4) 0.056(5) 0.009(4) 0.030(4) 0.014(4)
C37 0.058(4) 0.044(4) 0.030(4) 0.003(3) 0.006(3) 0.024(4)
C38 0.078(5) 0.071(5) 0.056(5) 0.012(4) 0.016(4) 0.057(5)
C39 0.051(4) 0.063(5) 0.021(3) 0.010(3) 0.020(3) 0.027(4)
C40 0.029(3) 0.040(4) 0.035(4) 0.008(3) 0.006(3) 0.023(3)
C41 0.045(4) 0.033(4) 0.033(4) 0.012(3) -0.007(3) 0.016(3)
C42 0.093(6) 0.050(4) 0.041(4) 0.017(4) 0.024(4) 0.047(4)
C43 0.056(4) 0.077(5) 0.025(4) 0.015(4) 0.011(3) 0.044(4)
C44 0.062(5) 0.062(5) 0.041(4) 0.007(4) 0.017(4) 0.045(4)
C45 0.077(5) 0.064(5) 0.050(5) 0.017(4) 0.026(4) 0.056(4)
C46 0.051(5) 0.046(5) 0.087(6) -0.003(4) 0.026(4) 0.017(4)
C47 0.036(4) 0.047(4) 0.053(5) -0.008(4) 0.008(3) 0.018(3)
C48 0.032(4) 0.071(5) 0.071(6) -0.006(4) 0.021(4) 0.016(4)
C49 0.039(4) 0.064(5) 0.064(5) 0.002(4) 0.021(4) 0.031(4)
C50 0.039(5) 0.065(6) 0.110(8) 0.025(5) 0.010(5) 0.018(4)
C51 0.049(5) 0.106(7) 0.074(7) 0.031(6) 0.023(5) 0.027(5)
C52 0.045(4) 0.065(5) 0.052(5) 0.010(4) 0.017(4) 0.019(4)
C53 0.042(4) 0.101(7) 0.042(5) 0.012(4) 0.019(4) 0.026(5)
C54 0.070(5) 0.056(4) 0.036(4) 0.014(3) 0.016(4) 0.045(4)
C55 0.090(6) 0.075(6) 0.067(6) 0.015(5) 0.027(5) 0.056(5)
C56 0.081(5) 0.067(5) 0.038(4) 0.022(4) 0.022(4) 0.045(5)
C57 0.061(4) 0.054(4) 0.027(4) 0.011(3) 0.009(3) 0.035(4)
C61 0.088(7) 0.081(7) 0.133(10) 0.024(7) 0.029(7) 0.044(6)
C62 0.090(8) 0.109(9) 0.134(10) 0.027(8) 0.008(8) 0.061(7)
C63 0.132(10) 0.101(9) 0.130(10) 0.037(8) 0.006(8) 0.074(9)
C65 0.110(10) 0.128(10) 0.100(9) 0.012(8) -0.034(7) 0.065(9)
C24 0.16(2) 0.076(15) 0.055(19) -0.006(15) -0.04(2) 0.084(15)
C25 0.099(15) 0.054(13) 0.078(14) 0.020(10) -0.013(12) 0.044(12)
C25A 0.08(2) 0.06(2) 0.11(3) 0.061(18) 0.01(2) 0.034(18)
C24A 0.14(2) 0.09(2) 0.06(3) 0.02(2) 0.02(2) 0.097(17)

_geom_special_details            
;
 All esds (except the esd in the dihedral angle between two l.s. planes)
 are estimated using the full covariance matrix.  The cell esds are taken
 into account individually in the estimation of esds in distances, angles
 and torsion angles; correlations between esds in cell parameters are only
 used when they are defined by crystal symmetry.  An approximate (isotropic)
 treatment of cell esds is used for estimating esds involving l.s. planes.
;
loop_
_geom_bond_atom_site_label_1
_geom_bond_atom_site_label_2
_geom_bond_distance
_geom_bond_site_symmetry_2
_geom_bond_publ_flag
Si1 C1 1.876(6) . ?
Si1 C2 1.881(5) . ?
Si1 C3 1.891(5) . ?
Si1 C6 1.827(5) . ?
Si2 Si3 2.408(2) . ?
Si2 C6 1.817(5) . ?
Si2 C13 1.891(5) . ?
Si2 C14 1.886(5) . ?
Si3 Si4 2.354(2) . ?
Si3 Si5 2.359(2) . ?
Si3 Si6 2.353(2) . ?
Si4 C18 1.878(6) . ?
Si4 C19 1.870(7) . ?
Si4 C20 1.879(6) . ?
Si5 C15 1.864(7) . ?
Si5 C16 1.869(6) . ?
Si5 C17 1.884(6) . ?
Si6 C21 1.885(6) . ?
Si6 C22 1.875(6) . ?
Si6 C23 1.877(6) . ?
Si7 Si8 2.342(2) . ?
Si7 C3 1.870(5) . ?
Si7 C40 1.878(5) . ?
Si7 C41 1.885(6) . ?
Si8 Si9 2.343(2) . ?
Si8 Si10 2.337(2) . ?
Si8 C29 1.905(5) . ?
Si9 C34 1.871(6) . ?
Si9 C35 1.878(6) . ?
Si9 C36 1.873(6) . ?
Si10 C37 1.873(6) . ?
Si10 C38 1.893(7) . ?
Si10 C39 1.873(6) . ?
Mg1 Br1 2.5571(19) . ?
Mg1 O1 2.122(4) . ?
Mg1 O2 2.132(4) . ?
Mg1 O3 2.083(4) . ?
Mg1 O4 2.130(4) . ?
Mg1 O5 2.157(4) . ?
O1 C26 1.457(8) . ?
O1 C27 1.455(7) . ?
O2 C52 1.434(7) . ?
O2 C53 1.436(7) . ?
O3 C47 1.450(7) . ?
O3 C49 1.464(7) . ?
O4 C43 1.475(7) . ?
O4 C45 1.450(7) . ?
O5 C54 1.450(7) . ?
O5 C57 1.455(7) . ?
O6 C62 1.379(11) . ?
O6 C65 1.442(12) . ?
C1 H1A 0.9800 . ?
C1 H1B 0.9800 . ?
C1 H1C 0.9800 . ?
C2 H2A 0.9800 . ?
C2 H2B 0.9800 . ?
C2 H2C 0.9800 . ?
C3 H3 1.0000 . ?
C3 C4 1.536(7) . ?
C4 C5 1.392(7) . ?
C4 C30 1.471(7) . ?
C5 C6 1.445(7) . ?
C5 C7 1.502(7) . ?
C7 C9 1.381(7) . ?
C7 C11 1.393(7) . ?
C8 H8 0.9500 . ?
C8 C9 1.407(8) . ?
C8 C10 1.363(9) . ?
C9 H9 0.9500 . ?
C10 H10 0.9500 . ?
C10 C12 1.378(9) . ?
C11 H11 0.9500 . ?
C11 C12 1.370(8) . ?
C12 H12 0.9500 . ?
C13 H13A 0.9800 . ?
C13 H13B 0.9800 . ?
C13 H13C 0.9800 . ?
C14 H14A 0.9800 . ?
C14 H14B 0.9800 . ?
C14 H14C 0.9800 . ?
C15 H15A 0.9800 . ?
C15 H15B 0.9800 . ?
C15 H15C 0.9800 . ?
C16 H16A 0.9800 . ?
C16 H16B 0.9800 . ?
C16 H16C 0.9800 . ?
C17 H17A 0.9800 . ?
C17 H17B 0.9800 . ?
C17 H17C 0.9800 . ?
C18 H18A 0.9800 . ?
C18 H18B 0.9800 . ?
C18 H18C 0.9800 . ?
C19 H19A 0.9800 . ?
C19 H19B 0.9800 . ?
C19 H19C 0.9800 . ?
C20 H20A 0.9800 . ?
C20 H20B 0.9800 . ?
C20 H20C 0.9800 . ?
C21 H21A 0.9800 . ?
C21 H21B 0.9800 . ?
C21 H21C 0.9800 . ?
C22 H22A 0.9800 . ?
C22 H22B 0.9800 . ?
C22 H22C 0.9800 . ?
C23 H23A 0.9800 . ?
C23 H23B 0.9800 . ?
C23 H23C 0.9800 . ?
C26 H26A 0.9900 . ?
C26 H26B 0.9900 . ?
C26 H26C 0.9900 . ?
C26 H26D 0.9900 . ?
C26 C25 1.455(17) . ?
C26 C25A 1.71(3) . ?
C27 H27A 0.9900 . ?
C27 H27B 0.9900 . ?
C27 H27C 0.9900 . ?
C27 H27D 0.9900 . ?
C27 C24 1.54(5) . ?
C27 C24A 1.40(7) . ?
C28 H28 0.9500 . ?
C28 C29 1.403(7) . ?
C28 C33 1.389(7) . ?
C29 C30 1.410(7) . ?
C30 C31 1.411(7) . ?
C31 H31 0.9500 . ?
C31 C32 1.381(7) . ?
C32 H32 0.9500 . ?
C32 C33 1.375(8) . ?
C33 H33 0.9500 . ?
C34 H34A 0.9800 . ?
C34 H34B 0.9800 . ?
C34 H34C 0.9800 . ?
C35 H35A 0.9800 . ?
C35 H35B 0.9800 . ?
C35 H35C 0.9800 . ?
C36 H36A 0.9800 . ?
C36 H36B 0.9800 . ?
C36 H36C 0.9800 . ?
C37 H37A 0.9800 . ?
C37 H37B 0.9800 . ?
C37 H37C 0.9800 . ?
C38 H38A 0.9800 . ?
C38 H38B 0.9800 . ?
C38 H38C 0.9800 . ?
C39 H39A 0.9800 . ?
C39 H39B 0.9800 . ?
C39 H39C 0.9800 . ?
C40 H40A 0.9800 . ?
C40 H40B 0.9800 . ?
C40 H40C 0.9800 . ?
C41 H41A 0.9800 . ?
C41 H41B 0.9800 . ?
C41 H41C 0.9800 . ?
C42 H42A 0.9900 . ?
C42 H42B 0.9900 . ?
C42 C43 1.453(8) . ?
C42 C44 1.485(9) . ?
C43 H43A 0.9900 . ?
C43 H43B 0.9900 . ?
C44 H44A 0.9900 . ?
C44 H44B 0.9900 . ?
C44 C45 1.508(9) . ?
C45 H45A 0.9900 . ?
C45 H45B 0.9900 . ?
C46 H46A 0.9900 . ?
C46 H46B 0.9900 . ?
C46 C47 1.487(9) . ?
C46 C48 1.491(9) . ?
C47 H47A 0.9900 . ?
C47 H47B 0.9900 . ?
C48 H48A 0.9900 . ?
C48 H48B 0.9900 . ?
C48 C49 1.459(9) . ?
C49 H49A 0.9900 . ?
C49 H49B 0.9900 . ?
C50 H50A 0.9900 . ?
C50 H50B 0.9900 . ?
C50 C51 1.477(11) . ?
C50 C52 1.486(9) . ?
C51 H51A 0.9900 . ?
C51 H51B 0.9900 . ?
C51 C53 1.479(10) . ?
C52 H52A 0.9900 . ?
C52 H52B 0.9900 . ?
C53 H53A 0.9900 . ?
C53 H53B 0.9900 . ?
C54 H54A 0.9900 . ?
C54 H54B 0.9900 . ?
C54 C55 1.495(9) . ?
C55 H55A 0.9900 . ?
C55 H55B 0.9900 . ?
C55 C56 1.478(10) . ?
C56 H56A 0.9900 . ?
C56 H56B 0.9900 . ?
C56 C57 1.512(9) . ?
C57 H57A 0.9900 . ?
C57 H57B 0.9900 . ?
C61 H61A 0.9900 . ?
C61 H61B 0.9900 . ?
C61 C62 1.418(13) . ?
C61 C63 1.479(13) . ?
C62 H62A 0.9900 . ?
C62 H62B 0.9900 . ?
C63 H63A 0.9900 . ?
C63 H63B 0.9900 . ?
C63 C65 1.446(14) . ?
C65 H65A 0.9900 . ?
C65 H65B 0.9900 . ?
C24 H24A 0.9900 . ?
C24 H24B 0.9900 . ?
C24 C25 1.64(5) . ?
C25 H25A 0.9900 . ?
C25 H25B 0.9900 . ?
C25A H25C 0.9900 . ?
C25A H25D 0.9900 . ?
C25A C24A 1.27(7) . ?
C24A H24C 0.9900 . ?
C24A H24D 0.9900 . ?

loop_
_geom_angle_atom_site_label_1
_geom_angle_atom_site_label_2
_geom_angle_atom_site_label_3
_geom_angle
_geom_angle_site_symmetry_1
_geom_angle_site_symmetry_3
_geom_angle_publ_flag
C1 Si1 C2 103.5(3) . . ?
C1 Si1 C3 109.8(2) . . ?
C2 Si1 C3 114.7(3) . . ?
C6 Si1 C1 113.9(3) . . ?
C6 Si1 C2 119.6(3) . . ?
C6 Si1 C3 95.4(2) . . ?
C6 Si2 Si3 121.42(17) . . ?
C6 Si2 C13 109.6(2) . . ?
C6 Si2 C14 113.6(2) . . ?
C13 Si2 Si3 102.43(18) . . ?
C14 Si2 Si3 105.13(19) . . ?
C14 Si2 C13 102.5(3) . . ?
Si4 Si3 Si2 113.77(8) . . ?
Si4 Si3 Si5 106.70(8) . . ?
Si5 Si3 Si2 107.80(8) . . ?
Si6 Si3 Si2 113.63(8) . . ?
Si6 Si3 Si4 106.27(8) . . ?
Si6 Si3 Si5 108.34(8) . . ?
C18 Si4 Si3 114.1(2) . . ?
C18 Si4 C20 106.5(3) . . ?
C19 Si4 Si3 113.3(2) . . ?
C19 Si4 C18 104.9(3) . . ?
C19 Si4 C20 106.6(3) . . ?
C20 Si4 Si3 110.8(2) . . ?
C15 Si5 Si3 114.4(2) . . ?
C15 Si5 C16 106.3(3) . . ?
C15 Si5 C17 105.5(3) . . ?
C16 Si5 Si3 111.2(2) . . ?
C16 Si5 C17 107.6(3) . . ?
C17 Si5 Si3 111.4(2) . . ?
C21 Si6 Si3 108.8(2) . . ?
C22 Si6 Si3 112.7(2) . . ?
C22 Si6 C21 108.0(3) . . ?
C22 Si6 C23 106.4(3) . . ?
C23 Si6 Si3 112.0(2) . . ?
C23 Si6 C21 108.8(3) . . ?
C3 Si7 Si8 100.02(17) . . ?
C3 Si7 C40 111.6(2) . . ?
C3 Si7 C41 113.2(3) . . ?
C40 Si7 Si8 112.21(19) . . ?
C40 Si7 C41 107.6(3) . . ?
C41 Si7 Si8 112.27(19) . . ?
Si7 Si8 Si9 110.31(8) . . ?
Si10 Si8 Si7 113.36(8) . . ?
Si10 Si8 Si9 111.64(8) . . ?
C29 Si8 Si7 104.59(18) . . ?
C29 Si8 Si9 107.87(16) . . ?
C29 Si8 Si10 108.68(17) . . ?
C34 Si9 Si8 111.6(2) . . ?
C34 Si9 C35 106.8(3) . . ?
C34 Si9 C36 110.2(3) . . ?
C35 Si9 Si8 113.6(2) . . ?
C36 Si9 Si8 106.5(2) . . ?
C36 Si9 C35 108.1(3) . . ?
C37 Si10 Si8 112.7(2) . . ?
C37 Si10 C38 107.8(3) . . ?
C37 Si10 C39 108.2(3) . . ?
C38 Si10 Si8 111.2(2) . . ?
C39 Si10 Si8 107.8(2) . . ?
C39 Si10 C38 109.1(3) . . ?
O1 Mg1 Br1 178.51(15) . . ?
O1 Mg1 O2 87.60(17) . . ?
O1 Mg1 O4 86.87(16) . . ?
O1 Mg1 O5 86.25(16) . . ?
O2 Mg1 Br1 91.07(13) . . ?
O2 Mg1 O5 90.72(16) . . ?
O3 Mg1 Br1 94.43(12) . . ?
O3 Mg1 O1 86.91(17) . . ?
O3 Mg1 O2 174.43(18) . . ?
O3 Mg1 O4 90.18(16) . . ?
O3 Mg1 O5 89.88(16) . . ?
O4 Mg1 Br1 93.76(12) . . ?
O4 Mg1 O2 88.56(16) . . ?
O4 Mg1 O5 173.11(17) . . ?
O5 Mg1 Br1 93.11(12) . . ?
C26 O1 Mg1 125.7(4) . . ?
C27 O1 Mg1 126.0(4) . . ?
C27 O1 C26 108.3(5) . . ?
C52 O2 Mg1 121.7(4) . . ?
C52 O2 C53 107.1(5) . . ?
C53 O2 Mg1 122.6(4) . . ?
C47 O3 Mg1 125.3(3) . . ?
C47 O3 C49 107.6(4) . . ?
C49 O3 Mg1 124.1(3) . . ?
C43 O4 Mg1 124.1(3) . . ?
C45 O4 Mg1 127.9(3) . . ?
C45 O4 C43 108.0(4) . . ?
C54 O5 Mg1 124.1(3) . . ?
C54 O5 C57 108.9(4) . . ?
C57 O5 Mg1 126.7(3) . . ?
C62 O6 C65 106.5(8) . . ?
Si1 C1 H1A 109.5 . . ?
Si1 C1 H1B 109.5 . . ?
Si1 C1 H1C 109.5 . . ?
H1A C1 H1B 109.5 . . ?
H1A C1 H1C 109.5 . . ?
H1B C1 H1C 109.5 . . ?
Si1 C2 H2A 109.5 . . ?
Si1 C2 H2B 109.5 . . ?
Si1 C2 H2C 109.5 . . ?
H2A C2 H2B 109.5 . . ?
H2A C2 H2C 109.5 . . ?
H2B C2 H2C 109.5 . . ?
Si1 C3 H3 110.5 . . ?
Si7 C3 Si1 117.3(3) . . ?
Si7 C3 H3 110.5 . . ?
C4 C3 Si1 100.4(3) . . ?
C4 C3 Si7 107.2(3) . . ?
C4 C3 H3 110.5 . . ?
C5 C4 C3 114.0(4) . . ?
C5 C4 C30 125.0(5) . . ?
C30 C4 C3 121.0(4) . . ?
C4 C5 C6 120.2(4) . . ?
C4 C5 C7 119.0(5) . . ?
C6 C5 C7 120.6(4) . . ?
Si2 C6 Si1 128.7(3) . . ?
C5 C6 Si1 102.9(3) . . ?
C5 C6 Si2 127.1(4) . . ?
C9 C7 C5 121.2(5) . . ?
C9 C7 C11 118.5(5) . . ?
C11 C7 C5 120.3(5) . . ?
C9 C8 H8 119.8 . . ?
C10 C8 H8 119.8 . . ?
C10 C8 C9 120.4(6) . . ?
C7 C9 C8 119.8(6) . . ?
C7 C9 H9 120.1 . . ?
C8 C9 H9 120.1 . . ?
C8 C10 H10 120.1 . . ?
C8 C10 C12 119.9(6) . . ?
C12 C10 H10 120.1 . . ?
C7 C11 H11 119.4 . . ?
C12 C11 C7 121.3(6) . . ?
C12 C11 H11 119.4 . . ?
C10 C12 H12 119.9 . . ?
C11 C12 C10 120.1(6) . . ?
C11 C12 H12 119.9 . . ?
Si2 C13 H13A 109.5 . . ?
Si2 C13 H13B 109.5 . . ?
Si2 C13 H13C 109.5 . . ?
H13A C13 H13B 109.5 . . ?
H13A C13 H13C 109.5 . . ?
H13B C13 H13C 109.5 . . ?
Si2 C14 H14A 109.5 . . ?
Si2 C14 H14B 109.5 . . ?
Si2 C14 H14C 109.5 . . ?
H14A C14 H14B 109.5 . . ?
H14A C14 H14C 109.5 . . ?
H14B C14 H14C 109.5 . . ?
Si5 C15 H15A 109.5 . . ?
Si5 C15 H15B 109.5 . . ?
Si5 C15 H15C 109.5 . . ?
H15A C15 H15B 109.5 . . ?
H15A C15 H15C 109.5 . . ?
H15B C15 H15C 109.5 . . ?
Si5 C16 H16A 109.5 . . ?
Si5 C16 H16B 109.5 . . ?
Si5 C16 H16C 109.5 . . ?
H16A C16 H16B 109.5 . . ?
H16A C16 H16C 109.5 . . ?
H16B C16 H16C 109.5 . . ?
Si5 C17 H17A 109.5 . . ?
Si5 C17 H17B 109.5 . . ?
Si5 C17 H17C 109.5 . . ?
H17A C17 H17B 109.5 . . ?
H17A C17 H17C 109.5 . . ?
H17B C17 H17C 109.5 . . ?
Si4 C18 H18A 109.5 . . ?
Si4 C18 H18B 109.5 . . ?
Si4 C18 H18C 109.5 . . ?
H18A C18 H18B 109.5 . . ?
H18A C18 H18C 109.5 . . ?
H18B C18 H18C 109.5 . . ?
Si4 C19 H19A 109.5 . . ?
Si4 C19 H19B 109.5 . . ?
Si4 C19 H19C 109.5 . . ?
H19A C19 H19B 109.5 . . ?
H19A C19 H19C 109.5 . . ?
H19B C19 H19C 109.5 . . ?
Si4 C20 H20A 109.5 . . ?
Si4 C20 H20B 109.5 . . ?
Si4 C20 H20C 109.5 . . ?
H20A C20 H20B 109.5 . . ?
H20A C20 H20C 109.5 . . ?
H20B C20 H20C 109.5 . . ?
Si6 C21 H21A 109.5 . . ?
Si6 C21 H21B 109.5 . . ?
Si6 C21 H21C 109.5 . . ?
H21A C21 H21B 109.5 . . ?
H21A C21 H21C 109.5 . . ?
H21B C21 H21C 109.5 . . ?
Si6 C22 H22A 109.5 . . ?
Si6 C22 H22B 109.5 . . ?
Si6 C22 H22C 109.5 . . ?
H22A C22 H22B 109.5 . . ?
H22A C22 H22C 109.5 . . ?
H22B C22 H22C 109.5 . . ?
Si6 C23 H23A 109.5 . . ?
Si6 C23 H23B 109.5 . . ?
Si6 C23 H23C 109.5 . . ?
H23A C23 H23B 109.5 . . ?
H23A C23 H23C 109.5 . . ?
H23B C23 H23C 109.5 . . ?
O1 C26 H26A 109.7 . . ?
O1 C26 H26B 109.7 . . ?
O1 C26 H26C 113.0 . . ?
O1 C26 H26D 113.0 . . ?
O1 C26 C25A 93.4(11) . . ?
H26A C26 H26B 108.2 . . ?
H26C C26 H26D 110.4 . . ?
C25 C26 O1 109.9(10) . . ?
C25 C26 H26A 109.7 . . ?
C25 C26 H26B 109.7 . . ?
C25A C26 H26C 113.0 . . ?
C25A C26 H26D 113.0 . . ?
O1 C27 H27A 111.0 . . ?
O1 C27 H27B 111.0 . . ?
O1 C27 H27C 109.5 . . ?
O1 C27 H27D 109.5 . . ?
O1 C27 C24 104.0(18) . . ?
H27A C27 H27B 109.0 . . ?
H27C C27 H27D 108.0 . . ?
C24 C27 H27A 111.0 . . ?
C24 C27 H27B 111.0 . . ?
C24A C27 O1 111(3) . . ?
C24A C27 H27C 109.5 . . ?
C24A C27 H27D 109.5 . . ?
C29 C28 H28 118.7 . . ?
C33 C28 H28 118.7 . . ?
C33 C28 C29 122.6(5) . . ?
C28 C29 Si8 117.0(4) . . ?
C28 C29 C30 119.7(5) . . ?
C30 C29 Si8 123.2(4) . . ?
C29 C30 C4 124.7(4) . . ?
C29 C30 C31 116.1(5) . . ?
C31 C30 C4 119.2(5) . . ?
C30 C31 H31 118.4 . . ?
C32 C31 C30 123.3(5) . . ?
C32 C31 H31 118.4 . . ?
C31 C32 H32 119.8 . . ?
C33 C32 C31 120.4(5) . . ?
C33 C32 H32 119.8 . . ?
C28 C33 H33 121.0 . . ?
C32 C33 C28 118.0(5) . . ?
C32 C33 H33 121.0 . . ?
Si9 C34 H34A 109.5 . . ?
Si9 C34 H34B 109.5 . . ?
Si9 C34 H34C 109.5 . . ?
H34A C34 H34B 109.5 . . ?
H34A C34 H34C 109.5 . . ?
H34B C34 H34C 109.5 . . ?
Si9 C35 H35A 109.5 . . ?
Si9 C35 H35B 109.5 . . ?
Si9 C35 H35C 109.5 . . ?
H35A C35 H35B 109.5 . . ?
H35A C35 H35C 109.5 . . ?
H35B C35 H35C 109.5 . . ?
Si9 C36 H36A 109.5 . . ?
Si9 C36 H36B 109.5 . . ?
Si9 C36 H36C 109.5 . . ?
H36A C36 H36B 109.5 . . ?
H36A C36 H36C 109.5 . . ?
H36B C36 H36C 109.5 . . ?
Si10 C37 H37A 109.5 . . ?
Si10 C37 H37B 109.5 . . ?
Si10 C37 H37C 109.5 . . ?
H37A C37 H37B 109.5 . . ?
H37A C37 H37C 109.5 . . ?
H37B C37 H37C 109.5 . . ?
Si10 C38 H38A 109.5 . . ?
Si10 C38 H38B 109.5 . . ?
Si10 C38 H38C 109.5 . . ?
H38A C38 H38B 109.5 . . ?
H38A C38 H38C 109.5 . . ?
H38B C38 H38C 109.5 . . ?
Si10 C39 H39A 109.5 . . ?
Si10 C39 H39B 109.5 . . ?
Si10 C39 H39C 109.5 . . ?
H39A C39 H39B 109.5 . . ?
H39A C39 H39C 109.5 . . ?
H39B C39 H39C 109.5 . . ?
Si7 C40 H40A 109.5 . . ?
Si7 C40 H40B 109.5 . . ?
Si7 C40 H40C 109.5 . . ?
H40A C40 H40B 109.5 . . ?
H40A C40 H40C 109.5 . . ?
H40B C40 H40C 109.5 . . ?
Si7 C41 H41A 109.5 . . ?
Si7 C41 H41B 109.5 . . ?
Si7 C41 H41C 109.5 . . ?
H41A C41 H41B 109.5 . . ?
H41A C41 H41C 109.5 . . ?
H41B C41 H41C 109.5 . . ?
H42A C42 H42B 108.6 . . ?
C43 C42 H42A 110.3 . . ?
C43 C42 H42B 110.3 . . ?
C43 C42 C44 107.0(6) . . ?
C44 C42 H42A 110.3 . . ?
C44 C42 H42B 110.3 . . ?
O4 C43 H43A 110.3 . . ?
O4 C43 H43B 110.3 . . ?
C42 C43 O4 106.9(5) . . ?
C42 C43 H43A 110.3 . . ?
C42 C43 H43B 110.3 . . ?
H43A C43 H43B 108.6 . . ?
C42 C44 H44A 111.1 . . ?
C42 C44 H44B 111.1 . . ?
C42 C44 C45 103.2(5) . . ?
H44A C44 H44B 109.1 . . ?
C45 C44 H44A 111.1 . . ?
C45 C44 H44B 111.1 . . ?
O4 C45 C44 105.3(5) . . ?
O4 C45 H45A 110.7 . . ?
O4 C45 H45B 110.7 . . ?
C44 C45 H45A 110.7 . . ?
C44 C45 H45B 110.7 . . ?
H45A C45 H45B 108.8 . . ?
H46A C46 H46B 109.1 . . ?
C47 C46 H46A 111.1 . . ?
C47 C46 H46B 111.1 . . ?
C47 C46 C48 103.2(6) . . ?
C48 C46 H46A 111.1 . . ?
C48 C46 H46B 111.1 . . ?
O3 C47 C46 104.3(5) . . ?
O3 C47 H47A 110.9 . . ?
O3 C47 H47B 110.9 . . ?
C46 C47 H47A 110.9 . . ?
C46 C47 H47B 110.9 . . ?
H47A C47 H47B 108.9 . . ?
C46 C48 H48A 110.7 . . ?
C46 C48 H48B 110.7 . . ?
H48A C48 H48B 108.8 . . ?
C49 C48 C46 105.1(6) . . ?
C49 C48 H48A 110.7 . . ?
C49 C48 H48B 110.7 . . ?
O3 C49 H49A 110.3 . . ?
O3 C49 H49B 110.3 . . ?
C48 C49 O3 107.1(5) . . ?
C48 C49 H49A 110.3 . . ?
C48 C49 H49B 110.3 . . ?
H49A C49 H49B 108.5 . . ?
H50A C50 H50B 109.2 . . ?
C51 C50 H50A 111.3 . . ?
C51 C50 H50B 111.3 . . ?
C51 C50 C52 102.5(6) . . ?
C52 C50 H50A 111.3 . . ?
C52 C50 H50B 111.3 . . ?
C50 C51 H51A 110.7 . . ?
C50 C51 H51B 110.7 . . ?
C50 C51 C53 105.3(7) . . ?
H51A C51 H51B 108.8 . . ?
C53 C51 H51A 110.7 . . ?
C53 C51 H51B 110.7 . . ?
O2 C52 C50 106.3(6) . . ?
O2 C52 H52A 110.5 . . ?
O2 C52 H52B 110.5 . . ?
C50 C52 H52A 110.5 . . ?
C50 C52 H52B 110.5 . . ?
H52A C52 H52B 108.7 . . ?
O2 C53 C51 107.6(6) . . ?
O2 C53 H53A 110.2 . . ?
O2 C53 H53B 110.2 . . ?
C51 C53 H53A 110.2 . . ?
C51 C53 H53B 110.2 . . ?
H53A C53 H53B 108.5 . . ?
O5 C54 H54A 110.8 . . ?
O5 C54 H54B 110.8 . . ?
O5 C54 C55 104.9(5) . . ?
H54A C54 H54B 108.8 . . ?
C55 C54 H54A 110.8 . . ?
C55 C54 H54B 110.8 . . ?
C54 C55 H55A 111.0 . . ?
C54 C55 H55B 111.0 . . ?
H55A C55 H55B 109.0 . . ?
C56 C55 C54 104.0(6) . . ?
C56 C55 H55A 111.0 . . ?
C56 C55 H55B 111.0 . . ?
C55 C56 H56A 111.2 . . ?
C55 C56 H56B 111.2 . . ?
C55 C56 C57 102.6(6) . . ?
H56A C56 H56B 109.2 . . ?
C57 C56 H56A 111.2 . . ?
C57 C56 H56B 111.2 . . ?
O5 C57 C56 105.5(5) . . ?
O5 C57 H57A 110.6 . . ?
O5 C57 H57B 110.6 . . ?
C56 C57 H57A 110.6 . . ?
C56 C57 H57B 110.6 . . ?
H57A C57 H57B 108.8 . . ?
H61A C61 H61B 108.8 . . ?
C62 C61 H61A 110.6 . . ?
C62 C61 H61B 110.6 . . ?
C62 C61 C63 105.6(9) . . ?
C63 C61 H61A 110.6 . . ?
C63 C61 H61B 110.6 . . ?
O6 C62 C61 111.7(9) . . ?
O6 C62 H62A 109.3 . . ?
O6 C62 H62B 109.3 . . ?
C61 C62 H62A 109.3 . . ?
C61 C62 H62B 109.3 . . ?
H62A C62 H62B 108.0 . . ?
C61 C63 H63A 110.6 . . ?
C61 C63 H63B 110.6 . . ?
H63A C63 H63B 108.8 . . ?
C65 C63 C61 105.6(9) . . ?
C65 C63 H63A 110.6 . . ?
C65 C63 H63B 110.6 . . ?
O6 C65 C63 109.0(9) . . ?
O6 C65 H65A 109.9 . . ?
O6 C65 H65B 109.9 . . ?
C63 C65 H65A 109.9 . . ?
C63 C65 H65B 109.9 . . ?
H65A C65 H65B 108.3 . . ?
C27 C24 H24A 111.7 . . ?
C27 C24 H24B 111.7 . . ?
C27 C24 C25 100(2) . . ?
H24A C24 H24B 109.5 . . ?
C25 C24 H24A 111.7 . . ?
C25 C24 H24B 111.7 . . ?
C26 C25 C24 97.2(18) . . ?
C26 C25 H25A 112.3 . . ?
C26 C25 H25B 112.3 . . ?
C24 C25 H25A 112.3 . . ?
C24 C25 H25B 112.3 . . ?
H25A C25 H25B 109.9 . . ?
C26 C25A H25C 110.2 . . ?
C26 C25A H25D 110.2 . . ?
H25C C25A H25D 108.5 . . ?
C24A C25A C26 108(4) . . ?
C24A C25A H25C 110.2 . . ?
C24A C25A H25D 110.2 . . ?
C27 C24A H24C 111.3 . . ?
C27 C24A H24D 111.3 . . ?
C25A C24A C27 102(4) . . ?
C25A C24A H24C 111.3 . . ?
C25A C24A H24D 111.3 . . ?
H24C C24A H24D 109.2 . . ?

loop_
_geom_torsion_atom_site_label_1
_geom_torsion_atom_site_label_2
_geom_torsion_atom_site_label_3
_geom_torsion_atom_site_label_4
_geom_torsion
_geom_torsion_site_symmetry_1
_geom_torsion_site_symmetry_2
_geom_torsion_site_symmetry_3
_geom_torsion_site_symmetry_4
_geom_torsion_publ_flag
Si1 C3 C4 C5 -20.2(5) . . . . ?
Si1 C3 C4 C30 159.1(4) . . . . ?
Si3 Si2 C6 Si1 79.6(4) . . . . ?
Si3 Si2 C6 C5 -115.8(4) . . . . ?
Si7 C3 C4 C5 102.9(4) . . . . ?
Si7 C3 C4 C30 -77.8(5) . . . . ?
Si8 Si7 C3 Si1 166.2(2) . . . . ?
Si8 Si7 C3 C4 54.4(3) . . . . ?
Si8 C29 C30 C4 3.9(7) . . . . ?
Si8 C29 C30 C31 -177.4(4) . . . . ?
Mg1 O1 C26 C25 165.7(11) . . . . ?
Mg1 O1 C26 C25A -164.8(19) . . . . ?
Mg1 O1 C27 C24 163.5(12) . . . . ?
Mg1 O1 C27 C24A -173.4(18) . . . . ?
Mg1 O2 C52 C50 -172.9(5) . . . . ?
Mg1 O2 C53 C51 153.4(5) . . . . ?
Mg1 O3 C47 C46 173.8(4) . . . . ?
Mg1 O3 C49 C48 166.1(5) . . . . ?
Mg1 O4 C43 C42 174.2(4) . . . . ?
Mg1 O4 C45 C44 -156.1(4) . . . . ?
Mg1 O5 C54 C55 159.8(4) . . . . ?
Mg1 O5 C57 C56 177.0(4) . . . . ?
O1 C26 C25 C24 36(2) . . . . ?
O1 C26 C25A C24A -37(5) . . . . ?
O1 C27 C24 C25 37(2) . . . . ?
O1 C27 C24A C25A -33(5) . . . . ?
O5 C54 C55 C56 32.4(8) . . . . ?
C1 Si1 C3 Si7 150.8(3) . . . . ?
C1 Si1 C3 C4 -93.6(4) . . . . ?
C1 Si1 C6 Si2 -100.5(4) . . . . ?
C1 Si1 C6 C5 92.0(4) . . . . ?
C2 Si1 C3 Si7 34.7(4) . . . . ?
C2 Si1 C3 C4 150.3(3) . . . . ?
C2 Si1 C6 Si2 22.6(5) . . . . ?
C2 Si1 C6 C5 -144.8(3) . . . . ?
C3 Si1 C6 Si2 145.0(3) . . . . ?
C3 Si1 C6 C5 -22.4(3) . . . . ?
C3 C4 C5 C6 4.7(6) . . . . ?
C3 C4 C5 C7 -170.8(4) . . . . ?
C3 C4 C30 C29 44.4(7) . . . . ?
C3 C4 C30 C31 -134.4(5) . . . . ?
C4 C5 C6 Si1 14.3(5) . . . . ?
C4 C5 C6 Si2 -153.3(4) . . . . ?
C4 C5 C7 C9 -122.6(5) . . . . ?
C4 C5 C7 C11 59.6(6) . . . . ?
C4 C30 C31 C32 -179.0(5) . . . . ?
C5 C4 C30 C29 -136.4(5) . . . . ?
C5 C4 C30 C31 44.9(7) . . . . ?
C5 C7 C9 C8 -178.6(5) . . . . ?
C5 C7 C11 C12 177.1(5) . . . . ?
C6 Si1 C3 Si7 -91.4(3) . . . . ?
C6 Si1 C3 C4 24.2(3) . . . . ?
C6 C5 C7 C9 62.0(6) . . . . ?
C6 C5 C7 C11 -115.9(5) . . . . ?
C7 C5 C6 Si1 -170.3(4) . . . . ?
C7 C5 C6 Si2 22.1(7) . . . . ?
C7 C11 C12 C10 1.2(8) . . . . ?
C8 C10 C12 C11 0.0(9) . . . . ?
C9 C7 C11 C12 -0.8(8) . . . . ?
C9 C8 C10 C12 -1.6(9) . . . . ?
C10 C8 C9 C7 1.9(9) . . . . ?
C11 C7 C9 C8 -0.7(8) . . . . ?
C13 Si2 C6 Si1 -39.4(4) . . . . ?
C13 Si2 C6 C5 125.1(4) . . . . ?
C14 Si2 C6 Si1 -153.4(3) . . . . ?
C14 Si2 C6 C5 11.1(5) . . . . ?
C26 O1 C27 C24 -15.9(14) . . . . ?
C26 O1 C27 C24A 7.2(19) . . . . ?
C26 C25A C24A C27 42(5) . . . . ?
C27 O1 C26 C25 -14.9(13) . . . . ?
C27 O1 C26 C25A 14.6(19) . . . . ?
C27 C24 C25 C26 -43(2) . . . . ?
C28 C29 C30 C4 179.6(5) . . . . ?
C28 C29 C30 C31 -1.6(7) . . . . ?
C29 C28 C33 C32 1.3(8) . . . . ?
C29 C30 C31 C32 2.1(7) . . . . ?
C30 C4 C5 C6 -174.6(4) . . . . ?
C30 C4 C5 C7 10.0(7) . . . . ?
C30 C31 C32 C33 -0.9(8) . . . . ?
C31 C32 C33 C28 -0.8(8) . . . . ?
C33 C28 C29 Si8 176.0(4) . . . . ?
C33 C28 C29 C30 0.0(8) . . . . ?
C40 Si7 C3 Si1 47.3(4) . . . . ?
C40 Si7 C3 C4 -64.5(4) . . . . ?
C41 Si7 C3 Si1 -74.2(4) . . . . ?
C41 Si7 C3 C4 174.0(3) . . . . ?
C42 C44 C45 O4 -30.5(7) . . . . ?
C43 O4 C45 C44 21.1(7) . . . . ?
C43 C42 C44 C45 28.9(8) . . . . ?
C44 C42 C43 O4 -16.5(8) . . . . ?
C45 O4 C43 C42 -3.2(7) . . . . ?
C46 C48 C49 O3 17.3(8) . . . . ?
C47 O3 C49 C48 5.0(8) . . . . ?
C47 C46 C48 C49 -32.5(9) . . . . ?
C48 C46 C47 O3 35.4(8) . . . . ?
C49 O3 C47 C46 -25.3(7) . . . . ?
C50 C51 C53 O2 15.8(9) . . . . ?
C51 C50 C52 O2 33.6(8) . . . . ?
C52 O2 C53 C51 5.3(8) . . . . ?
C52 C50 C51 C53 -29.7(9) . . . . ?
C53 O2 C52 C50 -24.5(8) . . . . ?
C54 O5 C57 C56 -9.3(7) . . . . ?
C54 C55 C56 C57 -37.4(8) . . . . ?
C55 C56 C57 O5 29.0(7) . . . . ?
C57 O5 C54 C55 -14.0(7) . . . . ?
C61 C63 C65 O6 3.8(14) . . . . ?
C62 O6 C65 C63 4.4(14) . . . . ?
C62 C61 C63 C65 -10.3(14) . . . . ?
C63 C61 C62 O6 13.8(14) . . . . ?
C65 O6 C62 C61 -11.5(14) . . . . ?

_smtbx_masks_special_details     ?
loop_
_smtbx_masks_void_nr
_smtbx_masks_void_average_x
_smtbx_masks_void_average_y
_smtbx_masks_void_average_z
_smtbx_masks_void_volume
_smtbx_masks_void_count_electrons
_smtbx_masks_void_content
1 0.000 0.000 0.500 171.0 36.8 ?

_smtbx_masks_void_probe_radius   1.2
_smtbx_masks_void_truncation_radius 1.2
_shelx_res_file                  
;
TITL sadp-1 in P-1
    sadp-1.res
    created by SHELXL-2018/3 at 20:17:30 on 24-Oct-2021
CELL 0.71073 16.5675 16.634 17.4947 101.384 98.071 119.395
ZERR 2 0.0033 0.0032 0.0034 0.004 0.004 0.004
LATT 1
SFAC C H O Mg Si Br
UNIT 122 238 12 2 20 2
SIMU C25 C25A
SIMU C24 C24A

L.S. 8
PLAN  44
SIZE 0.22 0.18 0.1
TEMP -123.15
CONF
BOND
MORE -1
BOND $H
ABIN
fmap 2
acta
OMIT -3 51
OMIT -1 1 1
OMIT -1 0 1
OMIT 1 1 0
OMIT 0 2 0
OMIT 0 0 1
OMIT 0 -3 2
OMIT -1 -2 2
OMIT 1 0 0
OMIT -2 3 0
OMIT -2 0 2
OMIT 0 -2 3
OMIT -1 -1 2
OMIT 1 -3 1
OMIT 1 -2 1
OMIT 1 -3 4
OMIT 0 -2 2
OMIT 0 1 2
OMIT 1 -3 3
OMIT 7 -4 3
OMIT -1 0 3
OMIT 2 -1 1
OMIT -1 3 0
OMIT 1 -3 2
OMIT 3 -2 2
OMIT 6 -13 17
OMIT -1 2 1
OMIT 2 1 0
OMIT 2 -1 2
OMIT 1 1 1
REM <olex2.extras>
REM <HklSrc "%.\\sadp-1.hkl">
REM </olex2.extras>

WGHT    0.083600
FVAR       3.06104   0.60595
SI1   5    0.075026    0.389703    0.130556    11.00000    0.02742    0.02944 =
         0.01711    0.00886    0.00631    0.01332
SI2   5   -0.111116    0.248106    0.188683    11.00000    0.02094    0.02568 =
         0.01952    0.00486    0.00507    0.01350
SI3   5   -0.199607    0.080546    0.106482    11.00000    0.02308    0.02432 =
         0.02460    0.00815    0.00907    0.01140
SI4   5   -0.248904    0.056855   -0.033237    11.00000    0.03246    0.03555 =
         0.02478    0.00560    0.00476    0.01437
SI5   5   -0.341245   -0.002335    0.146556    11.00000    0.02675    0.03549 =
         0.04345    0.01317    0.01620    0.01031
SI6   5   -0.113623    0.003593    0.119840    11.00000    0.03271    0.03048 =
         0.03496    0.00932    0.01235    0.01950
SI7   5    0.159736    0.604636    0.247618    11.00000    0.02754    0.02609 =
         0.02236    0.00898    0.00182    0.01445
SI8   5    0.287986    0.698115    0.366232    11.00000    0.02488    0.02474 =
         0.01880    0.00833    0.00647    0.01390
SI9   5    0.421065    0.821656    0.340328    11.00000    0.03123    0.02545 =
         0.02929    0.00834    0.01066    0.01188
SI10  5    0.246188    0.759461    0.475382    11.00000    0.04007    0.03974 =
         0.02653    0.00895    0.01086    0.02518
MG1   4    0.664834    0.563008    0.198493    11.00000    0.02713    0.03897 =
         0.02453    0.01222    0.00938    0.02136
BR1   6    0.641041    0.671808    0.125391    11.00000    0.05204    0.04501 =
         0.03533    0.01827    0.00605    0.02947
O1    3    0.688272    0.475803    0.260792    11.00000    0.06061    0.06038 =
         0.03190    0.02363    0.01903    0.04878
O2    3    0.816712    0.646852    0.215564    11.00000    0.02766    0.04820 =
         0.02954    0.00694    0.00727    0.01546
O3    3    0.518486    0.471442    0.185841    11.00000    0.03166    0.03594 =
         0.03987    0.00616    0.01481    0.01961
O4    3    0.652984    0.467921    0.090232    11.00000    0.04982    0.05231 =
         0.01921    0.01011    0.00869    0.03860
O5    3    0.680839    0.649280    0.315776    11.00000    0.04271    0.04663 =
         0.02670    0.01080    0.01118    0.03204
O6    3    0.643182    0.777929    0.678409    11.00000    0.10567    0.10075 =
         0.16619    0.04583   -0.02006    0.01802
C1    1    0.124235    0.328168    0.068505    11.00000    0.03058    0.03784 =
         0.02729    0.00200    0.00736    0.00931
AFIX 137
H1A   2    0.156669    0.306915    0.103136    11.00000   -1.50000
H1B   2    0.170492    0.373688    0.045478    11.00000   -1.50000
H1C   2    0.071249    0.271758    0.024488    11.00000   -1.50000
AFIX   0
C2    1    0.005254    0.413389    0.053241    11.00000    0.04346    0.04445 =
         0.02761    0.02056    0.00217    0.01799
AFIX 137
H2A   2   -0.046124    0.351667    0.013177    11.00000   -1.50000
H2B   2    0.048730    0.454587    0.025837    11.00000   -1.50000
H2C   2   -0.023191    0.446252    0.080435    11.00000   -1.50000
AFIX   0
C3    1    0.177425    0.502144    0.212574    11.00000    0.02457    0.02693 =
         0.01611    0.00671    0.00698    0.01339
AFIX  13
H3    2    0.239175    0.525677    0.197077    11.00000   -1.20000
AFIX   0
C4    1    0.179634    0.460538    0.283262    11.00000    0.02698    0.03310 =
         0.01798    0.00799    0.00623    0.02171
C5    1    0.094521    0.374160    0.274249    11.00000    0.02387    0.02637 =
         0.02364    0.01191    0.01332    0.01826
C6    1    0.016766    0.327701    0.200371    11.00000    0.01970    0.02328 =
         0.01573    0.00596    0.00235    0.01180
C7    1    0.081995    0.334220    0.344524    11.00000    0.01233    0.02636 =
         0.02655    0.00873    0.00560    0.01015
C8    1    0.050369    0.206101    0.403811    11.00000    0.04740    0.04079 =
         0.04694    0.02443    0.00363    0.02372
AFIX  43
H8    2    0.039850    0.143645    0.399406    11.00000   -1.20000
AFIX   0
C9    1    0.063813    0.242277    0.337357    11.00000    0.03070    0.03782 =
         0.03349    0.01319    0.00749    0.02037
AFIX  43
H9    2    0.060389    0.203543    0.287695    11.00000   -1.20000
AFIX   0
C10   1    0.052352    0.260169    0.474474    11.00000    0.04705    0.06325 =
         0.02951    0.02833    0.01529    0.02331
AFIX  43
H10   2    0.041626    0.234759    0.518689    11.00000   -1.20000
AFIX   0
C11   1    0.085372    0.388464    0.417949    11.00000    0.02487    0.04030 =
         0.02157    0.00669    0.00359    0.01776
AFIX  43
H11   2    0.098628    0.452144    0.423959    11.00000   -1.20000
AFIX   0
C12   1    0.069942    0.351734    0.481657    11.00000    0.03866    0.05709 =
         0.02164    0.00751    0.00509    0.02457
AFIX  43
H12   2    0.071370    0.389459    0.530888    11.00000   -1.20000
AFIX   0
C13   1   -0.180290    0.296524    0.140463    11.00000    0.02792    0.02932 =
         0.04166    0.00743    0.00298    0.01493
AFIX 137
H13A  2   -0.158328    0.361257    0.175552    11.00000   -1.50000
H13B  2   -0.249330    0.252897    0.133416    11.00000   -1.50000
H13C  2   -0.169058    0.300508    0.087432    11.00000   -1.50000
AFIX   0
C14   1   -0.142522    0.246258    0.288113    11.00000    0.02162    0.04383 =
         0.02580    0.00298    0.00876    0.01569
AFIX 137
H14A  2   -0.118332    0.212714    0.314836    11.00000   -1.50000
H14B  2   -0.212716    0.212142    0.277966    11.00000   -1.50000
H14C  2   -0.112836    0.312959    0.323202    11.00000   -1.50000
AFIX   0
C15   1   -0.429464   -0.128853    0.079067    11.00000    0.04299    0.05143 =
         0.06155    0.01881    0.01867    0.01301
AFIX 137
H15A  2   -0.481692   -0.161231    0.103571    11.00000   -1.50000
H15B  2   -0.396846   -0.164404    0.072081    11.00000   -1.50000
H15C  2   -0.456236   -0.127443    0.026065    11.00000   -1.50000
AFIX   0
C16   1   -0.407021    0.062321    0.149064    11.00000    0.03181    0.06645 =
         0.07573    0.01700    0.02198    0.02803
AFIX 137
H16A  2   -0.426930    0.064576    0.094465    11.00000   -1.50000
H16B  2   -0.364480    0.128562    0.186285    11.00000   -1.50000
H16C  2   -0.464150    0.027735    0.167756    11.00000   -1.50000
AFIX   0
C17   1   -0.313299   -0.013091    0.250889    11.00000    0.05078    0.06043 =
         0.04757    0.03160    0.02975    0.01769
AFIX 137
H17A  2   -0.367516   -0.025717    0.273782    11.00000   -1.50000
H17B  2   -0.254988    0.047538    0.286032    11.00000   -1.50000
H17C  2   -0.302859   -0.066687    0.247111    11.00000   -1.50000
AFIX   0
C18   1   -0.338610   -0.073120   -0.095270    11.00000    0.06782    0.05368 =
         0.03234    0.00376    0.00871    0.01468
AFIX 137
H18A  2   -0.353851   -0.077678   -0.152745    11.00000   -1.50000
H18B  2   -0.397627   -0.097080   -0.077655    11.00000   -1.50000
H18C  2   -0.311158   -0.112423   -0.087777    11.00000   -1.50000
AFIX   0
C19   1   -0.307943    0.123680   -0.056753    11.00000    0.06460    0.06925 =
         0.03666    0.00945   -0.00225    0.03777
AFIX 137
H19A  2   -0.259425    0.193397   -0.039289    11.00000   -1.50000
H19B  2   -0.357459    0.111346   -0.027961    11.00000   -1.50000
H19C  2   -0.337887    0.101321   -0.115334    11.00000   -1.50000
AFIX   0
C20   1   -0.143003    0.099738   -0.076784    11.00000    0.04769    0.07473 =
         0.03151    0.01688    0.01189    0.01663
AFIX 137
H20A  2   -0.164897    0.090641   -0.134605    11.00000   -1.50000
H20B  2   -0.113174    0.062271   -0.070233    11.00000   -1.50000
H20C  2   -0.095690    0.168673   -0.048231    11.00000   -1.50000
AFIX   0
C21   1    0.011527    0.084115    0.111328    11.00000    0.04000    0.04220 =
         0.04699    0.01456    0.01854    0.02651
AFIX 137
H21A  2    0.051948    0.059501    0.127771    11.00000   -1.50000
H21B  2    0.039508    0.150306    0.146774    11.00000   -1.50000
H21C  2    0.008178    0.084393    0.055014    11.00000   -1.50000
AFIX   0
C22   1   -0.171662   -0.116443    0.039483    11.00000    0.05351    0.03635 =
         0.05753    0.00767    0.02195    0.02625
AFIX 137
H22A  2   -0.171190   -0.106452   -0.013855    11.00000   -1.50000
H22B  2   -0.238373   -0.158176    0.040446    11.00000   -1.50000
H22C  2   -0.135759   -0.147444    0.049855    11.00000   -1.50000
AFIX   0
C23   1   -0.103799   -0.020907    0.219905    11.00000    0.04999    0.04711 =
         0.04256    0.02112    0.01358    0.03064
AFIX 137
H23A  2   -0.163441   -0.080160    0.216992    11.00000   -1.50000
H23B  2   -0.093537    0.033830    0.262635    11.00000   -1.50000
H23C  2   -0.049291   -0.029181    0.232325    11.00000   -1.50000
AFIX   0

C26   1    0.613438    0.388138    0.272602    11.00000    0.10686    0.07025 =
         0.07764    0.05482    0.04722    0.06236
PART 1
AFIX  23
H26A  2    0.584719    0.405648    0.313798    21.00000   -1.20000
H26B  2    0.561743    0.346639    0.221063    21.00000   -1.20000
AFIX  23
PART 2
H26C  2    0.582594    0.330601    0.223837   -21.00000   -1.20000
H26D  2    0.563957    0.396261    0.292391   -21.00000   -1.20000
AFIX   0
PART 0
C27   1    0.781650    0.493723    0.299764    11.00000    0.08060    0.10063 =
         0.04008    0.01756    0.00327    0.07451
PART 1
AFIX  23
H27A  2    0.826845    0.563000    0.331446    21.00000   -1.20000
H27B  2    0.810243    0.474962    0.259095    21.00000   -1.20000
AFIX  23
PART 2
H27C  2    0.820766    0.502631    0.260663   -21.00000   -1.20000
H27D  2    0.816280    0.554126    0.346223   -21.00000   -1.20000
AFIX   0

PART 0
C28   1    0.403142    0.649814    0.458145    11.00000    0.01614    0.02873 =
         0.03212    0.01227    0.00595    0.00637
AFIX  43
H28   2    0.439842    0.717855    0.484412    11.00000   -1.20000
AFIX   0
C29   1    0.321916    0.610726    0.392337    11.00000    0.01921    0.03143 =
         0.02461    0.01319    0.00971    0.01518
C30   1    0.266391    0.509960    0.352438    11.00000    0.02234    0.02973 =
         0.01723    0.01509    0.00996    0.01665
C31   1    0.299426    0.454945    0.381465    11.00000    0.02066    0.02667 =
         0.02946    0.00745    0.00504    0.00974
AFIX  43
H31   2    0.265048    0.387086    0.354811    11.00000   -1.20000
AFIX   0
C32   1    0.379256    0.494877    0.446702    11.00000    0.02195    0.03879 =
         0.03879    0.02014    0.00716    0.01878
AFIX  43
H32   2    0.397838    0.454347    0.464256    11.00000   -1.20000
AFIX   0
C33   1    0.431987    0.592965    0.486383    11.00000    0.01608    0.04428 =
         0.02876    0.01440    0.00030    0.00869
AFIX  43
H33   2    0.486513    0.621001    0.531752    11.00000   -1.20000
AFIX   0
C34   1    0.394898    0.910781    0.311597    11.00000    0.04944    0.03503 =
         0.05029    0.02325    0.00628    0.01395
AFIX 137
H34A  2    0.450500    0.959083    0.298038    11.00000   -1.50000
H34B  2    0.382372    0.943332    0.357255    11.00000   -1.50000
H34C  2    0.338121    0.876601    0.264451    11.00000   -1.50000
AFIX   0
C35   1    0.532011    0.892976    0.429031    11.00000    0.03498    0.04173 =
         0.05521    0.02260    0.00840    0.01529
AFIX 137
H35A  2    0.587102    0.936429    0.411881    11.00000   -1.50000
H35B  2    0.544998    0.848352    0.449186    11.00000   -1.50000
H35C  2    0.521838    0.931370    0.472321    11.00000   -1.50000
AFIX   0
C36   1    0.448369    0.760870    0.254773    11.00000    0.04217    0.05259 =
         0.05623    0.00919    0.02974    0.01373
AFIX 137
H36A  2    0.400775    0.741057    0.203665    11.00000   -1.50000
H36B  2    0.445572    0.703575    0.264353    11.00000   -1.50000
H36C  2    0.513044    0.806175    0.251540    11.00000   -1.50000
AFIX   0
C37   1    0.349299    0.832729    0.569948    11.00000    0.05766    0.04387 =
         0.03032    0.00329    0.00596    0.02398
AFIX 137
H37A  2    0.325921    0.848472    0.615603    11.00000   -1.50000
H37B  2    0.398257    0.892843    0.562454    11.00000   -1.50000
H37C  2    0.377676    0.795212    0.581273    11.00000   -1.50000
AFIX   0
C38   1    0.201755    0.839154    0.450595    11.00000    0.07825    0.07087 =
         0.05574    0.01183    0.01638    0.05669
AFIX 137
H38A  2    0.179514    0.859284    0.495380    11.00000   -1.50000
H38B  2    0.148289    0.802774    0.400724    11.00000   -1.50000
H38C  2    0.254456    0.896667    0.442846    11.00000   -1.50000
AFIX   0
C39   1    0.147395    0.653877    0.496617    11.00000    0.05131    0.06286 =
         0.02079    0.01029    0.01994    0.02695
AFIX 137
H39A  2    0.170219    0.612647    0.509922    11.00000   -1.50000
H39B  2    0.091555    0.616138    0.448537    11.00000   -1.50000
H39C  2    0.128720    0.677601    0.542502    11.00000   -1.50000
AFIX   0
C40   1    0.039462    0.561135    0.268768    11.00000    0.02907    0.04025 =
         0.03547    0.00822    0.00560    0.02281
AFIX 137
H40A  2   -0.011047    0.531893    0.217431    11.00000   -1.50000
H40B  2    0.040285    0.616116    0.302716    11.00000   -1.50000
H40C  2    0.026398    0.512700    0.297191    11.00000   -1.50000
AFIX   0
C41   1    0.168051    0.673342    0.172263    11.00000    0.04549    0.03300 =
         0.03278    0.01160   -0.00675    0.01626
AFIX 137
H41A  2    0.228738    0.693979    0.157754    11.00000   -1.50000
H41B  2    0.166042    0.730499    0.196461    11.00000   -1.50000
H41C  2    0.113698    0.631262    0.123405    11.00000   -1.50000
AFIX   0

C42   1    0.635055    0.402664   -0.047669    11.00000    0.09298    0.05028 =
         0.04099    0.01721    0.02424    0.04660
AFIX  23
H42A  2    0.666217    0.431033   -0.087949    11.00000   -1.20000
H42B  2    0.571049    0.343473   -0.077012    11.00000   -1.20000
AFIX   0
C43   1    0.624799    0.472230    0.008052    11.00000    0.05630    0.07674 =
         0.02512    0.01475    0.01059    0.04419
AFIX  23
H43A  2    0.557218    0.455408   -0.005754    11.00000   -1.20000
H43B  2    0.666984    0.538346    0.004987    11.00000   -1.20000
AFIX   0
C44   1    0.695739    0.378707    0.001836    11.00000    0.06208    0.06231 =
         0.04074    0.00714    0.01678    0.04466
AFIX  23
H44A  2    0.764959    0.423017    0.007176    11.00000   -1.20000
H44B  2    0.677378    0.310973   -0.022330    11.00000   -1.20000
AFIX   0
C45   1    0.674487    0.392553    0.082783    11.00000    0.07708    0.06429 =
         0.04991    0.01746    0.02557    0.05554
AFIX  23
H45A  2    0.618666    0.331668    0.084328    11.00000   -1.20000
H45B  2    0.731005    0.412788    0.127355    11.00000   -1.20000
AFIX   0
C46   1    0.360129    0.340709    0.141670    11.00000    0.05062    0.04581 =
         0.08679   -0.00326    0.02623    0.01677
AFIX  23
H46A  2    0.360136    0.299623    0.175619    11.00000   -1.20000
H46B  2    0.303259    0.300839    0.093533    11.00000   -1.20000
AFIX   0
C47   1    0.451095    0.385785    0.117336    11.00000    0.03644    0.04701 =
         0.05297   -0.00799    0.00827    0.01810
AFIX  23
H47A  2    0.474268    0.341018    0.107507    11.00000   -1.20000
H47B  2    0.441684    0.403575    0.067529    11.00000   -1.20000
AFIX   0
C48   1    0.360628    0.426086    0.188958    11.00000    0.03187    0.07145 =
         0.07116   -0.00605    0.02053    0.01612
AFIX  23
H48A  2    0.331043    0.448904    0.152564    11.00000   -1.20000
H48B  2    0.324578    0.409371    0.229810    11.00000   -1.20000
AFIX   0
C49   1    0.462215    0.500234    0.228368    11.00000    0.03894    0.06411 =
         0.06378    0.00208    0.02142    0.03067
AFIX  23
H49A  2    0.478718    0.504762    0.286319    11.00000   -1.20000
H49B  2    0.476052    0.564272    0.224948    11.00000   -1.20000
AFIX   0
C50   1    0.974684    0.781538    0.262492    11.00000    0.03922    0.06509 =
         0.10984    0.02543    0.00979    0.01785
AFIX  23
H50A  2    1.011436    0.853338    0.280760    11.00000   -1.20000
H50B  2    1.011851    0.759340    0.291362    11.00000   -1.20000
AFIX   0
C51   1    0.952464    0.742465    0.173615    11.00000    0.04865    0.10574 =
         0.07413    0.03113    0.02342    0.02697
AFIX  23
H51A  2    1.003500    0.732919    0.159160    11.00000   -1.20000
H51B  2    0.946928    0.787144    0.146479    11.00000   -1.20000
AFIX   0
C52   1    0.877199    0.740437    0.275500    11.00000    0.04474    0.06539 =
         0.05159    0.01002    0.01687    0.01852
AFIX  23
H52A  2    0.879441    0.734296    0.330790    11.00000   -1.20000
H52B  2    0.852428    0.782758    0.268844    11.00000   -1.20000
AFIX   0
C53   1    0.859324    0.648591    0.149374    11.00000    0.04244    0.10127 =
         0.04174    0.01203    0.01914    0.02554
AFIX  23
H53A  2    0.816202    0.641912    0.099988    11.00000   -1.20000
H53B  2    0.869824    0.594271    0.137537    11.00000   -1.20000
AFIX   0
C54   1    0.677158    0.736150    0.329212    11.00000    0.06981    0.05556 =
         0.03551    0.01377    0.01591    0.04460
AFIX  23
H54A  2    0.626072    0.727621    0.285441    11.00000   -1.20000
H54B  2    0.739748    0.792685    0.331242    11.00000   -1.20000
AFIX   0
C55   1    0.655166    0.749777    0.409095    11.00000    0.08990    0.07504 =
         0.06686    0.01519    0.02737    0.05582
AFIX  23
H55A  2    0.681921    0.819189    0.436688    11.00000   -1.20000
H55B  2    0.584727    0.712795    0.401985    11.00000   -1.20000
AFIX   0
C56   1    0.702556    0.711930    0.455618    11.00000    0.08120    0.06666 =
         0.03784    0.02211    0.02161    0.04458
AFIX  23
H56A  2    0.672277    0.691771    0.498928    11.00000   -1.20000
H56B  2    0.772230    0.760879    0.480201    11.00000   -1.20000
AFIX   0
C57   1    0.686161    0.625757    0.391383    11.00000    0.06110    0.05423 =
         0.02687    0.01069    0.00890    0.03461
AFIX  23
H57A  2    0.740117    0.615790    0.404063    11.00000   -1.20000
H57B  2    0.625364    0.566051    0.387756    11.00000   -1.20000
AFIX   0

C61   1    0.796321    0.906177    0.692280    11.00000    0.08757    0.08133 =
         0.13311    0.02444    0.02883    0.04351
AFIX  23
H61A  2    0.827871    0.895312    0.650794    11.00000   -1.20000
H61B  2    0.846669    0.958635    0.741211    11.00000   -1.20000
AFIX   0
C62   1    0.740585    0.819739    0.711655    11.00000    0.09033    0.10883 =
         0.13421    0.02748    0.00835    0.06070
AFIX  23
H62A  2    0.759099    0.773088    0.691091    11.00000   -1.20000
H62B  2    0.754566    0.834649    0.771375    11.00000   -1.20000
AFIX   0
C63   1    0.727375    0.931773    0.660527    11.00000    0.13239    0.10101 =
         0.13003    0.03699    0.00568    0.07388
AFIX  23
H63A  2    0.737869    0.990177    0.699607    11.00000   -1.20000
H63B  2    0.734857    0.944703    0.608287    11.00000   -1.20000
AFIX   0
C65   1    0.632713    0.848596    0.649445    11.00000    0.11042    0.12799 =
         0.10018    0.01162   -0.03361    0.06544
AFIX  23
H65A  2    0.596287    0.868776    0.679942    11.00000   -1.20000
H65B  2    0.596511    0.819905    0.591239    11.00000   -1.20000
AFIX   0

PART 1
C24   1    0.758777    0.429369    0.355831    21.00000    0.15724    0.07600 =
         0.05470   -0.00593   -0.04268    0.08387
AFIX  23
H24A  2    0.753648    0.460775    0.407646    21.00000   -1.20000
H24B  2    0.807526    0.412077    0.367205    21.00000   -1.20000
AFIX   0
C25   1    0.654342    0.335095    0.299268    21.00000    0.09864    0.05405 =
         0.07832    0.02037   -0.01295    0.04378
AFIX  23
H25A  2    0.660624    0.294855    0.253504    21.00000   -1.20000
H25B  2    0.617335    0.294419    0.331059    21.00000   -1.20000
AFIX   0
PART 2
C25A  1    0.692513    0.387891    0.346705   -21.00000    0.07568    0.05726 =
         0.10651    0.06086    0.01269    0.03395
AFIX  23
H25C  2    0.703830    0.431867    0.399755   -21.00000   -1.20000
H25D  2    0.665991    0.321697    0.351162   -21.00000   -1.20000
AFIX   0
C24A  1    0.770858    0.416489    0.327173   -21.00000    0.14236    0.09305 =
         0.06463    0.02457    0.02054    0.09669
AFIX  23
H24C  2    0.765754    0.364691    0.283679   -21.00000   -1.20000
H24D  2    0.825277    0.438419    0.374515   -21.00000   -1.20000
AFIX   0
HKLF 4


REM  sadp-1 in P-1
REM wR2 = 0.1899, GooF = S = 0.997, Restrained GooF = 0.996 for all data
REM R1 = 0.0836 for 8407 Fo > 4sig(Fo) and 0.1422 for all 14514 data
REM 752 parameters refined using 12 restraints

END

WGHT      0.0836      0.0000

REM Highest difference peak  0.760,  deepest hole -0.323,  1-sigma level  0.092
Q1    1  -0.1482  0.1717  0.1516  11.00000  0.05    0.76
Q2    1   0.5845  0.6172  0.1305  11.00000  0.05    0.73
Q3    1   0.6663  0.7363  0.1587  11.00000  0.05    0.72
Q4    1   0.3573  0.7649  0.3582  11.00000  0.05    0.62
Q5    1   0.6222  0.6872  0.1779  11.00000  0.05    0.62
Q6    1   0.3301  0.7770  0.3995  11.00000  0.05    0.60
Q7    1   0.6811  0.6699  0.1664  11.00000  0.05    0.55
Q8    1   0.0420  0.3726  0.1661  11.00000  0.05    0.55
Q9    1   0.6188  0.6792  0.0823  11.00000  0.05    0.55
Q10   1   0.1194  0.4689  0.1620  11.00000  0.05    0.53
Q11   1  -0.1460 -0.0593  0.0894  11.00000  0.05    0.51
Q12   1   0.1594  0.5448  0.2263  11.00000  0.05    0.50
Q13   1   0.7429  0.8067  0.4240  11.00000  0.05    0.49
Q14   1   0.1849  0.7012  0.4780  11.00000  0.05    0.48
Q15   1  -0.2884 -0.0085 -0.0692  11.00000  0.05    0.48
Q16   1   0.2758  0.7417  0.4217  11.00000  0.05    0.47
Q17   1   0.8800  0.6777  0.2804  11.00000  0.05    0.47
Q18   1  -0.0550  0.0467  0.1113  11.00000  0.05    0.47
Q19   1  -0.2182  0.0811  0.0506  11.00000  0.05    0.47
Q20   1   0.4441  0.7972  0.2976  11.00000  0.05    0.46
Q21   1   0.6764  0.6788  0.0832  11.00000  0.05    0.46
Q22   1  -0.1364 -0.0149  0.1730  11.00000  0.05    0.45
Q23   1  -0.0397  0.3065  0.1903  11.00000  0.05    0.45
Q24   1   0.0760  0.3359  0.1006  11.00000  0.05    0.43
Q25   1   0.6542  0.6199  0.1318  11.00000  0.05    0.42
Q26   1   0.3949  0.7541  0.3181  11.00000  0.05    0.42
Q27   1   0.2995  0.6486  0.3757  11.00000  0.05    0.41
Q28   1  -0.2794  0.0262  0.1210  11.00000  0.05    0.41
Q29   1   0.1384  0.4547  0.1307  11.00000  0.05    0.40
Q30   1  -0.1602  0.2458  0.1445  11.00000  0.05    0.39
Q31   1   0.2046  0.6753  0.2822  11.00000  0.05    0.39
Q32   1   0.1015  0.3699  0.0840  11.00000  0.05    0.39
Q33   1  -0.1945  0.0219  0.0734  11.00000  0.05    0.38
Q34   1   0.3201  0.6933  0.3189  11.00000  0.05    0.38
Q35   1   0.1967  0.6292  0.2095  11.00000  0.05    0.37
Q36   1   0.1237  0.4366  0.3034  11.00000  0.05    0.36
Q37   1   0.4814  0.8854  0.3742  11.00000  0.05    0.36
Q38   1  -0.3167 -0.0249  0.0921  11.00000  0.05    0.36
Q39   1   0.2249  0.6761  0.2460  11.00000  0.05    0.36
Q40   1   0.0977  0.5625  0.2570  11.00000  0.05    0.35
Q41   1   0.3817  0.4063  0.2336  11.00000  0.05    0.35
Q42   1   0.2209  0.6893  0.4410  11.00000  0.05    0.35
Q43   1  -0.1341  0.2271  0.2380  11.00000  0.05    0.35
Q44   1  -0.0884  0.2384  0.2293  11.00000  0.05    0.34
;
_shelx_res_checksum              3079
_shelx_fab_file                  
;
-20 9 2 -1.7407 -0.0208
-20 9 3 1.3177 -0.0005
-20 9 4 -0.4295 0.0135
-20 10 2 -1.0453 -0.0125
-20 10 3 0.7365 -0.0062
-20 10 4 0.0688 0.0116
-20 11 2 -0.2430 -0.0010
-20 11 3 0.2189 -0.0058
-19 4 3 0.6560 0.0104
-19 4 4 -1.4263 0.0153
-19 4 5 1.8138 -0.0250
-19 4 6 -1.8166 0.0182
-19 5 1 -1.0072 0.0085
-19 5 2 -0.1089 -0.0023
-19 5 3 1.1085 -0.0138
-19 5 4 -1.7185 0.0241
-19 5 5 1.8608 -0.0192
-19 5 6 -1.6346 0.0058
-19 5 7 1.2071 0.0005
-19 5 8 -0.6922 0.0084
-19 6 1 -0.1890 -0.0112
-19 6 2 -0.9445 0.0121
-19 6 3 1.6202 -0.0175
-19 6 4 -1.7356 0.0163
-19 6 5 1.3788 -0.0054
-19 6 6 -0.7675 -0.0064
-19 6 7 0.1547 0.0066
-19 6 8 0.2919 0.0068
-19 6 9 -0.5586 -0.0221
-19 7 1 0.9844 -0.0042
-19 7 2 -1.7343 0.0038
-19 7 3 1.8255 -0.0072
-19 7 4 -1.3062 0.0059
-19 7 5 0.3851 0.0018
-19 7 6 0.5858 -0.0088
-19 7 7 -1.2222 0.0069
-19 7 8 1.3278 0.0037
-19 7 9 -1.0386 -0.0132
-19 8 1 1.8310 0.0155
-19 8 2 -2.0259 -0.0089
-19 8 3 1.5546 -0.0011
-19 8 4 -0.4986 0.0055
-19 8 5 -0.8589 -0.0011
-19 8 6 1.9975 -0.0075
-19 8 7 -2.3938 0.0122
-19 8 8 1.9142 -0.0100
-19 8 9 -0.9793 0.0061
-19 9 1 1.9167 0.0242
-19 9 2 -1.6956 -0.0091
-19 9 3 0.9068 -0.0060
-19 9 4 0.4424 0.0110
-19 9 5 -1.9785 -0.0016
-19 9 6 2.9798 -0.0163
-19 9 7 -2.8515 0.0304
-19 9 8 1.6685 -0.0320
-19 9 9 -0.2151 0.0238
-19 10 1 1.2346 0.0144
-19 10 2 -0.9355 0.0008
-19 10 3 0.1406 -0.0113
-19 10 4 1.2225 0.0082
-19 10 5 -2.6208 0.0113
-19 10 6 3.1565 -0.0375
-19 10 7 -2.3203 0.0527
-19 10 8 0.5387 -0.0448
-19 11 1 0.1302 -0.0006
-19 11 2 -0.1148 0.0059
-19 11 3 -0.4404 -0.0058
-19 11 4 1.5838 -0.0065
-19 11 5 -2.5673 0.0315
-19 11 6 2.4338 -0.0563
-19 11 7 -0.9486 0.0603
-19 11 8 -1.0645 -0.0326
-19 12 1 -0.8468 -0.0054
-19 12 2 0.3504 0.0003
-19 12 3 -0.5731 0.0059
-19 12 4 1.3910 -0.0194
-19 12 5 -1.8534 0.0410
-19 12 6 1.1118 -0.0567
-19 12 7 0.6800 0.0456
-19 13 1 -1.1460 0.0000
-19 13 2 0.1690 -0.0058
-19 13 3 -0.1740 0.0076
-19 13 4 0.7479 -0.0151
-19 13 5 -0.8198 0.0308
-19 13 6 -0.2149 -0.0403
-19 14 1 -0.5328 0.0031
-19 14 2 -0.6006 0.0014
-19 14 3 0.5309 -0.0093
-19 14 4 0.0098 0.0059
-19 15 1 0.6604 -0.0059
-18 2 2 -1.1431 -0.0125
-18 2 3 1.3869 0.0049
-18 2 4 -1.4135 -0.0029
-18 2 5 1.0745 0.0052
-18 2 6 -0.6435 -0.0050
-18 2 7 0.5595 -0.0037
-18 2 8 -0.9350 0.0205
-18 2 9 1.3785 -0.0367
-18 3 1 -0.0011 0.0264
-18 3 2 -0.6095 -0.0126
-18 3 3 1.3261 -0.0014
-18 3 4 -1.7442 0.0077
-18 3 5 1.7543 -0.0069
-18 3 6 -1.5642 0.0065
-18 3 7 1.4186 -0.0132
-18 3 8 -1.3151 0.0256
-18 3 9 1.0260 -0.0343
-18 3 10 -0.3954 0.0293
-18 4 1 -0.8311 0.0062
-18 4 2 -0.3478 0.0076
-18 4 3 1.4556 -0.0164
-18 4 4 -2.1178 0.0151
-18 4 5 2.2833 -0.0079
-18 4 6 -2.0974 0.0042
-18 4 7 1.6907 -0.0097
-18 4 8 -1.0873 0.0205
-18 4 9 0.2909 -0.0260
-18 4 10 0.5836 0.0183
-18 4 11 -1.3110 -0.0006
-18 5 1 -0.9345 -0.0205
-18 5 2 -0.5490 0.0238
-18 5 3 1.6837 -0.0188
-18 5 4 -2.2432 0.0068
-18 5 5 2.2769 0.0045
-18 5 6 -1.9207 -0.0064
-18 5 7 1.2888 -0.0030
-18 5 8 -0.4809 0.0159
-18 5 9 -0.3760 -0.0211
-18 5 10 1.1345 0.0136
-18 5 11 -1.6820 0.0009
-18 6 1 -0.3187 -0.0301
-18 6 2 -1.0038 0.0208
-18 6 3 1.7368 -0.0063
-18 6 4 -1.8695 -0.0082
-18 6 5 1.5791 0.0150
-18 6 6 -1.0574 -0.0101
-18 6 7 0.4602 -0.0034
-18 6 8 0.1023 0.0161
-18 6 9 -0.5947 -0.0187
-18 6 10 1.0622 0.0093
-18 6 11 -1.5536 0.0054
-18 7 1 0.5798 -0.0197
-18 7 2 -1.3500 0.0073
-18 7 3 1.4250 0.0045
-18 7 4 -0.9916 -0.0114
-18 7 5 0.3661 0.0104
-18 7 6 0.1472 -0.0022
-18 7 7 -0.3561 -0.0083
-18 7 8 0.2840 0.0144
-18 7 9 -0.1942 -0.0111
-18 7 10 0.4191 -0.0019
-18 7 11 -1.0621 0.0192
-18 8 1 1.2572 -0.0065
-18 8 2 -1.3496 0.0020
-18 8 3 0.7729 -0.0005
-18 8 4 0.1540 0.0018
-18 8 5 -0.9587 -0.0042
-18 8 6 1.2007 0.0059
-18 8 7 -0.7270 -0.0063
-18 8 8 -0.1449 0.0047
-18 8 9 0.7543 0.0010
-18 8 10 -0.5599 -0.0136
-18 8 11 -0.4002 0.0323
-18 9 1 1.3934 -0.0055
-18 9 2 -0.9646 0.0108
-18 9 3 -0.0459 -0.0159
-18 9 4 1.2335 0.0169
-18 9 5 -1.9554 -0.0113
-18 9 6 1.6775 0.0015
-18 9 7 -0.4183 0.0055
-18 9 8 -1.1096 -0.0055
-18 9 9 1.9185 0.0030
-18 9 10 -1.4794 -0.0086
-18 9 11 0.1542 0.0276
-18 10 1 0.9239 -0.0141
-18 10 2 -0.3142 0.0219
-18 10 3 -0.8048 -0.0245
-18 10 4 1.9473 0.0178
-18 10 5 -2.3200 -0.0021
-18 10 6 1.4139 -0.0134
-18 10 7 0.4512 0.0158
-18 10 8 -2.1990 -0.0006
-18 10 9 2.7519 -0.0193
-18 10 10 -1.8649 0.0229
-18 11 1 0.0720 -0.0197
-18 11 2 0.3407 0.0223
-18 11 3 -1.2677 -0.0180
-18 11 4 2.1170 0.0043
-18 11 5 -2.0141 0.0148
-18 11 6 0.6196 -0.0254
-18 11 7 1.4046 0.0123
-18 11 8 -2.8071 0.0240
-18 11 9 2.7366 -0.0606
-18 11 10 -1.4208 0.0681
-18 12 1 -0.6686 -0.0166
-18 12 2 0.6529 0.0135
-18 12 3 -1.2648 -0.0055
-18 12 4 1.7708 -0.0092
-18 12 5 -1.3066 0.0254
-18 12 6 -0.2089 -0.0267
-18 12 7 1.8641 -0.0012
-18 12 8 -2.5075 0.0520
-18 12 9 1.7589 -0.0954
-18 13 1 -0.7694 -0.0122
-18 13 2 0.3990 0.0086
-18 13 3 -0.8315 -0.0018
-18 13 4 1.1683 -0.0119
-18 13 5 -0.6311 0.0267
-18 13 6 -0.6066 -0.0251
-18 13 7 1.5619 -0.0068
-18 13 8 -1.4084 0.0591
-18 14 1 -0.0760 -0.0171
-18 14 2 -0.2908 0.0168
-18 14 3 -0.2465 -0.0106
-18 14 4 0.6492 -0.0069
-18 14 5 -0.2858 0.0282
-18 14 6 -0.4802 -0.0332
-18 14 7 0.7596 0.0079
-18 15 1 0.9934 -0.0323
-18 15 2 -0.9757 0.0337
-18 15 3 0.1650 -0.0226
-18 15 4 0.3757 -0.0051
-18 15 5 -0.2239 0.0373
-18 16 1 1.7496 -0.0485
-18 16 2 -1.2617 0.0465
-18 16 3 0.3026 -0.0261
-17 0 1 1.5603 -0.0633
-17 0 2 -1.2565 0.0690
-17 0 3 0.8701 -0.0465
-17 0 4 -0.2272 0.0069
-17 0 5 -0.5159 0.0258
-17 0 6 0.7280 -0.0355
-17 0 7 0.1993 0.0241
-17 0 8 -2.1477 -0.0044
-17 0 9 4.1316 -0.0114
-17 0 10 -4.9844 0.0181
-17 1 1 1.4280 -0.0431
-17 1 2 -1.1745 0.0423
-17 1 3 0.8210 -0.0198
-17 1 4 -0.2536 -0.0120
-17 1 5 -0.2532 0.0321
-17 1 6 0.1217 -0.0295
-17 1 7 0.9847 0.0097
-17 1 8 -2.6925 0.0122
-17 1 9 4.0625 -0.0243
-17 1 10 -4.2904 0.0228
-17 1 11 3.3298 -0.0107
-17 2 1 0.7159 -0.0190
-17 2 2 -0.8204 0.0225
-17 2 3 0.8033 -0.0089
-17 2 4 -0.5701 -0.0110
-17 2 5 0.3980 0.0202
-17 2 6 -0.6828 -0.0120
-17 2 7 1.5056 -0.0061
-17 2 8 -2.4639 0.0204
-17 2 9 2.9574 -0.0219
-17 2 10 -2.6677 0.0110
-17 2 11 1.7812 0.0058
-17 2 12 -0.7784 -0.0204
-17 3 1 -0.1249 -0.0131
-17 3 2 -0.5367 0.0215
-17 3 3 0.9726 -0.0130
-17 3 4 -1.1062 -0.0018
-17 3 5 1.1508 0.0081
-17 3 6 -1.2958 -0.0015
-17 3 7 1.4944 -0.0100
-17 3 8 -1.5384 0.0151
-17 3 9 1.2908 -0.0090
-17 3 10 -0.8091 -0.0044
-17 3 11 0.2535 0.0172
-17 3 12 0.2756 -0.0235
-17 3 13 -0.7698 0.0217
-17 4 1 -0.5885 -0.0243
-17 4 2 -0.5308 0.0280
-17 4 3 1.2492 -0.0145
-17 4 4 -1.5561 -0.0026
-17 4 5 1.5985 0.0095
-17 4 6 -1.4195 -0.0041
-17 4 7 0.9854 -0.0045
-17 4 8 -0.3700 0.0065
-17 4 9 -0.2080 -0.0001
-17 4 10 0.5775 -0.0090
-17 4 11 -0.8052 0.0141
-17 4 12 1.1235 -0.0129
-17 4 13 -1.6395 0.0077
-17 5 1 -0.5063 -0.0352
-17 5 2 -0.7034 0.0253
-17 5 3 1.3622 -0.0028
-17 5 4 -1.5816 -0.0155
-17 5 5 1.4765 0.0184
-17 5 6 -1.0310 -0.0087
-17 5 7 0.2936 -0.0023
-17 5 8 0.4704 0.0058
-17 5 9 -0.9505 -0.0022
-17 5 10 1.1120 -0.0027
-17 5 11 -1.2590 0.0042
-17 5 12 1.7024 -0.0029
-17 5 13 -2.3676 0.0017
-17 6 1 -0.0695 -0.0339
-17 6 2 -0.8114 0.0124
-17 6 3 1.1080 0.0124
-17 6 4 -1.0731 -0.0246
-17 6 5 0.8333 0.0189
-17 6 6 -0.3842 -0.0036
-17 6 7 -0.1728 -0.0088
-17 6 8 0.5901 0.0118
-17 6 9 -0.7370 -0.0077
-17 6 10 0.8164 0.0019
-17 6 11 -1.1889 0.0030
-17 6 12 1.9337 -0.0080
-17 6 13 -2.6385 0.0133
-17 7 1 0.4244 -0.0259
-17 7 2 -0.7163 0.0037
-17 7 3 0.5219 0.0138
-17 7 4 -0.2154 -0.0164
-17 7 5 -0.0229 0.0053
-17 7 6 0.1560 0.0087
-17 7 7 -0.1338 -0.0157
-17 7 8 -0.0552 0.0135
-17 7 9 0.2145 -0.0059
-17 7 10 0.0119 -0.0039
-17 7 11 -0.7829 0.0153
-17 7 12 1.7593 -0.0272
-17 7 13 -2.2641 0.0355
-17 8 1 0.7500 -0.0236
-17 8 2 -0.4315 0.0102
-17 8 3 -0.1934 -0.0025
-17 8 4 0.6667 0.0042
-17 8 5 -0.7299 -0.0109
-17 8 6 0.3292 0.0149
-17 8 7 0.4072 -0.0128
-17 8 8 -1.1331 0.0066
-17 8 9 1.3640 0.0017
-17 8 10 -0.7997 -0.0136
-17 8 11 -0.3291 0.0303
-17 8 12 1.2981 -0.0467
-17 8 13 -1.4132 0.0527
-17 9 1 0.7502 -0.0299
-17 9 2 -0.0161 0.0262
-17 9 3 -0.8353 -0.0226
-17 9 4 1.3046 0.0197
-17 9 5 -1.0716 -0.0151
-17 9 6 0.1353 0.0083
-17 9 7 1.1185 -0.0026
-17 9 8 -2.0275 0.0006
-17 9 9 2.0232 0.0020
-17 9 10 -1.0778 -0.0132
-17 9 11 -0.1722 0.0344
-17 9 12 0.8504 -0.0542
-17 10 1 0.3527 -0.0363
-17 10 2 0.4610 0.0366
-17 10 3 -1.2742 -0.0305
-17 10 4 1.5900 0.0192
-17 10 5 -1.0801 -0.0055
-17 10 6 -0.1380 -0.0040
-17 10 7 1.4530 0.0027
-17 10 8 -2.0881 0.0075
-17 10 9 1.6559 -0.0136
-17 10 10 -0.5049 0.0017
-17 10 11 -0.4996 0.0266
-17 10 12 0.6504 -0.0516
-17 11 1 -0.2964 -0.0350
-17 11 2 0.8552 0.0337
-17 11 3 -1.4440 -0.0233
-17 11 4 1.5919 0.0072
-17 11 5 -1.0087 0.0076
-17 11 6 -0.0699 -0.0109
-17 11 7 0.9565 -0.0032
-17 11 8 -1.0241 0.0261
-17 11 9 0.2472 -0.0367
-17 11 10 0.7300 0.0192
-17 11 11 -1.1126 0.0188
-17 12 1 -0.7977 -0.0274
-17 12 2 0.9669 0.0230
-17 12 3 -1.3611 -0.0110
-17 12 4 1.5071 -0.0045
-17 12 5 -1.1518 0.0155
-17 12 6 0.5751 -0.0110
-17 12 7 -0.3547 -0.0124
-17 12 8 0.7899 0.0405
-17 12 9 -1.5540 -0.0487
-17 12 10 1.9421 0.0231
-17 13 1 -0.7571 -0.0215
-17 13 2 0.7127 0.0149
-17 13 3 -1.1450 -0.0035
-17 13 4 1.5168 -0.0104
-17 13 5 -1.5798 0.0195
-17 13 6 1.5765 -0.0129
-17 13 7 -1.8710 -0.0112
-17 13 8 2.4404 0.0365
-17 13 9 -2.7905 -0.0390
-17 13 10 2.4075 0.0094
-17 14 1 -0.1401 -0.0217
-17 14 2 0.2349 0.0136
-17 14 3 -0.9318 -0.0018
-17 14 4 1.6045 -0.0135
-17 14 5 -2.0089 0.0253
-17 14 6 2.3313 -0.0225
-17 14 7 -2.7524 0.0037
-17 14 8 3.0806 0.0157
-17 15 1 0.6851 -0.0252
-17 15 2 -0.2293 0.0149
-17 15 3 -0.7243 -0.0006
-17 15 4 1.5309 -0.0180
-17 15 5 -2.0043 0.0332
-17 15 6 2.3150 -0.0342
-17 15 7 -2.5618 0.0207
-17 16 1 1.2864 -0.0256
-17 16 2 -0.5750 0.0124
-17 16 3 -0.3888 0.0042
-17 16 4 1.0722 -0.0226
-17 16 5 -1.3972 0.0354
-17 17 1 1.5089 -0.0182
-17 17 2 -0.8566 0.0030
-17 17 3 0.1350 0.0118
-16 -2 2 -0.2900 0.0433
-16 -2 3 0.0792 -0.0493
-16 -2 4 0.2440 0.0372
-16 -2 5 -0.4122 -0.0178
-16 -2 6 -0.0535 0.0015
-16 -2 7 1.4136 0.0099
-16 -2 8 -3.3061 -0.0194
-16 -2 9 4.8218 0.0269
-16 -2 10 -5.1080 -0.0290
-16 -1 1 0.6790 -0.0537
-16 -1 2 -0.4212 0.0568
-16 -1 3 0.0042 -0.0394
-16 -1 4 0.4683 0.0107
-16 -1 5 -0.5548 0.0118
-16 -1 6 -0.2740 -0.0195
-16 -1 7 2.1080 0.0172
-16 -1 8 -4.3012 -0.0139
-16 -1 9 5.7787 0.0130
-16 -1 10 -5.7847 -0.0117
-16 -1 11 4.4600 0.0069
-16 -1 12 -2.7382 0.0016
-16 0 1 0.7637 -0.0568
-16 0 2 -0.4184 0.0448
-16 0 3 -0.1252 -0.0149
-16 0 4 0.6229 -0.0165
-16 0 5 -0.5326 0.0309
-16 0 6 -0.5789 -0.0247
-16 0 7 2.5547 0.0097
-16 0 8 -4.5793 0.0008
-16 0 9 5.6724 -0.0028
-16 0 10 -5.3769 0.0008
-16 0 11 4.0735 0.0000
-16 0 12 -2.6637 0.0019
-16 0 13 1.8918 -0.0067
-16 1 1 0.5751 -0.0394
-16 1 2 -0.2875 0.0257
-16 1 3 -0.2188 0.0018
-16 1 4 0.5968 -0.0249
-16 1 5 -0.3319 0.0281
-16 1 6 -0.7966 -0.0132
-16 1 7 2.4355 -0.0042
-16 1 8 -3.8459 0.0108
-16 1 9 4.4071 -0.0062
-16 1 10 -4.0167 -0.0020
-16 1 11 3.0837 0.0073
-16 1 12 -2.1776 -0.0087
-16 1 13 1.6482 0.0066
-16 1 14 -1.4870 -0.0011
-16 2 1 0.3106 -0.0238
-16 2 2 -0.2229 0.0180
-16 2 3 -0.1217 0.0009
-16 2 4 0.3332 -0.0156
-16 2 5 -0.0387 0.0136
-16 2 6 -0.7481 0.0000
-16 2 7 1.6459 -0.0098
-16 2 8 -2.2501 0.0068
-16 2 9 2.4208 0.0046
-16 2 10 -2.2623 -0.0142
-16 2 11 1.9100 0.0174
-16 2 12 -1.4099 -0.0160
-16 2 13 0.8008 0.0131
-16 2 14 -0.2317 -0.0082
-16 3 1 0.2430 -0.0220
-16 3 2 -0.3576 0.0216
-16 3 3 0.1613 -0.0063
-16 3 4 -0.0362 -0.0061
-16 3 5 0.1584 0.0053
-16 3 6 -0.3519 0.0023
-16 3 7 0.3978 -0.0036
-16 3 8 -0.3548 -0.0052
-16 3 9 0.4657 0.0162
-16 3 10 -0.7664 -0.0198
-16 3 11 0.9054 0.0156
-16 3 12 -0.4576 -0.0104
-16 3 13 -0.5710 0.0084
-16 3 14 1.6153 -0.0067
-16 4 1 0.4100 -0.0274
-16 4 2 -0.5715 0.0226
-16 4 3 0.4076 -0.0041
-16 4 4 -0.2567 -0.0092
-16 4 5 0.1025 0.0090
-16 4 6 0.2810 -0.0034
-16 4 7 -0.8434 0.0037
-16 4 8 1.1320 -0.0107
-16 4 9 -0.7777 0.0150
-16 4 10 0.0495 -0.0102
-16 4 11 0.2342 0.0008
-16 4 12 0.5326 0.0033
-16 4 13 -2.0633 0.0008
-16 4 14 3.3157 -0.0057
-16 4 15 -3.3655 0.0022
-16 5 1 0.5965 -0.0286
-16 5 2 -0.6154 0.0130
-16 5 3 0.3861 0.0093
-16 5 4 -0.1741 -0.0196
-16 5 5 -0.1809 0.0145
-16 5 6 0.8615 -0.0049
-16 5 7 -1.5727 0.0019
-16 5 8 1.6907 -0.0040
-16 5 9 -0.9907 0.0022
-16 5 10 0.1023 0.0066
-16 5 11 -0.0522 -0.0144
-16 5 12 1.2586 0.0116
-16 5 13 -3.0061 0.0011
-16 5 14 3.9910 -0.0116
-16 5 15 -3.4397 0.0089
-16 6 1 0.6068 -0.0237
-16 6 2 -0.3894 0.0000
-16 6 3 0.0852 0.0205
-16 6 4 0.1286 -0.0235
-16 6 5 -0.4829 0.0113
-16 6 6 1.0747 0.0017
-16 6 7 -1.4961 -0.0063
-16 6 8 1.2127 0.0057
-16 6 9 -0.2937 -0.0086
-16 6 10 -0.4216 0.0155
-16 6 11 0.0560 -0.0174
-16 6 12 1.3778 0.0072
-16 6 13 -2.8521 0.0098
-16 6 14 3.1937 -0.0196
-16 7 1 0.4541 -0.0202
-16 7 2 -0.0290 -0.0039
-16 7 3 -0.2945 0.0184
-16 7 4 0.4196 -0.0152
-16 7 5 -0.5745 0.0018
-16 7 6 0.7846 0.0081
-16 7 7 -0.6986 -0.0087
-16 7 8 0.0501 0.0059
-16 7 9 0.8254 -0.0071
-16 7 10 -1.1439 0.0107
-16 7 11 0.4484 -0.0081
-16 7 12 0.8192 -0.0038
-16 7 13 -1.6286 0.0170
-16 7 14 1.2929 -0.0192
-16 8 1 0.2523 -0.0233
-16 8 2 0.2711 0.0045
-16 8 3 -0.5411 0.0052
-16 8 4 0.5227 -0.0029
-16 8 5 -0.3970 -0.0035
-16 8 6 0.1694 0.0045
-16 8 7 0.3358 0.0004
-16 8 8 -1.0930 -0.0043
-16 8 9 1.6676 0.0029
-16 8 10 -1.5654 -0.0004
-16 8 11 0.8094 0.0035
-16 8 12 -0.0514 -0.0113
-16 8 13 -0.0007 0.0144
-16 8 14 -0.7230 -0.0059
-16 9 1 0.0282 -0.0297
-16 9 2 0.4334 0.0169
-16 9 3 -0.5870 -0.0075
-16 9 4 0.4496 0.0029
-16 9 5 -0.1457 0.0011
-16 9 6 -0.3029 -0.0075
-16 9 7 0.8951 0.0134
-16 9 8 -1.4402 -0.0140
-16 9 9 1.6049 0.0100
-16 9 10 -1.2678 -0.0078
-16 9 11 0.7694 0.0107
-16 9 12 -0.6710 -0.0128
-16 9 13 1.1905 0.0050
-16 10 1 -0.2521 -0.0329
-16 10 2 0.4800 0.0240
-16 10 3 -0.5075 -0.0124
-16 10 4 0.3921 0.0010
-16 10 5 -0.1876 0.0095
-16 10 6 -0.1004 -0.0172
-16 10 7 0.4119 0.0185
-16 10 8 -0.5783 -0.0136
-16 10 9 0.4741 0.0089
-16 10 10 -0.2379 -0.0108
-16 10 11 0.2430 0.0170
-16 10 12 -0.7408 -0.0162
-16 10 13 1.5201 0.0003
-16 11 1 -0.5078 -0.0309
-16 11 2 0.4277 0.0239
-16 11 3 -0.4463 -0.0115
-16 11 4 0.6031 -0.0019
-16 11 5 -0.8223 0.0126
-16 11 6 0.9981 -0.0165
-16 11 7 -1.1011 0.0121
-16 11 8 1.1695 -0.0050
-16 11 9 -1.1829 0.0052
-16 11 10 0.9859 -0.0166
-16 11 11 -0.4187 0.0301
-16 11 12 -0.4340 -0.0297
-16 12 1 -0.5271 -0.0261
-16 12 2 0.2843 0.0206
-16 12 3 -0.5431 -0.0104
-16 12 4 1.2075 -0.0005
-16 12 5 -1.9928 0.0080
-16 12 6 2.6100 -0.0081
-16 12 7 -2.8930 0.0015
-16 12 8 2.8055 0.0025
-16 12 9 -2.3711 0.0067
-16 12 10 1.6356 -0.0293
-16 12 11 -0.7165 0.0503
-16 13 1 -0.1851 -0.0211
-16 13 2 0.1116 0.0174
-16 13 3 -0.8397 -0.0114
-16 13 4 2.0303 0.0043
-16 13 5 -3.1765 0.0009
-16 13 6 3.8546 -0.0001
-16 13 7 -3.8726 -0.0046
-16 13 8 3.2929 0.0033
-16 13 9 -2.3521 0.0138
-16 13 10 1.3372 -0.0432
-16 13 11 -0.4896 0.0676
-16 14 1 0.3928 -0.0156
-16 14 2 -0.0111 0.0141
-16 14 3 -1.1863 -0.0123
-16 14 4 2.6163 0.0078
-16 14 5 -3.6610 -0.0033
-16 14 6 3.9305 0.0030
-16 14 7 -3.3921 -0.0050
-16 14 8 2.3464 0.0004
-16 14 9 -1.2476 0.0187
-16 15 1 0.9507 -0.0082
-16 15 2 -0.1035 0.0089
-16 15 3 -1.2923 -0.0099
-16 15 4 2.5402 0.0076
-16 15 5 -3.0903 -0.0041
-16 15 6 2.7574 0.0034
-16 15 7 -1.7777 -0.0045
-16 15 8 0.6723 0.0003
-16 16 1 1.3407 0.0014
-16 16 2 -0.2801 0.0001
-16 16 3 -0.9807 -0.0034
-16 16 4 1.7970 0.0046
-16 16 5 -1.8071 -0.0044
-16 16 6 1.0808 0.0052
-16 16 7 -0.0758 -0.0064
-16 17 1 1.5656 0.0138
-16 17 2 -0.5665 -0.0130
-16 17 3 -0.4150 0.0066
-16 17 4 0.8665 0.0009
-16 17 5 -0.6047 -0.0062
-16 18 1 1.6169 0.0290
-16 18 2 -0.7806 -0.0287
-15 -4 4 0.6302 0.0373
-15 -4 5 -0.5476 -0.0396
-15 -4 6 0.0250 0.0190
-15 -4 7 0.7572 0.0054
-15 -4 8 -1.5322 -0.0196
-15 -4 9 2.0776 0.0221
-15 -3 1 0.1302 0.0447
-15 -3 2 -0.0313 -0.0134
-15 -3 3 -0.2992 -0.0245
-15 -3 4 0.5625 0.0442
-15 -3 5 -0.4021 -0.0377
-15 -3 6 -0.3062 0.0146
-15 -3 7 1.3647 0.0094
-15 -3 8 -2.3874 -0.0241
-15 -3 9 2.9946 0.0277
-15 -3 10 -2.9593 -0.0244
-15 -3 11 2.3114 0.0185
-15 -3 12 -1.3803 -0.0099
-15 -2 1 0.2398 0.0094
-15 -2 2 -0.1769 0.0084
-15 -2 3 -0.1729 -0.0256
-15 -2 4 0.4435 0.0293
-15 -2 5 -0.1976 -0.0190
-15 -2 6 -0.7071 0.0024
-15 -2 7 1.9865 0.0121
-15 -2 8 -3.1075 -0.0205
-15 -2 9 3.6030 0.0215
-15 -2 10 -3.3194 -0.0163
-15 -2 11 2.4962 0.0065
-15 -2 12 -1.6480 0.0069
-15 -2 13 1.2666 -0.0242
-15 -1 1 0.3753 -0.0093
-15 -1 2 -0.2536 0.0093
-15 -1 3 -0.1870 -0.0079
-15 -1 4 0.4703 0.0033
-15 -1 5 -0.1127 0.0011
-15 -1 6 -0.9528 -0.0034
-15 -1 7 2.2975 0.0048
-15 -1 8 -3.3023 -0.0069
-15 -1 9 3.5653 0.0075
-15 -1 10 -3.1200 -0.0040
-15 -1 11 2.3732 -0.0044
-15 -1 12 -1.8441 0.0161
-15 -1 13 1.8468 -0.0295
-15 -1 14 -2.2865 0.0421
-15 0 1 0.4044 -0.0087
-15 0 2 -0.1343 -0.0013
-15 0 3 -0.4171 0.0104
-15 0 4 0.6726 -0.0134
-15 0 5 -0.2047 0.0071
-15 0 6 -0.8798 0.0034
-15 0 7 2.0376 -0.0091
-15 0 8 -2.7308 0.0067
-15 0 9 2.7895 -0.0013
-15 0 10 -2.4327 0.0000
-15 0 11 2.0368 -0.0046
-15 0 12 -1.8885 0.0119
-15 0 13 2.0563 -0.0196
-15 0 14 -2.3849 0.0265
-15 0 15 2.5874 -0.0291
-15 1 1 0.3883 -0.0031
-15 1 2 0.0633 -0.0059
-15 1 3 -0.6915 0.0138
-15 1 4 0.8907 -0.0121
-15 1 5 -0.4127 -0.0006
-15 1 6 -0.4374 0.0143
-15 1 7 1.1469 -0.0172
-15 1 8 -1.4679 0.0081
-15 1 9 1.5308 0.0029
-15 1 10 -1.5701 -0.0067
-15 1 11 1.6444 0.0033
-15 1 12 -1.6503 0.0016
-15 1 13 1.5309 -0.0051
-15 1 14 -1.3757 0.0092
-15 1 15 1.2974 -0.0146
-15 2 1 0.5147 -0.0052
-15 2 2 0.1203 0.0016
-15 2 3 -0.7891 0.0043
-15 2 4 0.9686 -0.0020
-15 2 5 -0.6696 -0.0090
-15 2 6 0.3142 0.0172
-15 2 7 -0.1806 -0.0121
-15 2 8 0.0948 -0.0026
-15 2 9 0.2726 0.0140
-15 2 10 -0.8894 -0.0140
-15 2 11 1.2737 0.0074
-15 2 12 -0.9779 -0.0034
-15 2 13 0.1101 0.0035
-15 2 14 0.6962 -0.0010
-15 2 15 -0.8558 -0.0089
-15 3 1 0.8156 -0.0137
-15 3 2 -0.0087 0.0113
-15 3 3 -0.6748 -0.0033
-15 3 4 0.9050 0.0023
-15 3 5 -0.9518 -0.0085
-15 3 6 1.2037 0.0104
-15 3 7 -1.5482 -0.0006
-15 3 8 1.4200 -0.0134
-15 3 9 -0.5270 0.0183
-15 3 10 -0.5911 -0.0105
-15 3 11 0.9041 0.0005
-15 3 12 0.1207 0.0005
-15 3 13 -1.8973 0.0055
-15 3 14 3.1474 -0.0057
-15 3 15 -2.9947 -0.0081
-15 3 16 1.6789 0.0293
-15 4 1 1.0645 -0.0183
-15 4 2 -0.1504 0.0111
-15 4 3 -0.4913 0.0004
-15 4 4 0.7963 -0.0028
-15 4 5 -1.2179 -0.0024
-15 4 6 1.9622 0.0034
-15 4 7 -2.5004 0.0049
-15 4 8 2.0602 -0.0132
-15 4 9 -0.6315 0.0096
-15 4 10 -0.6888 0.0040
-15 4 11 0.5622 -0.0131
-15 4 12 1.2892 0.0071
-15 4 13 -3.6680 0.0067
-15 4 14 4.8562 -0.0103
-15 4 15 -4.0563 -0.0061
-15 4 16 1.9781 0.0330
-15 5 1 1.0134 -0.0139
-15 5 2 -0.1395 0.0002
-15 5 3 -0.3591 0.0114
-15 5 4 0.6865 -0.0096
-15 5 5 -1.3533 0.0001
-15 5 6 2.3016 0.0039
-15 5 7 -2.7041 0.0009
-15 5 8 1.8290 -0.0038
-15 5 9 -0.0688 -0.0046
-15 5 10 -1.1080 0.0192
-15 5 11 0.4264 -0.0236
-15 5 12 1.9123 0.0099
-15 5 13 -4.2596 0.0101
-15 5 14 4.8962 -0.0155
-15 5 15 -3.4599 -0.0025
-15 5 16 1.1176 0.0309
-15 6 1 0.6709 -0.0050
-15 6 2 -0.0094 -0.0123
-15 6 3 -0.2552 0.0195
-15 6 4 0.5185 -0.0107
-15 6 5 -1.2198 -0.0033
-15 6 6 2.0538 0.0086
-15 6 7 -2.1014 -0.0045
-15 6 8 0.8691 0.0032
-15 6 9 0.9091 -0.0128
-15 6 10 -1.7245 0.0260
-15 6 11 0.6841 -0.0268
-15 6 12 1.5503 0.0098
-15 6 13 -3.2684 0.0111
-15 6 14 3.2012 -0.0158
-15 6 15 -1.5580 -0.0016
-15 7 1 0.2738 0.0017
-15 7 2 0.0752 -0.0182
-15 7 3 -0.0857 0.0200
-15 7 4 0.2257 -0.0074
-15 7 5 -0.7831 -0.0059
-15 7 6 1.3056 0.0079
-15 7 7 -0.9859 -0.0016
-15 7 8 -0.3623 0.0002
-15 7 9 1.8638 -0.0110
-15 7 10 -2.2887 0.0250
-15 7 11 1.2485 -0.0270
-15 7 12 0.3687 0.0130
-15 7 13 -1.2087 0.0038
-15 7 14 0.6909 -0.0067
-15 7 15 0.5547 -0.0068
-15 8 1 0.0220 0.0034
-15 8 2 0.0106 -0.0169
-15 8 3 0.1807 0.0162
-15 8 4 -0.1554 -0.0057
-15 8 5 -0.2113 -0.0017
-15 8 6 0.4403 -0.0018
-15 8 7 0.0546 0.0098
-15 8 8 -1.2220 -0.0092
-15 8 9 2.2735 -0.0048
-15 8 10 -2.4238 0.0221
-15 8 11 1.6946 -0.0285
-15 8 12 -0.8955 0.0209
-15 8 13 0.7866 -0.0103
-15 8 14 -1.3246 0.0087
-15 8 15 1.7818 -0.0161
-15 9 1 -0.0634 0.0015
-15 9 2 -0.1791 -0.0115
-15 9 3 0.4703 0.0119
-15 9 4 -0.4518 -0.0072
-15 9 5 0.1442 0.0068
-15 9 6 0.0028 -0.0137
-15 9 7 0.3966 0.0203
-15 9 8 -1.1906 -0.0160
-15 9 9 1.8083 -0.0006
-15 9 10 -1.8675 0.0192
-15 9 11 1.5788 -0.0281
-15 9 12 -1.4704 0.0261
-15 9 13 1.7430 -0.0214
-15 9 14 -2.0096 0.0214
-15 10 1 -0.0273 -0.0028
-15 10 2 -0.4186 -0.0042
-15 10 3 0.6428 0.0069
-15 10 4 -0.4169 -0.0078
-15 10 5 -0.0742 0.0116
-15 10 6 0.3743 -0.0185
-15 10 7 -0.2043 0.0219
-15 10 8 -0.2704 -0.0157
-15 10 9 0.6569 0.0015
-15 10 10 -0.7842 0.0119
-15 10 11 0.8544 -0.0179
-15 10 12 -1.1141 0.0183
-15 10 13 1.4536 -0.0193
-15 10 14 -1.4523 0.0230
-15 11 1 0.1494 -0.0094
-15 11 2 -0.6294 0.0046
-15 11 3 0.5438 -0.0005
-15 11 4 0.1189 -0.0031
-15 11 5 -0.9476 0.0078
-15 11 6 1.4186 -0.0128
-15 11 7 -1.3165 0.0142
-15 11 8 0.8680 -0.0108
-15 11 9 -0.4583 0.0058
-15 11 10 0.2429 -0.0042
-15 11 11 -0.0750 0.0058
-15 11 12 -0.1972 -0.0051
-15 11 13 0.4534 -0.0021
-15 12 1 0.4821 -0.0158
-15 12 2 -0.7032 0.0130
-15 12 3 0.0854 -0.0097
-15 12 4 1.0660 0.0063
-15 12 5 -2.0910 -0.0025
-15 12 6 2.4273 -0.0006
-15 12 7 -2.0106 0.0026
-15 12 8 1.2785 -0.0055
-15 12 9 -0.7655 0.0132
-15 12 10 0.6600 -0.0256
-15 12 11 -0.7399 0.0359
-15 12 12 0.7042 -0.0355
-15 13 1 0.8491 -0.0180
-15 13 2 -0.5291 0.0181
-15 13 3 -0.6399 -0.0176
-15 13 4 2.0201 0.0159
-15 13 5 -2.8066 -0.0134
-15 13 6 2.5620 0.0114
-15 13 7 -1.5369 -0.0082
-15 13 8 0.4896 -0.0008
-15 13 9 -0.0965 0.0189
-15 13 10 0.4385 -0.0418
-15 13 11 -1.0153 0.0586
-15 14 1 1.0467 -0.0143
-15 14 2 -0.1192 0.0184
-15 14 3 -1.3389 -0.0212
-15 14 4 2.4854 0.0212
-15 14 5 -2.5891 -0.0200
-15 14 6 1.5378 0.0191
-15 14 7 0.0090 -0.0161
-15 14 8 -1.0369 0.0050
-15 14 9 0.9233 0.0168
-15 14 10 0.0884 -0.0438
-15 15 1 0.9959 -0.0066
-15 15 2 0.3410 0.0139
-15 15 3 -1.7106 -0.0190
-15 15 4 2.2780 0.0202
-15 15 5 -1.5875 -0.0201
-15 15 6 -0.0597 0.0208
-15 15 7 1.6810 -0.0200
-15 15 8 -2.2356 0.0119
-15 15 9 1.4035 0.0066
-15 16 1 0.8112 0.0029
-15 16 2 0.6539 0.0047
-15 16 3 -1.7210 -0.0104
-15 16 4 1.7236 0.0126
-15 16 5 -0.5399 -0.0137
-15 16 6 -1.2068 0.0159
-15 16 7 2.4326 -0.0183
-15 17 1 0.6226 0.0148
-15 17 2 0.8168 -0.0098
-15 17 3 -1.6398 0.0036
-15 17 4 1.3782 0.0007
-15 17 5 -0.1524 -0.0029
-15 17 6 -1.2842 0.0055
-15 18 1 0.4069 0.0303
-15 18 2 0.9892 -0.0273
-15 18 3 -1.7314 0.0182
-14 -5 2 -0.1134 -0.0753
-14 -5 3 -0.7249 0.0205
-14 -5 4 1.3198 0.0180
-14 -5 6 1.1902 0.0010
-14 -5 7 -0.8984 0.0130
-14 -5 8 0.4849 -0.0099
-14 -5 9 0.2588 -0.0010
-14 -5 10 -1.2119 0.0036
-14 -5 11 1.7932 0.0066
-14 -4 1 0.5957 0.0878
-14 -4 3 -0.6280 -0.0066
-14 -4 4 1.1901 0.0360
-14 -4 5 -1.2994 -0.0279
-14 -4 6 1.1002 0.0015
-14 -4 7 -0.7813 0.0163
-14 -4 8 0.2952 -0.0158
-14 -4 9 0.4575 0.0066
-14 -4 10 -1.2491 -0.0027
-14 -4 11 1.5453 0.0074
-14 -4 12 -1.0305 -0.0124
-14 -4 13 0.0458 0.0076
-14 -3 2 -0.3742 -0.0222
-14 -3 3 -0.2818 -0.0208
-14 -3 4 0.8110 0.0372
-14 -3 5 -0.9430 -0.0228
-14 -3 6 0.7702 -0.0027
-14 -3 7 -0.4601 0.0179
-14 -3 8 0.0217 -0.0170
-14 -3 9 0.5589 0.0086
-14 -3 10 -1.0662 -0.0027
-14 -3 11 1.1361 0.0011
-14 -3 12 -0.6616 0.0016
-14 -3 13 0.0179 -0.0108
-14 -3 14 0.2485 0.0241
-14 -2 1 0.7696 0.0396
-14 -2 2 -0.5969 -0.0134
-14 -2 3 -0.0210 -0.0141
-14 -2 4 0.5367 0.0225
-14 -2 5 -0.6508 -0.0120
-14 -2 6 0.4590 -0.0031
-14 -2 7 -0.1791 0.0107
-14 -2 8 -0.1125 -0.0092
-14 -2 9 0.4293 0.0034
-14 -2 10 -0.6862 0.0023
-14 -2 11 0.7206 -0.0074
-14 -2 12 -0.5251 0.0137
-14 -2 13 0.3410 -0.0223
-14 -2 14 -0.4205 0.0294
-14 -2 15 0.7211 -0.0275
-14 -1 1 0.7623 0.0333
-14 -1 2 -0.5025 -0.0197
-14 -1 3 -0.1531 0.0028
-14 -1 4 0.6098 0.0062
-14 -1 5 -0.6121 -0.0075
-14 -1 6 0.3575 0.0059
-14 -1 7 -0.1484 -0.0041
-14 -1 8 0.0576 0.0026
-14 -1 9 0.0419 -0.0024
-14 -1 10 -0.2315 0.0052
-14 -1 11 0.4479 -0.0106
-14 -1 12 -0.6135 0.0169
-14 -1 13 0.7529 -0.0217
-14 -1 14 -0.9157 0.0226
-14 -1 15 1.0403 -0.0157
-14 -1 16 -0.9902 -0.0012
-14 0 1 0.5394 0.0324
-14 0 2 -0.0547 -0.0262
-14 0 3 -0.6280 0.0137
-14 0 4 0.9336 0.0002
-14 0 5 -0.7732 -0.0126
-14 0 6 0.5062 0.0192
-14 0 7 -0.4488 -0.0166
-14 0 8 0.5329 0.0079
-14 0 9 -0.4594 -0.0010
-14 0 10 0.0903 0.0015
-14 0 11 0.4001 -0.0071
-14 0 12 -0.7365 0.0120
-14 0 13 0.8141 -0.0130
-14 0 14 -0.7295 0.0107
-14 0 15 0.6125 -0.0054
-14 0 16 -0.5060 -0.0045
-14 1 1 0.2813 0.0255
-14 1 2 0.4494 -0.0225
-14 1 3 -1.0854 0.0126
-14 1 4 1.2003 0.0035
-14 1 5 -0.9672 -0.0196
-14 1 6 0.8530 0.0257
-14 1 7 -1.0198 -0.0172
-14 1 8 1.1407 0.0018
-14 1 9 -0.8215 0.0074
-14 1 10 0.1093 -0.0050
-14 1 11 0.5034 -0.0025
-14 1 12 -0.5675 0.0059
-14 1 13 0.1105 -0.0036
-14 1 14 0.4262 0.0014
-14 1 15 -0.6253 -0.0027
-14 1 16 0.4312 0.0041
-14 2 1 0.2213 0.0123
-14 2 2 0.6748 -0.0121
-14 2 3 -1.1945 0.0066
-14 2 4 1.1926 0.0068
-14 2 5 -1.1000 -0.0201
-14 2 6 1.3258 0.0211
-14 2 7 -1.6979 -0.0072
-14 2 8 1.6286 -0.0094
-14 2 9 -0.8424 0.0146
-14 2 10 -0.1716 -0.0067
-14 2 11 0.5381 -0.0025
-14 2 12 0.1568 0.0026
-14 2 13 -1.4306 0.0033
-14 2 14 2.3248 -0.0037
-14 2 15 -2.2441 -0.0064
-14 2 16 1.4008 0.0193
-14 2 17 -0.5073 -0.0234
-14 3 1 0.3744 0.0015
-14 3 2 0.5364 -0.0054
-14 3 3 -0.9051 0.0046
-14 3 4 0.9343 0.0051
-14 3 5 -1.1956 -0.0146
-14 3 6 1.8377 0.0117
-14 3 7 -2.2720 0.0033
-14 3 8 1.7913 -0.0160
-14 3 9 -0.4876 0.0139
-14 3 10 -0.5904 -0.0012
-14 3 11 0.3319 -0.0064
-14 3 12 1.3423 0.0004
-14 3 13 -3.3032 0.0099
-14 3 14 4.1609 -0.0079
-14 3 15 -3.4298 -0.0108
-14 3 16 1.8335 0.0329
-14 3 17 -0.5551 -0.0404
-14 4 1 0.5524 0.0005
-14 4 2 0.1908 -0.0074
-14 4 3 -0.4061 0.0075
-14 4 4 0.6001 0.0023
-14 4 5 -1.2998 -0.0110
-14 4 6 2.2578 0.0070
-14 4 7 -2.5394 0.0064
-14 4 8 1.5397 -0.0142
-14 4 9 0.1385 0.0069
-14 4 10 -0.9973 0.0067
-14 4 11 -0.0156 -0.0092
-14 4 12 2.4337 -0.0040
-14 4 13 -4.5675 0.0180
-14 4 14 4.9297 -0.0132
-14 4 15 -3.4517 -0.0122
-14 4 16 1.4000 0.0393
-14 4 17 -0.1821 -0.0464
-14 5 1 0.6033 0.0080
-14 5 2 -0.1643 -0.0143
-14 5 3 0.0702 0.0101
-14 5 4 0.3414 0.0037
-14 5 5 -1.3825 -0.0136
-14 5 6 2.4150 0.0091
-14 5 7 -2.3592 0.0038
-14 5 8 0.9020 -0.0091
-14 5 9 0.8945 0.0002
-14 5 10 -1.3799 0.0115
-14 5 11 -0.1580 -0.0089
-14 5 12 2.7278 -0.0091
-14 5 13 -4.4336 0.0243
-14 5 14 4.1025 -0.0172
-14 5 15 -2.2133 -0.0109
-14 5 16 0.3245 0.0379
-14 6 1 0.5373 0.0180
-14 6 2 -0.4128 -0.0205
-14 6 3 0.3794 0.0095
-14 6 4 0.1948 0.0088
-14 6 5 -1.3368 -0.0187
-14 6 6 2.1727 0.0120
-14 6 7 -1.7200 0.0023
-14 6 8 0.0226 -0.0071
-14 6 9 1.6287 -0.0025
-14 6 10 -1.7740 0.0137
-14 6 11 0.1646 -0.0098
-14 6 12 1.9388 -0.0090
-14 6 13 -2.8840 0.0236
-14 6 14 2.0815 -0.0165
-14 6 15 -0.4144 -0.0093
-14 6 16 -0.6969 0.0316
-14 7 1 0.4201 0.0262
-14 7 2 -0.5050 -0.0241
-14 7 3 0.4902 0.0077
-14 7 4 0.0991 0.0123
-14 7 5 -1.0699 -0.0199
-14 7 6 1.5436 0.0100
-14 7 7 -0.8091 0.0053
-14 7 8 -0.8191 -0.0085
-14 7 9 2.1233 -0.0039
-14 7 10 -2.0710 0.0177
-14 7 11 0.8013 -0.0161
-14 7 12 0.5096 -0.0006
-14 7 13 -0.7771 0.0149
-14 7 14 -0.0067 -0.0108
-14 7 15 0.8892 -0.0086
-14 7 16 -0.9732 0.0243
-14 8 1 0.2579 0.0310
-14 8 2 -0.4443 -0.0256
-14 8 3 0.4675 0.0075
-14 8 4 -0.0245 0.0109
-14 8 5 -0.6159 -0.0153
-14 8 6 0.7567 0.0039
-14 8 7 0.0083 0.0098
-14 8 8 -1.2740 -0.0092
-14 8 9 2.1267 -0.0074
-14 8 10 -2.0095 0.0246
-14 8 11 1.2474 -0.0258
-14 8 12 -0.6679 0.0110
-14 8 13 0.7259 0.0036
-14 8 14 -1.0745 -0.0036
-14 8 15 1.0186 -0.0088
-14 9 1 0.0625 0.0310
-14 9 2 -0.3218 -0.0247
-14 9 3 0.4230 0.0084
-14 9 4 -0.1813 0.0066
-14 9 5 -0.1681 -0.0089
-14 9 6 0.1598 -0.0013
-14 9 7 0.3943 0.0112
-14 9 8 -1.1527 -0.0069
-14 9 9 1.5646 -0.0114
-14 9 10 -1.4301 0.0285
-14 9 11 1.0706 -0.0299
-14 9 12 -0.9109 0.0165
-14 9 13 0.9576 -0.0028
-14 9 14 -0.7927 0.0012
-14 9 15 0.1137 -0.0095
-14 10 1 -0.0465 0.0252
-14 10 2 -0.2781 -0.0206
-14 10 3 0.4138 0.0084
-14 10 4 -0.2693 0.0032
-14 10 5 0.0461 -0.0051
-14 10 6 -0.0458 -0.0022
-14 10 7 0.3375 0.0085
-14 10 8 -0.6669 -0.0036
-14 10 9 0.7326 -0.0109
-14 10 10 -0.5187 0.0225
-14 10 11 0.2839 -0.0212
-14 10 12 -0.2072 0.0100
-14 10 13 0.1234 -0.0013
-14 10 14 0.2883 0.0030
-14 11 1 0.0674 0.0157
-14 11 2 -0.3517 -0.0147
-14 11 3 0.3694 0.0069
-14 11 4 -0.1689 0.0020
-14 11 5 -0.0135 -0.0048
-14 11 6 -0.0304 0.0007
-14 11 7 0.2535 0.0037
-14 11 8 -0.3750 -0.0022
-14 11 9 0.1685 -0.0034
-14 11 10 0.2883 0.0057
-14 11 11 -0.6979 -0.0010
-14 11 12 0.8830 -0.0055
-14 11 13 -0.9810 0.0052
-14 11 14 1.2390 0.0037
-14 12 1 0.3465 0.0077
-14 12 2 -0.3895 -0.0100
-14 12 3 0.1585 0.0053
-14 12 4 0.1045 0.0022
-14 12 5 -0.1064 -0.0065
-14 12 6 -0.2395 0.0054
-14 12 7 0.6700 -0.0016
-14 12 8 -0.7400 -0.0023
-14 12 9 0.2147 0.0071
-14 12 10 0.6800 -0.0142
-14 12 11 -1.4341 0.0210
-14 12 12 1.7065 -0.0208
-14 12 13 -1.5901 0.0102
-14 13 1 0.5142 0.0049
-14 13 2 -0.1758 -0.0079
-14 13 3 -0.2531 0.0043
-14 13 4 0.3715 0.0025
-14 13 5 0.0819 -0.0082
-14 13 6 -0.9618 0.0101
-14 13 7 1.6984 -0.0073
-14 13 8 -1.6612 -0.0007
-14 13 9 0.6831 0.0133
-14 13 10 0.7286 -0.0267
-14 13 11 -1.7577 0.0336
-14 13 12 1.9261 -0.0276
-14 14 1 0.3291 0.0058
-14 14 2 0.3436 -0.0068
-14 14 3 -0.7556 0.0036
-14 14 4 0.4792 0.0021
-14 14 5 0.5741 -0.0085
-14 14 6 -1.9518 0.0131
-14 14 7 2.8128 -0.0127
-14 14 8 -2.4789 0.0044
-14 14 9 1.0092 0.0106
-14 14 10 0.7446 -0.0259
-14 14 11 -1.7525 0.0320
-14 15 1 -0.1730 0.0061
-14 15 2 1.0154 -0.0052
-14 15 3 -1.2364 0.0036
-14 15 4 0.5203 -0.0004
-14 15 5 0.9771 -0.0053
-14 15 6 -2.5456 0.0121
-14 15 7 3.2398 -0.0156
-14 15 8 -2.5284 0.0115
-14 15 9 0.7826 0.0003
-14 15 10 0.9083 -0.0134
-14 16 1 -0.7385 0.0056
-14 16 2 1.6504 -0.0049
-14 16 3 -1.7166 0.0057
-14 16 4 0.7787 -0.0058
-14 16 5 0.8137 0.0020
-14 16 6 -2.2413 0.0060
-14 16 7 2.6398 -0.0141
-14 16 8 -1.7303 0.0171
-14 17 1 -1.1570 0.0079
-14 17 2 2.1674 -0.0079
-14 17 3 -2.2632 0.0098
-14 17 4 1.3911 -0.0120
-14 17 5 0.0218 0.0107
-14 17 6 -1.1878 -0.0031
-14 18 1 -1.3890 0.0149
-14 18 2 2.5276 -0.0124
-14 18 3 -2.7700 0.0115
-14 18 4 2.0942 -0.0140
-14 19 1 -1.4516 0.0224
-13 -6 1 1.4322 0.1048
-13 -6 2 -0.3273 -0.0845
-13 -6 6 2.0462 -0.0002
-13 -6 7 -1.8704 0.0029
-13 -6 8 1.2612 0.0021
-13 -6 9 -0.0654 -0.0042
-13 -6 10 -1.2540 -0.0025
-13 -6 11 1.7969 0.0108
-13 -6 12 -1.0775 -0.0092
-13 -5 1 1.1503 0.0925
-13 -5 2 -0.0347 -0.0577
-13 -5 4 1.9486 0.0152
-13 -5 5 -2.2562 -0.0088
-13 -5 6 2.3098 -0.0062
-13 -5 7 -2.1057 0.0093
-13 -5 8 1.3767 -0.0012
-13 -5 9 -0.1093 -0.0041
-13 -5 10 -1.0622 -0.0008
-13 -5 11 1.2453 0.0089
-13 -5 12 -0.1880 -0.0091
-13 -5 13 -1.3110 -0.0013
-13 -5 14 2.0470 0.0150
-13 -4 1 0.8524 0.0662
-13 -4 2 0.0044 -0.0272
-13 -4 3 -0.9778 -0.0118
-13 -4 4 1.6375 0.0208
-13 -4 5 -1.9550 -0.0036
-13 -4 6 2.0721 -0.0139
-13 -4 7 -1.9135 0.0146
-13 -4 8 1.2473 -0.0038
-13 -4 9 -0.1709 -0.0033
-13 -4 10 -0.6576 0.0003
-13 -4 11 0.5102 0.0059
-13 -4 12 0.6273 -0.0061
-13 -4 13 -1.8859 -0.0012
-13 -4 14 2.2561 0.0096
-13 -4 15 -1.5157 -0.0127
-13 -3 1 0.7455 0.0452
-13 -3 2 -0.1977 -0.0112
-13 -3 3 -0.5612 -0.0153
-13 -3 4 1.1323 0.0144
-13 -3 5 -1.4503 0.0038
-13 -3 6 1.6017 -0.0165
-13 -3 7 -1.5201 0.0134
-13 -3 8 1.0510 -0.0027
-13 -3 9 -0.3224 -0.0031
-13 -3 10 -0.1405 0.0013
-13 -3 11 -0.1466 0.0021
-13 -3 12 1.0676 -0.0016
-13 -3 13 -1.9071 -0.0017
-13 -3 14 1.9960 0.0029
-13 -3 15 -1.3329 0.0007
-13 -3 16 0.5187 -0.0070
-13 -2 1 0.6919 0.0393
-13 -2 2 -0.2945 -0.0136
-13 -2 3 -0.3592 -0.0048
-13 -2 4 0.8429 0.0044
-13 -2 5 -1.0719 0.0050
-13 -2 6 1.1697 -0.0091
-13 -2 7 -1.1635 0.0047
-13 -2 8 0.9597 0.0008
-13 -2 9 -0.5968 -0.0021
-13 -2 10 0.3608 0.0008
-13 -2 11 -0.5288 -0.0007
-13 -2 12 1.0294 0.0019
-13 -2 13 -1.4645 -0.0008
-13 -2 14 1.4998 -0.0050
-13 -2 15 -1.1765 0.0136
-13 -2 16 0.7950 -0.0203
-13 -1 1 0.4497 0.0428
-13 -1 2 -0.0161 -0.0238
-13 -1 3 -0.5705 0.0072
-13 -1 4 0.8753 0.0002
-13 -1 5 -0.8933 -0.0028
-13 -1 6 0.8842 0.0050
-13 -1 7 -0.9757 -0.0053
-13 -1 8 1.0377 0.0020
-13 -1 9 -0.9167 0.0018
-13 -1 10 0.6731 -0.0016
-13 -1 11 -0.5252 -0.0024
-13 -1 12 0.6076 0.0043
-13 -1 13 -0.8542 0.0007
-13 -1 14 1.1037 -0.0109
-13 -1 15 -1.2378 0.0205
-13 -1 16 1.1889 -0.0239
-13 -1 17 -0.8909 0.0189
-13 0 1 0.0162 0.0440
-13 0 2 0.5137 -0.0301
-13 0 3 -0.9596 0.0130
-13 0 4 0.9850 0.0024
-13 0 5 -0.7756 -0.0134
-13 0 6 0.7329 0.0161
-13 0 7 -0.9735 -0.0089
-13 0 8 1.2086 -0.0024
-13 0 9 -1.0960 0.0078
-13 0 10 0.6316 -0.0031
-13 0 11 -0.1676 -0.0053
-13 0 12 0.0872 0.0070
-13 0 13 -0.4875 0.0010
-13 0 14 1.1300 -0.0123
-13 0 15 -1.6212 0.0185
-13 0 16 1.6400 -0.0166
-13 0 17 -1.0946 0.0089
-13 1 1 -0.3511 0.0382
-13 1 2 0.8969 -0.0300
-13 1 3 -1.1079 0.0142
-13 1 4 0.8780 0.0046
-13 1 5 -0.6057 -0.0179
-13 1 6 0.7050 0.0174
-13 1 7 -1.1063 -0.0040
-13 1 8 1.3165 -0.0098
-13 1 9 -0.9619 0.0113
-13 1 10 0.2196 -0.0005
-13 1 11 0.3082 -0.0102
-13 1 12 -0.1294 0.0095
-13 1 13 -0.7188 0.0011
-13 1 14 1.7137 -0.0105
-13 1 15 -2.2471 0.0102
-13 1 16 2.0178 -0.0025
-13 1 17 -1.1545 -0.0047
-13 2 1 -0.4127 0.0300
-13 2 2 0.8357 -0.0283
-13 2 3 -0.8033 0.0159
-13 2 4 0.5059 0.0026
-13 2 5 -0.4457 -0.0146
-13 2 6 0.8379 0.0109
-13 2 7 -1.3041 0.0042
-13 2 8 1.2436 -0.0147
-13 2 9 -0.5065 0.0098
-13 2 10 -0.3565 0.0050
-13 2 11 0.5513 -0.0137
-13 2 12 0.2422 0.0080
-13 2 13 -1.5777 0.0045
-13 2 14 2.6172 -0.0089
-13 2 15 -2.7802 0.0004
-13 2 16 2.0976 0.0118
-13 2 17 -1.0489 -0.0151
-13 3 1 -0.1585 0.0258
-13 3 2 0.3555 -0.0283
-13 3 3 -0.1890 0.0181
-13 3 4 0.0899 -0.0008
-13 3 5 -0.4654 -0.0095
-13 3 6 1.1580 0.0041
-13 3 7 -1.4979 0.0095
-13 3 8 0.9847 -0.0152
-13 3 9 0.0935 0.0059
-13 3 10 -0.7980 0.0080
-13 3 11 0.3620 -0.0108
-13 3 12 1.0888 -0.0006
-13 3 13 -2.6144 0.0124
-13 3 14 3.2494 -0.0094
-13 3 15 -2.7524 -0.0075
-13 3 16 1.6691 0.0218
-13 3 17 -0.7537 -0.0185
-13 4 1 0.2414 0.0261
-13 4 2 -0.2671 -0.0281
-13 4 3 0.3843 0.0168
-13 4 4 -0.0847 0.0003
-13 4 5 -0.7613 -0.0086
-13 4 6 1.5931 0.0016
-13 4 7 -1.6092 0.0110
-13 4 8 0.6137 -0.0143
-13 4 9 0.6234 0.0049
-13 4 10 -0.9562 0.0047
-13 4 11 -0.0987 -0.0010
-13 4 12 1.8754 -0.0134
-13 4 13 -3.1116 0.0212
-13 4 14 3.0254 -0.0100
-13 4 15 -1.9114 -0.0129
-13 4 16 0.7603 0.0259
-13 4 17 -0.3405 -0.0148
-13 5 1 0.5819 0.0273
-13 5 2 -0.6988 -0.0247
-13 5 3 0.6025 0.0099
-13 5 4 0.1091 0.0073
-13 5 5 -1.2322 -0.0127
-13 5 6 1.9466 0.0026
-13 5 7 -1.5398 0.0114
-13 5 8 0.2004 -0.0153
-13 5 9 0.9824 0.0080
-13 5 10 -0.9314 -0.0024
-13 5 11 -0.4185 0.0091
-13 5 12 2.0152 -0.0225
-13 5 13 -2.6130 0.0252
-13 5 14 1.8584 -0.0083
-13 5 15 -0.5293 -0.0160
-13 5 16 -0.2433 0.0248
-13 5 17 -0.0205 -0.0073
-13 6 1 0.6753 0.0280
-13 6 2 -0.6984 -0.0192
-13 6 3 0.3601 0.0007
-13 6 4 0.5455 0.0159
-13 6 5 -1.6008 -0.0178
-13 6 6 1.9786 0.0040
-13 6 7 -1.2162 0.0124
-13 6 8 -0.2106 -0.0174
-13 6 9 1.1819 0.0109
-13 6 10 -0.9125 -0.0057
-13 6 11 -0.3081 0.0116
-13 6 12 1.3639 -0.0222
-13 6 13 -1.3389 0.0218
-13 6 14 0.3395 -0.0044
-13 6 15 0.6619 -0.0167
-13 6 16 -0.7712 0.0205
-13 6 17 -0.0353 -0.0002
-13 7 1 0.3739 0.0294
-13 7 2 -0.2226 -0.0157
-13 7 3 -0.1806 -0.0055
-13 7 4 0.9112 0.0216
-13 7 5 -1.5730 -0.0210
-13 7 6 1.5591 0.0048
-13 7 7 -0.6721 0.0125
-13 7 8 -0.5511 -0.0168
-13 7 9 1.2329 0.0086
-13 7 10 -0.9466 -0.0011
-13 7 11 0.1214 0.0045
-13 7 12 0.3747 -0.0137
-13 7 13 -0.0808 0.0142
-13 7 14 -0.6262 -0.0006
-13 7 15 0.9425 -0.0149
-13 7 16 -0.4553 0.0151
-13 8 1 -0.3060 0.0327
-13 8 2 0.5013 -0.0165
-13 8 3 -0.6604 -0.0064
-13 8 4 0.8938 0.0229
-13 8 5 -1.0346 -0.0221
-13 8 6 0.7783 0.0061
-13 8 7 -0.0682 0.0102
-13 8 8 -0.7288 -0.0124
-13 8 9 1.1073 0.0016
-13 8 10 -0.9057 0.0082
-13 8 11 0.4629 -0.0059
-13 8 12 -0.2539 -0.0038
-13 8 13 0.3798 0.0073
-13 8 14 -0.4719 0.0012
-13 8 15 0.1302 -0.0119
-13 8 16 0.5782 0.0107
-13 9 1 -1.0671 0.0364
-13 9 2 1.0509 -0.0206
-13 9 3 -0.7336 -0.0027
-13 9 4 0.3907 0.0205
-13 9 5 -0.1379 -0.0214
-13 9 6 -0.1089 0.0072
-13 9 7 0.4297 0.0069
-13 9 8 -0.7326 -0.0075
-13 9 9 0.8330 -0.0043
-13 9 10 -0.6722 0.0142
-13 9 11 0.3867 -0.0119
-13 9 12 -0.1254 0.0020
-13 9 13 -0.1542 0.0029
-13 9 14 0.6211 0.0025
-13 9 15 -1.2715 -0.0099
-13 10 1 -1.4670 0.0394
-13 10 2 1.0854 -0.0267
-13 10 3 -0.3137 0.0042
-13 10 4 -0.4149 0.0148
-13 10 5 0.8098 -0.0180
-13 10 6 -0.8827 0.0065
-13 10 7 0.8125 0.0057
-13 10 8 -0.7153 -0.0059
-13 10 9 0.5662 -0.0042
-13 10 10 -0.3004 0.0125
-13 10 11 -0.0905 -0.0108
-13 10 12 0.5863 0.0036
-13 10 13 -1.1934 -0.0012
-13 10 14 1.8763 0.0061
-13 10 15 -2.4209 -0.0103
-13 11 1 -1.2844 0.0424
-13 11 2 0.6267 -0.0341
-13 11 3 0.3546 0.0132
-13 11 4 -1.1886 0.0062
-13 11 5 1.5640 -0.0116
-13 11 6 -1.5038 0.0033
-13 11 7 1.2260 0.0067
-13 11 8 -0.8876 -0.0077
-13 11 9 0.4862 0.0007
-13 11 10 0.0344 0.0057
-13 11 11 -0.6634 -0.0065
-13 11 12 1.3302 0.0054
-13 11 13 -1.9676 -0.0080
-13 11 14 2.4868 0.0130
-13 12 1 -0.7471 0.0460
-13 12 2 0.0540 -0.0411
-13 12 3 0.8832 0.0223
-13 12 4 -1.6704 -0.0033
-13 12 5 2.0523 -0.0043
-13 12 6 -2.0363 0.0002
-13 12 7 1.7554 0.0067
-13 12 8 -1.2795 -0.0085
-13 12 9 0.6050 0.0049
-13 12 10 0.2132 0.0002
-13 12 11 -1.0067 -0.0049
-13 12 12 1.6084 0.0107
-13 12 13 -1.9750 -0.0177
-13 13 1 -0.3409 0.0475
-13 13 2 -0.2080 -0.0437
-13 13 3 1.0130 0.0276
-13 13 4 -1.7777 -0.0104
-13 13 5 2.2779 0.0009
-13 13 6 -2.4362 0.0000
-13 13 7 2.2323 0.0028
-13 13 8 -1.6433 -0.0046
-13 13 9 0.7329 0.0035
-13 13 10 0.2538 0.0007
-13 13 11 -0.9853 -0.0084
-13 13 12 1.2882 0.0184
-13 14 1 -0.3813 0.0420
-13 14 2 -0.0016 -0.0386
-13 14 3 0.7224 0.0270
-13 14 4 -1.5298 -0.0138
-13 14 5 2.1795 0.0034
-13 14 6 -2.4911 0.0025
-13 14 7 2.3298 -0.0043
-13 14 8 -1.6617 0.0038
-13 14 9 0.6746 -0.0036
-13 14 10 0.2299 0.0070
-13 14 11 -0.6794 -0.0149
-13 15 1 -0.7886 0.0282
-13 15 2 0.5279 -0.0269
-13 15 3 0.1388 0.0224
-13 15 4 -0.9615 -0.0151
-13 15 5 1.6718 0.0054
-13 15 6 -2.0368 0.0044
-13 15 7 1.8967 -0.0110
-13 15 8 -1.2701 0.0132
-13 15 9 0.4380 -0.0134
-13 15 10 0.1723 0.0153
-13 16 1 -1.2429 0.0110
-13 16 2 1.1183 -0.0135
-13 16 3 -0.5673 0.0168
-13 16 4 -0.1716 -0.0161
-13 16 5 0.8431 0.0086
-13 16 6 -1.2206 0.0034
-13 16 7 1.1666 -0.0143
-13 16 8 -0.7382 0.0203
-13 17 1 -1.4758 -0.0028
-13 17 2 1.5496 -0.0022
-13 17 3 -1.1913 0.0110
-13 17 4 0.5906 -0.0161
-13 17 5 0.0346 0.0119
-13 17 6 -0.4711 0.0004
-13 17 7 0.5842 -0.0145
-13 18 1 -1.3983 -0.0112
-13 18 2 1.6768 0.0079
-13 18 3 -1.5043 0.0026
-13 18 4 1.0049 -0.0122
-13 18 5 -0.3747 0.0124
-13 19 1 -1.0516 -0.0176
-13 19 2 1.4422 0.0196
-12 -8 7 -0.5188 -0.0073
-12 -8 8 0.1951 -0.0050
-12 -8 9 0.3259 0.0162
-12 -7 7 -1.2265 -0.0048
-12 -7 8 0.5737 -0.0047
-12 -7 9 0.2827 0.0128
-12 -7 10 -0.8589 -0.0121
-12 -7 11 0.6483 -0.0043
-12 -7 12 0.3129 0.0317
-12 -6 1 1.0212 0.0713
-12 -6 2 0.3380 -0.0454
-12 -6 3 -1.4167 0.0079
-12 -6 5 -2.0253 -0.0134
-12 -6 9 0.2746 0.0065
-12 -6 10 -0.6644 -0.0071
-12 -6 11 0.0676 -0.0040
-12 -6 12 1.2412 0.0240
-12 -6 13 -2.3067 -0.0401
-12 -5 1 0.1527 0.0453
-12 -5 2 0.8708 -0.0185
-12 -5 3 -1.5366 -0.0069
-12 -5 4 1.7398 0.0117
-12 -5 5 -1.6800 -0.0023
-12 -5 6 1.5000 -0.0038
-12 -5 7 -1.0990 0.0011
-12 -5 14 2.5394 0.0257
-12 -5 15 -1.2778 -0.0245
-12 -4 1 -0.4457 0.0222
-12 -4 2 0.9198 -0.0013
-12 -4 3 -1.1186 -0.0099
-12 -4 4 1.0495 0.0024
-12 -4 5 -0.9077 0.0098
-12 -4 6 0.7698 -0.0107
-12 -4 7 -0.5036 0.0012
-12 -4 8 0.0537 0.0052
-12 -4 9 0.2707 -0.0019
-12 -4 10 0.0299 -0.0043
-12 -4 11 -1.0856 0.0040
-12 -4 12 2.3345 0.0023
-12 -4 13 -2.9014 -0.0068
-12 -4 14 2.3819 0.0063
-12 -4 15 -1.2400 -0.0068
-12 -4 16 0.3903 0.0155
-12 -3 1 -0.5748 0.0144
-12 -3 2 0.6286 0.0004
-12 -3 3 -0.5635 -0.0033
-12 -3 4 0.3696 -0.0070
-12 -3 5 -0.1804 0.0150
-12 -3 6 0.0638 -0.0101
-12 -3 7 0.0497 -0.0010
-12 -3 8 -0.1812 0.0052
-12 -3 9 0.1321 0.0006
-12 -3 10 0.3655 -0.0075
-12 -3 11 -1.2837 0.0082
-12 -3 12 2.1654 -0.0056
-12 -3 13 -2.4631 0.0067
-12 -3 14 2.0479 -0.0111
-12 -3 15 -1.3435 0.0104
-12 -3 16 0.9276 0.0021
-12 -3 17 -1.0122 -0.0228
-12 -2 1 -0.4602 0.0201
-12 -2 2 0.4037 -0.0071
-12 -2 3 -0.3054 0.0040
-12 -2 4 0.0536 -0.0089
-12 -2 5 0.2388 0.0100
-12 -2 6 -0.3960 -0.0034
-12 -2 7 0.3560 -0.0028
-12 -2 8 -0.1591 0.0007
-12 -2 9 -0.1669 0.0068
-12 -2 10 0.6240 -0.0107
-12 -2 11 -1.1471 0.0086
-12 -2 12 1.5704 -0.0074
-12 -2 13 -1.7521 0.0132
-12 -2 14 1.7175 -0.0213
-12 -2 15 -1.6222 0.0204
-12 -2 16 1.5630 -0.0046
-12 -2 17 -1.4668 -0.0201
-12 -1 1 -0.3891 0.0289
-12 -1 2 0.4559 -0.0146
-12 -1 3 -0.4037 0.0063
-12 -1 4 0.0503 -0.0031
-12 -1 5 0.4019 -0.0007
-12 -1 6 -0.5913 0.0040
-12 -1 7 0.3610 -0.0015
-12 -1 8 0.1150 -0.0066
-12 -1 9 -0.5190 0.0121
-12 -1 10 0.6677 -0.0091
-12 -1 11 -0.6360 0.0022
-12 -1 12 0.6643 -0.0020
-12 -1 13 -0.9522 0.0117
-12 -1 14 1.4813 -0.0221
-12 -1 15 -1.9792 0.0203
-12 -1 16 2.0721 -0.0027
-12 -1 17 -1.5586 -0.0216
-12 -1 18 0.6064 0.0394
-12 0 1 -0.4131 0.0337
-12 0 2 0.6344 -0.0190
-12 0 3 -0.5677 0.0060
-12 0 4 0.0763 0.0036
-12 0 5 0.4714 -0.0090
-12 0 6 -0.5770 0.0070
-12 0 7 0.1269 0.0025
-12 0 8 0.4793 -0.0118
-12 0 9 -0.6993 0.0112
-12 0 10 0.3553 -0.0004
-12 0 11 0.1877 -0.0094
-12 0 12 -0.3185 0.0072
-12 0 13 -0.3007 0.0059
-12 0 14 1.4148 -0.0168
-12 0 15 -2.3130 0.0134
-12 0 16 2.3289 0.0035
-12 0 17 -1.3324 -0.0223
-12 0 18 -0.1605 0.0313
-12 1 1 -0.3953 0.0354
-12 1 2 0.6544 -0.0234
-12 1 3 -0.5062 0.0084
-12 1 4 -0.0395 0.0049
-12 1 5 0.4887 -0.0108
-12 1 6 -0.3738 0.0056
-12 1 7 -0.2303 0.0056
-12 1 8 0.7256 -0.0110
-12 1 9 -0.5491 0.0033
-12 1 10 -0.2629 0.0118
-12 1 11 1.0370 -0.0199
-12 1 12 -1.0015 0.0130
-12 1 13 -0.0540 0.0021
-12 1 14 1.5530 -0.0108
-12 1 15 -2.5238 0.0053
-12 1 16 2.2959 0.0083
-12 1 17 -0.9650 -0.0172
-12 1 18 -0.7028 0.0145
-12 2 1 -0.2290 0.0374
-12 2 2 0.3984 -0.0298
-12 2 3 -0.2010 0.0146
-12 2 4 -0.2019 0.0010
-12 2 5 0.3434 -0.0078
-12 2 6 0.0271 0.0031
-12 2 7 -0.6029 0.0052
-12 2 8 0.7546 -0.0053
-12 2 9 -0.1429 -0.0062
-12 2 10 -0.8809 0.0195
-12 2 11 1.4940 -0.0215
-12 2 12 -1.0694 0.0100
-12 2 13 -0.2827 0.0037
-12 2 14 1.7584 -0.0071
-12 2 15 -2.4400 -0.0009
-12 2 16 1.9346 0.0087
-12 2 17 -0.5925 -0.0054
-12 2 18 -0.7970 -0.0089
-12 3 1 0.0580 0.0396
-12 3 2 -0.0053 -0.0352
-12 3 3 0.1164 0.0201
-12 3 4 -0.1778 -0.0035
-12 3 5 -0.0769 -0.0044
-12 3 6 0.5917 0.0017
-12 3 7 -0.9243 0.0031
-12 3 8 0.6308 -0.0003
-12 3 9 0.2557 -0.0098
-12 3 10 -1.1432 0.0169
-12 3 11 1.3225 -0.0122
-12 3 12 -0.5540 -0.0004
-12 3 13 -0.7190 0.0082
-12 3 14 1.7092 -0.0040
-12 3 15 -1.8668 -0.0052
-12 3 16 1.2197 0.0053
-12 3 17 -0.2524 0.0104
-12 3 18 -0.4914 -0.0331
-12 4 1 0.3407 0.0388
-12 4 2 -0.3021 -0.0353
-12 4 3 0.1763 0.0205
-12 4 4 0.1713 -0.0044
-12 4 5 -0.7276 -0.0030
-12 4 6 1.1901 0.0007
-12 4 7 -1.1502 0.0030
-12 4 8 0.4868 -0.0009
-12 4 9 0.4237 -0.0049
-12 4 10 -0.9448 0.0060
-12 4 11 0.6946 0.0015
-12 4 12 0.1272 -0.0103
-12 4 13 -0.9098 0.0097
-12 4 14 1.1429 0.0009
-12 4 15 -0.7996 -0.0087
-12 4 16 0.2691 -0.0002
-12 4 17 0.0379 0.0256
-12 4 18 -0.0069 -0.0511
-12 5 1 0.4403 0.0334
-12 5 2 -0.2619 -0.0292
-12 5 3 -0.1353 0.0154
-12 5 4 0.7526 -0.0017
-12 5 5 -1.3722 -0.0032
-12 5 6 1.6113 -0.0007
-12 5 7 -1.2229 0.0059
-12 5 8 0.3833 -0.0061
-12 5 9 0.3619 0.0036
-12 5 10 -0.5168 -0.0046
-12 5 11 0.0682 0.0102
-12 5 12 0.4922 -0.0128
-12 5 13 -0.6089 0.0055
-12 5 14 0.1680 0.0072
-12 5 15 0.4129 -0.0105
-12 5 16 -0.5926 -0.0060
-12 5 17 0.2040 0.0357
-12 5 18 0.4337 -0.0578
-12 6 1 0.1637 0.0265
-12 6 2 0.2019 -0.0208
-12 6 3 -0.6961 0.0079
-12 6 4 1.2699 0.0032
-12 6 5 -1.6907 -0.0050
-12 6 6 1.6564 -0.0017
-12 6 7 -1.0818 0.0091
-12 6 8 0.2715 -0.0108
-12 6 9 0.2589 0.0083
-12 6 10 -0.2143 -0.0074
-12 6 11 -0.1894 0.0092
-12 6 12 0.3970 -0.0079
-12 6 13 -0.0357 -0.0009
-12 6 14 -0.7003 0.0111
-12 6 15 1.1959 -0.0092
-12 6 16 -0.9779 -0.0110
-12 6 17 0.1516 0.0386
-12 7 1 -0.5588 0.0226
-12 7 2 0.9385 -0.0146
-12 7 3 -1.1886 0.0009
-12 7 4 1.3857 0.0094
-12 7 5 -1.4663 -0.0090
-12 7 6 1.2609 -0.0005
-12 7 7 -0.7194 0.0099
-12 7 8 0.0718 -0.0114
-12 7 9 0.3028 0.0066
-12 7 10 -0.2241 -0.0025
-12 7 11 -0.0740 0.0022
-12 7 12 0.1313 -0.0013
-12 7 13 0.2809 -0.0042
-12 7 14 -0.8867 0.0096
-12 7 15 1.1306 -0.0045
-12 7 16 -0.7095 -0.0144
-12 7 17 -0.1205 0.0355
-12 8 1 -1.4979 0.0239
-12 8 2 1.5686 -0.0125
-12 8 3 -1.2651 -0.0043
-12 8 4 0.9318 0.0161
-12 8 5 -0.7321 -0.0144
-12 8 6 0.5507 0.0022
-12 8 7 -0.2120 0.0087
-12 8 8 -0.2420 -0.0093
-12 8 9 0.5391 0.0019
-12 8 10 -0.4635 0.0040
-12 8 11 0.1237 -0.0038
-12 8 12 0.1238 0.0015
-12 8 13 -0.0445 -0.0024
-12 8 14 -0.2141 0.0040
-12 8 15 0.2815 0.0017
-12 8 16 0.0197 -0.0165
-12 9 1 -2.1622 0.0297
-12 9 2 1.6907 -0.0145
-12 9 3 -0.7792 -0.0068
-12 9 4 0.0375 0.0208
-12 9 5 0.2353 -0.0179
-12 9 6 -0.2288 0.0031
-12 9 7 0.3216 0.0090
-12 9 8 -0.6292 -0.0085
-12 9 9 0.8748 -0.0007
-12 9 10 -0.7101 0.0073
-12 9 11 0.1189 -0.0059
-12 9 12 0.5442 0.0011
-12 9 13 -0.9091 0.0009
-12 9 14 0.9268 -0.0015
-12 9 15 -0.8205 0.0070
-12 9 16 0.7578 -0.0185
-12 10 1 -2.1422 0.0385
-12 10 2 1.1872 -0.0200
-12 10 3 0.0834 -0.0054
-12 10 4 -0.9348 0.0207
-12 10 5 1.0814 -0.0166
-12 10 6 -0.8539 0.0003
-12 10 7 0.7791 0.0116
-12 10 8 -1.0049 -0.0098
-12 10 9 1.1636 -0.0005
-12 10 10 -0.7974 0.0076
-12 10 11 -0.1264 -0.0066
-12 10 12 1.1574 0.0021
-12 10 13 -1.7833 0.0008
-12 10 14 1.8466 -0.0034
-12 10 15 -1.5427 0.0104
-12 11 1 -1.4741 0.0481
-12 11 2 0.3450 -0.0272
-12 11 3 0.9157 -0.0003
-12 11 4 -1.6133 0.0157
-12 11 5 1.5657 -0.0113
-12 11 6 -1.2052 -0.0038
-12 11 7 1.0765 0.0134
-12 11 8 -1.2533 -0.0101
-12 11 9 1.2845 -0.0006
-12 11 10 -0.7130 0.0087
-12 11 11 -0.4059 -0.0101
-12 11 12 1.5277 0.0078
-12 11 13 -2.1146 -0.0044
-12 11 14 2.0474 -0.0016
-12 12 1 -0.6320 0.0548
-12 12 2 -0.3599 -0.0327
-12 12 3 1.3711 0.0058
-12 12 4 -1.8243 0.0087
-12 12 5 1.6337 -0.0060
-12 12 6 -1.2447 -0.0045
-12 12 7 1.1259 0.0102
-12 12 8 -1.2618 -0.0059
-12 12 9 1.1975 -0.0039
-12 12 10 -0.5709 0.0125
-12 12 11 -0.4651 -0.0167
-12 12 12 1.3743 0.0164
-12 12 13 -1.7332 -0.0115
-12 13 1 -0.1280 0.0537
-12 13 2 -0.6274 -0.0330
-12 13 3 1.3758 0.0101
-12 13 4 -1.6337 0.0029
-12 13 5 1.3640 -0.0042
-12 13 6 -0.9820 0.0004
-12 13 7 0.8807 0.0013
-12 13 8 -1.0109 0.0021
-12 13 9 0.9778 -0.0092
-12 13 10 -0.5146 0.0171
-12 13 11 -0.2130 -0.0226
-12 13 12 0.7861 0.0228
-12 14 1 -0.1125 0.0434
-12 14 2 -0.5148 -0.0283
-12 14 3 1.1151 0.0125
-12 14 4 -1.2460 -0.0012
-12 14 5 0.9070 -0.0051
-12 14 6 -0.5133 0.0078
-12 14 7 0.4389 -0.0086
-12 14 8 -0.6457 0.0095
-12 14 9 0.7848 -0.0127
-12 14 10 -0.6065 0.0186
-12 14 11 0.2026 -0.0235
-12 15 1 -0.3355 0.0281
-12 15 2 -0.3157 -0.0221
-12 15 3 0.8628 0.0151
-12 15 4 -0.8910 -0.0058
-12 15 5 0.4688 -0.0048
-12 15 6 -0.0614 0.0123
-12 15 7 0.0545 -0.0139
-12 15 8 -0.4035 0.0120
-12 15 9 0.7408 -0.0118
-12 15 10 -0.7682 0.0151
-12 16 1 -0.4269 0.0139
-12 16 2 -0.3080 -0.0181
-12 16 3 0.8198 0.0192
-12 16 4 -0.7498 -0.0121
-12 16 5 0.2644 -0.0006
-12 16 6 0.1197 0.0105
-12 16 7 -0.0360 -0.0125
-12 16 8 -0.4150 0.0094
-12 16 9 0.8123 -0.0074
-12 17 1 -0.1845 0.0043
-12 17 2 -0.5850 -0.0160
-12 17 3 1.0280 0.0232
-12 17 4 -0.8767 -0.0191
-12 17 5 0.3789 0.0069
-12 17 6 -0.0464 0.0037
-12 17 7 0.1703 -0.0067
-12 18 1 0.3329 -0.0024
-12 18 2 -1.0266 -0.0128
-12 18 3 1.3468 0.0244
-12 18 4 -1.1320 -0.0241
-12 18 5 0.6581 0.0143
-12 19 1 0.8786 -0.0091
-12 19 2 -1.3697 -0.0071
-11 -9 4 -0.3373 0.0027
-11 -9 7 0.2560 0.0006
-11 -9 8 -0.2886 -0.0115
-11 -9 9 0.2378 0.0113
-11 -9 10 -0.1135 0.0056
-11 -8 1 1.2267 0.0489
-11 -8 2 -0.6642 -0.0367
-11 -8 3 0.0987 0.0083
-11 -8 4 0.3354 0.0150
-11 -8 6 0.4765 0.0106
-11 -8 7 -0.2102 0.0051
-11 -8 8 -0.0856 -0.0158
-11 -8 9 0.2182 0.0127
-11 -8 10 -0.0944 0.0070
-11 -8 11 -0.2265 -0.0346
-11 -8 12 0.5901 0.0509
-11 -8 13 -0.8647 -0.0410
-11 -7 1 0.7963 0.0402
-11 -7 2 -0.0031 -0.0206
-11 -7 3 -0.6140 -0.0069
-11 -7 5 -0.9737 -0.0199
-11 -7 6 0.7250 0.0069
-11 -7 7 -0.3094 0.0067
-11 -7 8 -0.0655 -0.0139
-11 -7 9 0.1614 0.0097
-11 -7 10 0.1424 0.0078
-11 -7 11 -0.7395 -0.0310
-11 -7 12 1.3421 0.0443
-11 -7 13 -1.6728 -0.0368
-11 -7 14 1.6563 0.0164
-11 -7 15 -1.4499 -0.0050
-11 -6 1 -0.3272 0.0192
-11 -6 2 0.8664 -0.0015
-11 -6 3 -1.0556 -0.0158
-11 -6 4 0.9621 0.0195
-11 -6 5 -0.7059 -0.0120
-11 -6 6 0.3633 0.0028
-11 -6 7 -0.0056 0.0032
-11 -6 8 -0.2182 -0.0061
-11 -6 9 0.1073 0.0039
-11 -6 10 0.4257 0.0068
-11 -6 11 -1.2068 -0.0229
-11 -6 12 1.8528 0.0331
-11 -6 13 -2.0323 -0.0297
-11 -6 14 1.7281 0.0200
-11 -6 15 -1.2584 -0.0203
-11 -6 16 1.0198 0.0363
-11 -5 1 -1.3874 -0.0000
-11 -5 2 1.2965 0.0096
-11 -5 3 -0.8545 -0.0137
-11 -5 4 0.3204 0.0083
-11 -5 5 0.1013 -0.0016
-11 -5 6 -0.3654 0.0012
-11 -5 7 0.4982 -0.0038
-11 -5 8 -0.4520 0.0031
-11 -5 9 0.1024 -0.0003
-11 -5 10 0.5814 0.0026
-11 -5 11 -1.3816 -0.0114
-11 -5 12 1.9041 0.0190
-11 -5 13 -1.8687 -0.0187
-11 -5 14 1.3679 0.0161
-11 -5 17 -1.1521 -0.0497
-11 -4 1 -1.7767 -0.0081
-11 -4 2 1.0817 0.0102
-11 -4 3 -0.2036 -0.0052
-11 -4 4 -0.5362 -0.0036
-11 -4 5 0.9531 0.0054
-11 -4 6 -1.0579 0.0023
-11 -4 7 0.9422 -0.0097
-11 -4 8 -0.6354 0.0075
-11 -4 9 0.1033 0.0009
-11 -4 10 0.6126 -0.0048
-11 -4 11 -1.2906 0.0006
-11 -4 15 -0.6068 -0.0143
-11 -4 16 0.7138 0.0306
-11 -4 17 -1.3162 -0.0391
-11 -3 1 -1.4584 -0.0061
-11 -3 2 0.5418 0.0064
-11 -3 3 0.3834 0.0010
-11 -3 4 -1.0927 -0.0087
-11 -3 5 1.4545 0.0065
-11 -3 6 -1.4537 0.0041
-11 -3 7 1.1508 -0.0102
-11 -3 8 -0.6283 0.0044
-11 -3 9 -0.0161 0.0069
-11 -3 10 0.6432 -0.0121
-11 -3 11 -1.0808 0.0089
-11 -3 12 1.2060 -0.0054
-11 -3 13 -1.0470 0.0065
-11 -3 14 0.8014 -0.0065
-11 -3 15 -0.7267 -0.0035
-11 -3 16 0.9721 0.0210
-11 -3 17 -1.4736 -0.0315
-11 -3 18 1.9876 0.0236
-11 -2 1 -0.8198 -0.0015
-11 -2 2 0.1230 0.0053
-11 -2 3 0.5636 -0.0001
-11 -2 4 -1.1740 -0.0058
-11 -2 5 1.5495 0.0034
-11 -2 6 -1.5220 0.0038
-11 -2 7 1.0625 -0.0048
-11 -2 8 -0.3504 -0.0036
-11 -2 9 -0.3135 0.0130
-11 -2 10 0.6930 -0.0143
-11 -2 11 -0.7577 0.0093
-11 -2 12 0.6738 -0.0072
-11 -2 13 -0.6556 0.0109
-11 -2 14 0.8037 -0.0120
-11 -2 15 -1.0574 0.0015
-11 -2 16 1.2809 0.0173
-11 -2 17 -1.3868 -0.0300
-11 -2 18 1.3815 0.0259
-11 -1 1 -0.2576 0.0006
-11 -1 2 0.0116 0.0081
-11 -1 3 0.3861 -0.0059
-11 -1 4 -0.9604 0.0010
-11 -1 5 1.4059 -0.0004
-11 -1 6 -1.3441 0.0014
-11 -1 7 0.7065 0.0023
-11 -1 8 0.1378 -0.0098
-11 -1 9 -0.6547 0.0130
-11 -1 10 0.5875 -0.0080
-11 -1 11 -0.1722 0.0013
-11 -1 12 -0.0745 -0.0015
-11 -1 13 -0.1910 0.0081
-11 -1 14 0.8449 -0.0104
-11 -1 15 -1.4130 -0.0001
-11 -1 16 1.4794 0.0184
-11 -1 17 -1.0201 -0.0302
-11 -1 18 0.3873 0.0263
-11 -1 19 -0.0003 -0.0110
-11 0 1 0.0576 0.0016
-11 0 2 0.1100 0.0097
-11 0 3 0.1043 -0.0102
-11 0 4 -0.6933 0.0063
-11 0 5 1.1580 -0.0031
-11 0 6 -0.9824 -0.0003
-11 0 7 0.1789 0.0054
-11 0 8 0.6447 -0.0087
-11 0 9 -0.7994 0.0051
-11 0 10 0.1523 0.0039
-11 0 11 0.7100 -0.0097
-11 0 12 -0.9664 0.0059
-11 0 13 0.2748 0.0031
-11 0 14 0.9176 -0.0058
-11 0 15 -1.7330 -0.0035
-11 0 16 1.5695 0.0182
-11 0 17 -0.5503 -0.0253
-11 0 18 -0.6212 0.0188
-11 0 19 1.2190 -0.0040
-11 1 1 0.1377 0.0058
-11 1 2 0.2576 0.0054
-11 1 3 -0.1208 -0.0088
-11 1 4 -0.4365 0.0077
-11 1 5 0.7968 -0.0051
-11 1 6 -0.4608 0.0013
-11 1 7 -0.3903 0.0020
-11 1 8 0.9801 -0.0010
-11 1 9 -0.6388 -0.0060
-11 1 10 -0.5203 0.0141
-11 1 11 1.6025 -0.0155
-11 1 12 -1.6574 0.0083
-11 1 13 0.5000 0.0009
-11 1 14 1.0956 -0.0028
-11 1 15 -1.9964 -0.0043
-11 1 16 1.5812 0.0123
-11 1 17 -0.1666 -0.0121
-11 1 18 -1.2967 0.0023
-11 1 19 1.9377 0.0099
-11 2 1 0.0606 0.0140
-11 2 2 0.3885 -0.0041
-11 2 3 -0.3112 -0.0026
-11 2 4 -0.1028 0.0061
-11 2 5 0.2657 -0.0067
-11 2 6 0.1738 0.0053
-11 2 7 -0.8864 -0.0046
-11 2 8 1.0964 0.0075
-11 2 9 -0.3231 -0.0129
-11 2 10 -1.0658 0.0158
-11 2 11 2.0522 -0.0123
-11 2 12 -1.7914 0.0043
-11 2 13 0.3471 0.0018
-11 2 14 1.3144 -0.0016
-11 2 15 -2.0609 -0.0017
-11 2 16 1.4311 0.0011
-11 2 17 0.0916 0.0069
-11 2 18 -1.5072 -0.0178
-11 2 19 2.0134 0.0238
-11 3 1 -0.0832 0.0226
-11 3 2 0.5153 -0.0144
-11 3 3 -0.5479 0.0049
-11 3 4 0.3621 0.0028
-11 3 5 -0.3922 -0.0069
-11 3 6 0.8086 0.0081
-11 3 7 -1.2430 -0.0089
-11 3 8 1.0880 0.0107
-11 3 9 -0.1218 -0.0118
-11 3 10 -1.1517 0.0094
-11 3 11 1.8285 -0.0038
-11 3 12 -1.3480 -0.0010
-11 3 13 -0.0084 0.0016
-11 3 14 1.3124 0.0002
-11 3 15 -1.6988 0.0018
-11 3 16 0.9802 -0.0116
-11 3 17 0.2996 0.0254
-11 3 18 -1.3246 -0.0336
-11 4 1 -0.2289 0.0273
-11 4 2 0.6581 -0.0213
-11 4 3 -0.8318 0.0110
-11 4 4 0.8613 -0.0016
-11 4 5 -0.9989 -0.0042
-11 4 6 1.2871 0.0069
-11 4 7 -1.4270 -0.0082
-11 4 8 1.0513 0.0084
-11 4 9 -0.1520 -0.0062
-11 4 10 -0.7868 0.0016
-11 4 11 1.1410 0.0022
-11 4 12 -0.6820 -0.0017
-11 4 13 -0.2104 -0.0025
-11 4 14 0.8603 0.0038
-11 4 15 -0.8343 0.0044
-11 4 16 0.2274 -0.0214
-11 4 17 0.4975 0.0366
-11 4 18 -0.8941 -0.0381
-11 5 1 -0.3921 0.0268
-11 5 2 0.8156 -0.0233
-11 5 3 -1.0605 0.0146
-11 5 4 1.1918 -0.0060
-11 5 5 -1.3381 0.0002
-11 5 6 1.4775 0.0029
-11 5 7 -1.4068 -0.0045
-11 5 8 0.9605 0.0046
-11 5 9 -0.2587 -0.0024
-11 5 10 -0.3188 -0.0009
-11 5 11 0.4548 0.0016
-11 5 12 -0.1996 0.0026
-11 5 13 -0.0753 -0.0081
-11 5 14 0.0397 0.0069
-11 5 15 0.2890 0.0060
-11 5 16 -0.6013 -0.0253
-11 5 17 0.6211 0.0368
-11 5 18 -0.3427 -0.0298
-11 6 1 -0.6481 0.0229
-11 6 2 0.9553 -0.0211
-11 6 3 -1.0998 0.0145
-11 6 4 1.1892 -0.0078
-11 6 5 -1.2979 0.0035
-11 6 6 1.3437 -0.0008
-11 6 7 -1.1552 -0.0017
-11 6 8 0.6904 0.0036
-11 6 9 -0.1619 -0.0036
-11 6 10 -0.1248 0.0022
-11 6 11 0.0908 -0.0025
-11 6 12 -0.0043 0.0062
-11 6 13 0.2151 -0.0100
-11 6 14 -0.7519 0.0065
-11 6 15 1.2288 0.0070
-11 6 16 -1.1973 -0.0230
-11 6 17 0.5895 0.0279
-11 6 18 0.2086 -0.0141
-11 7 1 -0.9969 0.0177
-11 7 2 1.0007 -0.0157
-11 7 3 -0.8800 0.0099
-11 7 4 0.8534 -0.0051
-11 7 5 -0.9510 0.0032
-11 7 6 0.9700 -0.0022
-11 7 7 -0.6890 -0.0006
-11 7 8 0.1566 0.0047
-11 7 9 0.2786 -0.0067
-11 7 10 -0.2987 0.0054
-11 7 11 -0.0020 -0.0033
-11 7 12 0.1364 0.0037
-11 7 13 0.2913 -0.0051
-11 7 14 -1.1133 0.0020
-11 7 15 1.6707 0.0077
-11 7 16 -1.4140 -0.0174
-11 7 17 0.4359 0.0162
-11 8 1 -1.2705 0.0132
-11 8 2 0.8690 -0.0082
-11 8 3 -0.4663 0.0014
-11 8 4 0.3702 0.0015
-11 8 5 -0.5139 0.0006
-11 8 6 0.5193 -0.0029
-11 8 7 -0.1008 0.0008
-11 8 8 -0.5635 0.0044
-11 8 9 0.9231 -0.0070
-11 8 10 -0.6057 0.0039
-11 8 11 -0.1164 0.0017
-11 8 12 0.4958 -0.0044
-11 8 13 -0.0318 0.0035
-11 8 14 -0.9762 -0.0040
-11 8 15 1.6540 0.0088
-11 8 16 -1.3684 -0.0133
-11 8 17 0.3144 0.0093
-11 9 1 -1.2532 0.0106
-11 9 2 0.5732 -0.0005
-11 9 3 -0.0562 -0.0085
-11 9 4 0.0042 0.0089
-11 9 5 -0.2125 -0.0016
-11 9 6 0.1553 -0.0051
-11 9 7 0.4468 0.0045
-11 9 8 -1.2288 0.0010
-11 9 9 1.4421 -0.0034
-11 9 10 -0.7141 -0.0013
-11 9 11 -0.4577 0.0087
-11 9 12 1.0705 -0.0120
-11 9 13 -0.5563 0.0103
-11 9 14 -0.6438 -0.0090
-11 9 15 1.4829 0.0118
-11 9 16 -1.2927 -0.0147
-11 10 1 -0.9237 0.0101
-11 10 2 0.2749 0.0060
-11 10 3 0.1316 -0.0169
-11 10 4 -0.0699 0.0142
-11 10 5 -0.1581 -0.0020
-11 10 6 -0.0102 -0.0080
-11 10 7 0.7606 0.0084
-11 10 8 -1.5542 -0.0029
-11 10 9 1.5512 0.0005
-11 10 10 -0.4834 -0.0049
-11 10 11 -0.9293 0.0112
-11 10 12 1.5474 -0.0134
-11 10 13 -0.8684 0.0120
-11 10 14 -0.4950 -0.0125
-11 10 15 1.4121 0.0173
-11 11 1 -0.5304 0.0102
-11 11 2 0.1737 0.0107
-11 11 3 0.0217 -0.0221
-11 11 4 0.1230 0.0169
-11 11 5 -0.3208 -0.0025
-11 11 6 0.0772 -0.0081
-11 11 7 0.6921 0.0086
-11 11 8 -1.3861 -0.0036
-11 11 9 1.2206 0.0011
-11 11 10 -0.0796 -0.0034
-11 11 11 -1.2106 0.0067
-11 11 12 1.5777 -0.0080
-11 11 13 -0.7151 0.0095
-11 11 14 -0.6345 -0.0151
-11 11 15 1.4146 0.0235
-11 12 1 -0.3715 0.0093
-11 12 2 0.3076 0.0132
-11 12 3 -0.2340 -0.0236
-11 12 4 0.3898 0.0182
-11 12 5 -0.5884 -0.0057
-11 12 6 0.4050 -0.0028
-11 12 7 0.2426 0.0036
-11 12 8 -0.8328 -0.0007
-11 12 9 0.7112 -0.0012
-11 12 10 0.1613 0.0015
-11 12 11 -1.0446 -0.0012
-11 12 12 1.1023 -0.0003
-11 12 13 -0.2373 0.0062
-11 12 14 -0.8204 -0.0166
-11 13 1 -0.4996 0.0077
-11 13 2 0.4678 0.0120
-11 13 3 -0.3386 -0.0207
-11 13 4 0.4950 0.0184
-11 13 5 -0.8227 -0.0118
-11 13 6 0.8522 0.0063
-11 13 7 -0.3722 -0.0031
-11 13 8 -0.2387 0.0016
-11 13 9 0.3983 -0.0021
-11 13 10 0.0102 0.0048
-11 13 11 -0.4782 -0.0071
-11 13 12 0.4266 0.0048
-11 13 13 0.1592 0.0040
-11 14 1 -0.6566 0.0088
-11 14 2 0.3304 0.0047
-11 14 3 -0.0350 -0.0128
-11 14 4 0.2762 0.0168
-11 14 5 -0.8788 -0.0173
-11 14 6 1.1872 0.0133
-11 14 7 -0.8062 -0.0054
-11 14 8 0.0319 -0.0014
-11 14 9 0.4924 0.0019
-11 14 10 -0.4618 0.0034
-11 14 11 0.1554 -0.0080
-11 14 12 -0.0259 0.0056
-11 15 1 -0.4941 0.0156
-11 15 2 -0.3084 -0.0089
-11 15 3 0.7415 -0.0005
-11 15 4 -0.2938 0.0118
-11 15 5 -0.6524 -0.0179
-11 15 6 1.1968 0.0130
-11 15 7 -0.8223 0.0001
-11 15 8 -0.1327 -0.0104
-11 15 9 0.8759 0.0099
-11 15 10 -0.9378 -0.0015
-11 16 1 0.1463 0.0267
-11 16 2 -1.3751 -0.0250
-11 16 3 1.8071 0.0133
-11 16 4 -1.0663 0.0033
-11 16 5 -0.1924 -0.0117
-11 16 6 0.8844 0.0046
-11 16 7 -0.4974 0.0112
-11 16 8 -0.5039 -0.0209
-11 16 9 1.2090 0.0172
-11 17 1 1.1107 0.0366
-11 17 2 -2.5187 -0.0378
-11 17 3 2.7672 0.0250
-11 17 4 -1.7127 -0.0072
-11 17 5 0.2397 -0.0006
-11 17 6 0.5194 -0.0075
-11 17 7 -0.1657 0.0218
-11 18 1 2.0064 0.0400
-11 18 2 -3.2493 -0.0434
-11 18 3 3.1604 0.0324
-11 18 4 -1.8513 -0.0166
-11 18 5 0.3145 0.0103
-11 19 1 2.4006 0.0363
-11 19 2 -3.1790 -0.0421
-10 -10 4 -1.7020 -0.0179
-10 -10 5 1.0412 -0.0019
-10 -10 6 -0.5195 0.0065
-10 -10 7 0.3329 -0.0008
-10 -10 8 -0.3149 -0.0022
-10 -10 9 0.3148 -0.0061
-10 -10 10 -0.4490 0.0212
-10 -9 1 1.6077 0.0431
-10 -9 2 -2.1670 -0.0405
-10 -9 4 -1.2559 0.0003
-10 -9 5 0.4813 -0.0075
-10 -9 6 -0.1473 -0.0002
-10 -9 7 0.2205 0.0105
-10 -9 8 -0.3527 -0.0098
-10 -9 9 0.3779 -0.0053
-10 -9 10 -0.4826 0.0243
-10 -9 11 0.8314 -0.0287
-10 -9 12 -1.1475 0.0048
-10 -9 13 0.8520 0.0416
-10 -8 1 1.7589 0.0251
-10 -8 2 -1.7832 -0.0143
-10 -8 3 1.2146 -0.0038
-10 -8 4 -0.3988 0.0134
-10 -8 5 -0.1090 -0.0067
-10 -8 6 0.0713 -0.0091
-10 -8 7 0.2300 0.0192
-10 -8 8 -0.3675 -0.0138
-10 -8 9 0.2695 -0.0050
-10 -8 10 -0.2355 0.0238
-10 -8 11 0.4424 -0.0256
-10 -8 13 0.0787 0.0380
-10 -8 14 1.1552 -0.0658
-10 -8 15 -2.5239 0.0573
-10 -7 1 0.8362 0.0023
-10 -7 2 -0.6569 0.0083
-10 -7 3 0.1927 -0.0181
-10 -7 4 0.2382 0.0159
-10 -7 5 -0.2868 -0.0017
-10 -7 6 -0.0349 -0.0137
-10 -7 7 0.3420 0.0189
-10 -7 8 -0.3074 -0.0103
-10 -7 9 0.0360 -0.0066
-10 -7 10 0.0916 0.0208
-10 -7 11 0.0598 -0.0207
-10 -7 12 -0.1317 0.0025
-10 -7 13 -0.3563 0.0230
-10 -7 14 1.4097 -0.0335
-10 -7 15 -2.4276 0.0139
-10 -7 16 2.7240 0.0254
-10 -6 1 -0.5241 -0.0130
-10 -6 2 0.4154 0.0180
-10 -6 3 -0.3635 -0.0188
-10 -6 4 0.2552 0.0103
-10 -6 5 0.0225 0.0025
-10 -6 6 -0.3486 -0.0103
-10 -6 7 0.4397 0.0093
-10 -6 8 -0.1893 -0.0017
-10 -6 9 -0.1517 -0.0080
-10 -6 10 0.2338 0.0150
-10 -6 11 -0.0361 -0.0146
-10 -6 12 -0.0590 0.0050
-10 -6 13 -0.3205 0.0061
-10 -6 14 1.0869 -0.0044
-10 -6 15 -1.7305 -0.0164
-10 -6 16 1.8169 0.0414
-10 -6 17 -1.3991 -0.0428
-10 -5 1 -1.4427 -0.0169
-10 -5 2 0.8015 0.0164
-10 -5 3 -0.2138 -0.0116
-10 -5 4 -0.2306 0.0028
-10 -5 5 0.5294 0.0030
-10 -5 6 -0.6251 -0.0017
-10 -5 7 0.4468 -0.0030
-10 -5 8 -0.0862 0.0058
-10 -5 9 -0.1818 -0.0060
-10 -5 10 0.1487 0.0064
-10 -5 11 0.0777 -0.0068
-10 -5 12 -0.1541 0.0049
-10 -5 13 -0.1317 -0.0033
-10 -5 14 0.6187 0.0094
-10 -5 15 -0.9458 -0.0245
-10 -5 16 0.9473 0.0340
-10 -5 17 -0.8125 -0.0175
-10 -4 1 -1.4754 -0.0150
-10 -4 2 0.4650 0.0122
-10 -4 3 0.3448 -0.0048
-10 -4 4 -0.7962 -0.0024
-10 -4 5 0.9037 0.0019
-10 -4 6 -0.7339 0.0054
-10 -4 7 0.3843 -0.0103
-10 -4 8 -0.0298 0.0072
-10 -4 9 -0.1332 -0.0000
-10 -4 10 0.0539 -0.0033
-10 -4 11 0.0955 0.0015
-10 -4 12 -0.0824 0.0011
-10 -4 13 -0.1341 -0.0031
-10 -4 14 0.3618 0.0084
-10 -4 15 -0.4172 -0.0169
-10 -4 17 -0.4804 0.0053
-10 -4 18 0.8756 -0.0477
-10 -3 1 -0.8068 -0.0156
-10 -3 2 -0.1778 0.0130
-10 -3 3 0.8568 -0.0030
-10 -3 4 -1.1295 -0.0050
-10 -3 5 1.0484 0.0026
-10 -3 6 -0.7250 0.0062
-10 -3 7 0.3043 -0.0096
-10 -3 8 0.0399 0.0029
-10 -3 9 -0.1830 0.0069
-10 -3 10 0.1541 -0.0103
-10 -3 11 -0.1158 0.0070
-10 -3 12 0.1883 -0.0030
-10 -3 13 -0.3068 0.0013
-10 -3 14 0.3028 0.0018
-10 -3 15 -0.1438 -0.0069
-10 -3 16 0.0417 0.0053
-10 -3 17 -0.2591 0.0133
-10 -3 18 0.7970 -0.0453
-10 -3 19 -1.3178 0.0709
-10 -2 1 0.0597 -0.0224
-10 -2 2 -0.6924 0.0196
-10 -2 3 1.0853 -0.0054
-10 -2 4 -1.2105 -0.0064
-10 -2 5 1.0694 0.0058
-10 -2 6 -0.6947 0.0018
-10 -2 7 0.2047 -0.0043
-10 -2 8 0.2055 -0.0022
-10 -2 9 -0.3898 0.0100
-10 -2 10 0.3741 -0.0111
-10 -2 11 -0.3176 0.0069
-10 -2 12 0.3289 -0.0038
-10 -2 13 -0.3468 0.0038
-10 -2 14 0.2400 -0.0021
-10 -2 15 -0.0168 -0.0029
-10 -2 16 -0.1170 0.0042
-10 -2 17 -0.0474 0.0068
-10 -2 18 0.4743 -0.0278
-10 -2 19 -0.8705 0.0438
-10 -1 1 0.6950 -0.0317
-10 -1 2 -0.8850 0.0276
-10 -1 3 1.0491 -0.0091
-10 -1 4 -1.1540 -0.0065
-10 -1 5 1.0496 0.0087
-10 -1 6 -0.6346 -0.0027
-10 -1 7 0.0268 -0.0001
-10 -1 8 0.4717 -0.0036
-10 -1 9 -0.6136 0.0074
-10 -1 10 0.4211 -0.0062
-10 -1 11 -0.1497 0.0024
-10 -1 12 0.0356 -0.0013
-10 -1 13 -0.0910 0.0029
-10 -1 14 0.1503 -0.0018
-10 -1 15 -0.0879 -0.0042
-10 -1 16 -0.0453 0.0088
-10 -1 17 0.1055 -0.0046
-10 -1 18 -0.0330 -0.0076
-10 -1 19 -0.0891 0.0173
-10 0 1 0.9076 -0.0373
-10 0 2 -0.7579 0.0323
-10 0 3 0.8216 -0.0125
-10 0 4 -0.9821 -0.0041
-10 0 5 0.9167 0.0078
-10 0 6 -0.4339 -0.0032
-10 0 7 -0.2781 -0.0000
-10 0 8 0.7598 -0.0010
-10 0 9 -0.6730 0.0021
-10 0 10 0.1147 -0.0004
-10 0 11 0.4519 -0.0017
-10 0 12 -0.5900 0.0009
-10 0 13 0.2424 0.0015
-10 0 14 0.2619 -0.0004
-10 0 15 -0.5126 -0.0055
-10 0 16 0.3343 0.0113
-10 0 17 0.1375 -0.0111
-10 0 18 -0.6136 0.0053
-10 0 19 0.8563 -0.0001
-10 1 1 0.7082 -0.0357
-10 1 2 -0.3720 0.0318
-10 1 3 0.4066 -0.0151
-10 1 4 -0.6047 0.0009
-10 1 5 0.5404 0.0031
-10 1 6 -0.0128 -0.0002
-10 1 7 -0.6902 -0.0024
-10 1 8 0.9928 0.0020
-10 1 9 -0.5489 -0.0010
-10 1 10 -0.3944 0.0013
-10 1 11 1.1427 -0.0016
-10 1 12 -1.1059 0.0002
-10 1 13 0.2801 0.0016
-10 1 14 0.7479 -0.0008
-10 1 15 -1.2519 -0.0032
-10 1 16 0.8834 0.0074
-10 1 17 0.1335 -0.0088
-10 1 18 -1.2103 0.0078
-10 1 19 1.7907 -0.0074
-10 2 1 0.2402 -0.0276
-10 2 2 0.1832 0.0270
-10 2 3 -0.1858 -0.0164
-10 2 4 0.0053 0.0059
-10 2 5 -0.0749 -0.0018
-10 2 6 0.5592 0.0026
-10 2 7 -1.1148 -0.0035
-10 2 8 1.1496 0.0022
-10 2 9 -0.3895 0.0002
-10 2 10 -0.7693 -0.0018
-10 2 11 1.4914 0.0020
-10 2 12 -1.1625 -0.0018
-10 2 13 -0.0827 0.0017
-10 2 14 1.4199 -0.0018
-10 2 15 -1.9293 0.0018
-10 2 16 1.2365 -0.0012
-10 2 17 0.2750 -0.0006
-10 2 18 -1.7710 0.0044
-10 2 19 2.5110 -0.0096
-10 3 1 -0.2790 -0.0167
-10 3 2 0.7480 0.0198
-10 3 3 -0.8132 -0.0149
-10 3 4 0.6774 0.0075
-10 3 5 -0.7208 -0.0029
-10 3 6 1.0759 0.0021
-10 3 7 -1.4159 -0.0022
-10 3 8 1.2190 0.0003
-10 3 9 -0.3120 0.0031
-10 3 10 -0.8305 -0.0053
-10 3 11 1.3782 0.0044
-10 3 12 -0.8237 -0.0014
-10 3 13 -0.5437 -0.0005
-10 3 14 1.8011 -0.0015
-10 3 15 -2.0570 0.0061
-10 3 16 1.0717 -0.0092
-10 3 17 0.6259 0.0064
-10 3 18 -2.1379 0.0028
-10 3 19 2.7640 -0.0137
-10 4 1 -0.6446 -0.0067
-10 4 2 1.1088 0.0121
-10 4 3 -1.2176 -0.0102
-10 4 4 1.1190 0.0038
-10 4 5 -1.1202 0.0008
-10 4 6 1.3272 -0.0010
-10 4 7 -1.4665 -0.0008
-10 4 8 1.1285 0.0003
-10 4 9 -0.2412 0.0028
-10 4 10 -0.7178 -0.0049
-10 4 11 1.0502 0.0027
-10 4 12 -0.4475 0.0023
-10 4 13 -0.6881 -0.0048
-10 4 14 1.5234 0.0010
-10 4 15 -1.4237 0.0068
-10 4 16 0.3896 -0.0112
-10 4 17 1.0100 0.0058
-10 4 18 -2.0646 0.0084
-10 4 19 2.3430 -0.0229
-10 5 1 -0.7519 -0.0004
-10 5 2 1.1038 0.0057
-10 5 3 -1.1984 -0.0034
-10 5 4 1.1432 -0.0033
-10 5 5 -1.1446 0.0068
-10 5 6 1.2424 -0.0036
-10 5 7 -1.2048 -0.0024
-10 5 8 0.7643 0.0049
-10 5 9 0.0217 -0.0023
-10 5 10 -0.7031 -0.0008
-10 5 11 0.8043 -0.0005
-10 5 12 -0.2846 0.0055
-10 5 13 -0.3882 -0.0083
-10 5 14 0.6375 0.0046
-10 5 15 -0.2544 0.0027
-10 5 16 -0.4917 -0.0050
-10 5 17 1.1447 -0.0038
-10 5 18 -1.4116 0.0202
-10 6 1 -0.6115 0.0006
-10 6 2 0.7326 0.0022
-10 6 3 -0.7903 0.0027
-10 6 4 0.8417 -0.0104
-10 6 5 -0.9220 0.0118
-10 6 6 0.9310 -0.0039
-10 6 7 -0.6728 -0.0070
-10 6 8 0.0898 0.0120
-10 6 9 0.5604 -0.0083
-10 6 10 -0.8640 0.0017
-10 6 11 0.6564 0.0002
-10 6 12 -0.2372 0.0038
-10 6 13 0.1080 -0.0083
-10 6 14 -0.4683 0.0082
-10 6 15 1.0077 -0.0052
-10 6 16 -1.2232 0.0066
-10 6 17 0.9161 -0.0166
-10 7 1 -0.3029 -0.0029
-10 7 2 0.1878 0.0020
-10 7 3 -0.2886 0.0062
-10 7 4 0.5439 -0.0149
-10 7 5 -0.7357 0.0144
-10 7 6 0.5932 -0.0029
-10 7 7 -0.0130 -0.0112
-10 7 8 -0.7491 0.0164
-10 7 9 1.1825 -0.0095
-10 7 10 -0.9626 -0.0018
-10 7 11 0.3427 0.0070
-10 7 12 -0.0167 -0.0027
-10 7 13 0.4690 -0.0057
-10 7 14 -1.4319 0.0112
-10 7 15 2.0579 -0.0127
-10 7 16 -1.6960 0.0155
-10 7 17 0.5082 -0.0230
-10 8 1 0.0461 -0.0086
-10 8 2 -0.2122 0.0049
-10 8 3 -0.0815 0.0059
-10 8 4 0.5773 -0.0160
-10 8 5 -0.7989 0.0155
-10 8 6 0.3812 -0.0031
-10 8 7 0.5755 -0.0112
-10 8 8 -1.4431 0.0147
-10 8 9 1.5077 -0.0043
-10 8 10 -0.6563 -0.0102
-10 8 11 -0.3586 0.0160
-10 8 12 0.4876 -0.0092
-10 8 13 0.6223 -0.0033
-10 8 14 -2.1777 0.0118
-10 8 15 2.8673 -0.0135
-10 8 16 -2.0295 0.0133
-10 8 17 0.2373 -0.0159
-10 9 1 0.2467 -0.0145
-10 9 2 -0.1798 0.0103
-10 9 3 -0.3881 0.0020
-10 9 4 1.0157 -0.0143
-10 9 5 -1.0989 0.0160
-10 9 6 0.3353 -0.0055
-10 9 7 0.8986 -0.0068
-10 9 8 -1.6760 0.0082
-10 9 9 1.2513 0.0032
-10 9 10 0.1507 -0.0168
-10 9 11 -1.3169 0.0201
-10 9 12 1.0248 -0.0108
-10 9 13 0.7877 -0.0016
-10 9 14 -2.8224 0.0067
-10 9 15 3.4947 -0.0027
-10 9 16 -2.3107 -0.0029
-10 10 1 0.1016 -0.0205
-10 10 2 0.3546 0.0181
-10 10 3 -1.0859 -0.0049
-10 10 4 1.6219 -0.0102
-10 10 5 -1.4424 0.0154
-10 10 6 0.4270 -0.0084
-10 10 7 0.8360 -0.0012
-10 10 8 -1.3322 0.0019
-10 10 9 0.4831 0.0072
-10 10 10 1.1370 -0.0162
-10 10 11 -2.0661 0.0157
-10 10 12 1.1845 -0.0073
-10 10 13 1.1724 0.0014
-10 10 14 -3.3643 -0.0060
-10 10 15 3.8255 0.0182
-10 11 1 -0.4375 -0.0271
-10 11 2 1.1467 0.0266
-10 11 3 -1.7686 -0.0127
-10 11 4 2.0281 -0.0045
-10 11 5 -1.6366 0.0125
-10 11 6 0.6216 -0.0090
-10 11 7 0.4199 0.0022
-10 11 8 -0.6197 -0.0011
-10 11 9 -0.3546 0.0056
-10 11 10 1.7456 -0.0085
-10 11 11 -2.1574 0.0059
-10 11 12 0.7969 -0.0028
-10 11 13 1.6602 0.0078
-10 11 14 -3.5320 -0.0231
-10 11 15 3.5735 0.0403
-10 12 1 -1.1472 -0.0317
-10 12 2 1.7388 0.0319
-10 12 3 -1.9999 -0.0186
-10 12 4 1.9904 0.0021
-10 12 5 -1.6169 0.0067
-10 12 6 0.8657 -0.0065
-10 12 7 -0.1217 0.0034
-10 12 8 0.0067 -0.0021
-10 12 9 -0.7179 0.0016
-10 12 10 1.5884 0.0007
-10 12 11 -1.5391 -0.0030
-10 12 12 0.1331 -0.0011
-10 12 13 1.8474 0.0159
-10 12 14 -3.0075 -0.0368
-10 13 1 -1.6098 -0.0295
-10 13 2 1.7186 0.0300
-10 13 3 -1.5691 -0.0205
-10 13 4 1.5048 0.0089
-10 13 5 -1.4197 -0.0010
-10 13 6 1.0407 -0.0034
-10 13 7 -0.4516 0.0056
-10 13 8 0.1239 -0.0050
-10 13 9 -0.3446 0.0000
-10 13 10 0.7483 0.0064
-10 13 11 -0.6160 -0.0075
-10 13 12 -0.3096 -0.0023
-10 13 13 1.4277 0.0211
-10 14 1 -1.4684 -0.0174
-10 14 2 0.9516 0.0204
-10 14 3 -0.5716 -0.0192
-10 14 4 0.7410 0.0152
-10 14 5 -1.0971 -0.0074
-10 14 6 1.0075 -0.0034
-10 14 7 -0.3493 0.0119
-10 14 8 -0.3512 -0.0113
-10 14 9 0.5464 0.0018
-10 14 10 -0.2827 0.0082
-10 14 11 0.0776 -0.0083
-10 14 12 -0.2513 -0.0036
-10 15 1 -0.6512 0.0013
-10 15 2 -0.3635 0.0078
-10 15 3 0.6797 -0.0172
-10 15 4 -0.0670 0.0198
-10 15 5 -0.7199 -0.0098
-10 15 6 0.7584 -0.0083
-10 15 7 0.0879 0.0211
-10 15 8 -1.0830 -0.0182
-10 15 9 1.4194 0.0035
-10 15 10 -0.9809 0.0089
-10 16 1 0.5906 0.0180
-10 16 2 -1.7967 -0.0015
-10 16 3 1.7804 -0.0166
-10 16 4 -0.6589 0.0217
-10 16 5 -0.4473 -0.0074
-10 16 6 0.5003 -0.0158
-10 16 7 0.4906 0.0284
-10 16 9 1.8223 0.0014
-10 17 1 1.8036 0.0258
-10 17 2 -2.8435 -0.0043
-10 17 3 2.3370 -0.0169
-10 17 4 -0.7801 0.0205
-10 17 5 -0.4909 -0.0026
-10 17 6 0.5062 -0.0210
-10 18 1 2.5132 0.0236
-10 18 2 -3.0982 -0.0021
-10 18 3 2.1078 -0.0172
-10 18 4 -0.3219 0.0178
-10 18 5 -0.9137 0.0008
-10 19 1 2.4247 0.0161
-10 19 2 -2.4554 0.0020
-9 -11 4 -2.5402 -0.0179
-9 -11 5 1.1047 -0.0177
-9 -11 6 -0.1277 0.0226
-9 -11 7 -0.0049 -0.0085
-9 -11 8 -0.4212 -0.0025
-9 -11 9 1.0291 0.0001
-9 -11 10 -1.7364 0.0075
-9 -10 1 2.8734 0.0747
-9 -10 2 -4.2275 -0.0716
-9 -10 4 -2.5186 -0.0006
-9 -10 5 0.9618 -0.0170
-9 -10 6 -0.2182 0.0099
-9 -10 7 0.3180 0.0037
-9 -10 8 -0.7701 -0.0053
-9 -10 9 1.2951 -0.0058
-9 -10 10 -1.9907 0.0136
-9 -10 11 2.8028 -0.0013
-9 -10 12 -3.1342 -0.0338
-9 -10 13 2.2792 0.0771
-9 -9 1 3.6775 0.0378
-9 -9 2 -4.2173 -0.0298
-9 -9 3 3.2563 0.0072
-9 -9 4 -1.6250 0.0093
-9 -9 5 0.4814 -0.0059
-9 -9 6 -0.2980 -0.0095
-9 -9 7 0.6582 0.0172
-9 -9 8 -0.9886 -0.0072
-9 -9 9 1.2666 -0.0107
-9 -9 10 -1.8299 0.0161
-9 -9 11 2.5929 0.0042
-9 -9 12 -2.7708 -0.0452
-9 -9 13 1.6202 0.0855
-9 -9 14 0.5862 -0.0993
-9 -9 15 -2.5407 0.0731
-9 -8 1 3.0843 0.0000
-9 -8 2 -2.8269 0.0046
-9 -8 3 1.5921 -0.0116
-9 -8 4 -0.3753 0.0073
-9 -8 5 0.0040 0.0097
-9 -8 6 -0.4011 -0.0249
-9 -8 7 0.8472 0.0230
-9 -8 8 -0.9141 -0.0043
-9 -8 9 0.9323 -0.0148
-9 -8 10 -1.4166 0.0159
-9 -8 11 2.1749 0.0071
-9 -8 12 -2.2726 -0.0432
-9 -8 13 1.0298 0.0698
-9 -8 14 1.0537 -0.0661
-9 -8 15 -2.5676 0.0280
-9 -8 16 2.4645 0.0244
-9 -7 1 1.4464 -0.0211
-9 -7 2 -0.8506 0.0202
-9 -7 3 -0.0951 -0.0153
-9 -7 4 0.5724 0.0001
-9 -7 5 -0.2319 0.0191
-9 -7 6 -0.4535 -0.0276
-9 -7 7 0.7615 0.0177
-9 -7 8 -0.5817 0.0025
-9 -7 9 0.5207 -0.0167
-9 -7 10 -1.0778 0.0137
-9 -7 11 1.8713 0.0055
-9 -7 12 -1.9136 -0.0288
-9 -7 13 0.7174 0.0389
-9 -7 14 1.0106 -0.0242
-9 -7 15 -1.9319 -0.0112
-9 -7 16 1.3467 0.0441
-9 -7 17 0.1593 -0.0462
-9 -6 1 -0.2338 -0.0234
-9 -6 2 0.6466 0.0205
-9 -6 3 -1.0184 -0.0118
-9 -6 4 0.8781 -0.0041
-9 -6 5 -0.2361 0.0177
-9 -6 6 -0.3613 -0.0183
-9 -6 7 0.4469 0.0062
-9 -6 8 -0.2114 0.0083
-9 -6 9 0.2964 -0.0143
-9 -6 10 -0.9727 0.0093
-9 -6 11 1.6828 0.0019
-9 -6 12 -1.5713 -0.0110
-9 -6 13 0.4722 0.0097
-9 -6 14 0.7728 0.0056
-9 -6 15 -1.0827 -0.0269
-9 -6 16 0.1956 0.0346
-9 -6 17 1.0989 -0.0106
-9 -6 18 -1.7535 -0.0407
-9 -5 1 -1.0600 -0.0178
-9 -5 2 1.0480 0.0169
-9 -5 3 -0.9647 -0.0090
-9 -5 4 0.6277 -0.0034
-9 -5 5 -0.1417 0.0102
-9 -5 6 -0.1540 -0.0060
-9 -5 7 0.1129 -0.0036
-9 -5 8 -0.0310 0.0093
-9 -5 9 0.3205 -0.0077
-9 -5 10 -0.9413 0.0030
-9 -5 11 1.3178 -0.0002
-9 -5 12 -0.9420 0.0010
-9 -5 13 0.0173 -0.0059
-9 -5 14 0.6328 0.0144
-9 -5 15 -0.3600 -0.0199
-9 -5 16 -0.6515 0.0091
-9 -5 17 1.5680 0.0267
-9 -5 18 -1.7122 -0.0765
-9 -4 1 -0.7813 -0.0166
-9 -4 2 0.4359 0.0168
-9 -4 3 -0.2307 -0.0078
-9 -4 4 0.0943 -0.0030
-9 -4 5 -0.0028 0.0053
-9 -4 6 -0.0061 0.0014
-9 -4 7 -0.0142 -0.0077
-9 -4 8 -0.1082 0.0063
-9 -4 9 0.4342 -0.0001
-9 -4 10 -0.7182 -0.0030
-9 -4 11 0.5913 0.0005
-9 -4 12 -0.0101 0.0041
-9 -4 13 -0.5576 -0.0073
-9 -4 14 0.5179 0.0085
-9 -4 15 0.2443 -0.0047
-9 -4 16 -1.1999 -0.0119
-9 -4 18 -1.3975 -0.0830
-9 -4 19 0.7898 0.1028
-9 -3 1 0.2393 -0.0236
-9 -3 2 -0.6811 0.0198
-9 -3 3 0.7376 -0.0049
-9 -3 4 -0.5161 -0.0075
-9 -3 5 0.2382 0.0068
-9 -3 6 -0.0875 0.0026
-9 -3 7 0.1422 -0.0079
-9 -3 8 -0.3386 0.0034
-9 -3 9 0.4623 0.0042
-9 -3 10 -0.2689 -0.0062
-9 -3 11 -0.2643 0.0021
-9 -3 12 0.7943 0.0019
-9 -3 13 -0.8227 -0.0021
-9 -3 14 0.1540 -0.0000
-9 -3 15 0.8495 0.0046
-9 -3 16 -1.5327 -0.0164
-9 -3 17 1.5176 0.0384
-9 -3 18 -1.0102 -0.0619
-9 -3 19 0.5419 0.0710
-9 -2 1 1.4159 -0.0348
-9 -2 2 -1.7706 0.0224
-9 -2 3 1.5977 0.0009
-9 -2 4 -1.0867 -0.0153
-9 -2 5 0.5947 0.0114
-9 -2 6 -0.3849 0.0015
-9 -2 7 0.4561 -0.0080
-9 -2 8 -0.5581 0.0036
-9 -2 9 0.3872 0.0038
-9 -2 10 0.1431 -0.0057
-9 -2 11 -0.7568 0.0027
-9 -2 12 0.9699 -0.0009
-9 -2 13 -0.4899 0.0024
-9 -2 14 -0.4746 -0.0040
-9 -2 15 1.3240 0.0040
-9 -2 16 -1.5532 -0.0068
-9 -2 17 1.1742 0.0161
-9 -2 18 -0.6627 -0.0277
-9 -2 19 0.4849 0.0314
-9 -1 1 2.2797 -0.0445
-9 -1 2 -2.4695 0.0235
-9 -1 3 2.1145 0.0056
-9 -1 4 -1.4618 -0.0204
-9 -1 5 0.9032 0.0139
-9 -1 6 -0.6738 0.0013
-9 -1 7 0.6879 -0.0090
-9 -1 8 -0.6422 0.0054
-9 -1 9 0.3064 0.0013
-9 -1 10 0.2336 -0.0036
-9 -1 11 -0.6048 0.0024
-9 -1 12 0.4565 -0.0026
-9 -1 13 0.2000 0.0045
-9 -1 14 -0.9459 -0.0038
-9 -1 15 1.2873 -0.0013
-9 -1 16 -1.0820 0.0065
-9 -1 17 0.6551 -0.0069
-9 -1 18 -0.4802 0.0034
-9 -1 19 0.7327 -0.0010
-9 -1 20 -1.1497 0.0026
-9 0 1 2.5870 -0.0504
-9 0 2 -2.5746 0.0256
-9 0 3 2.0937 0.0048
-9 0 4 -1.4196 -0.0191
-9 0 5 0.8997 0.0128
-9 0 6 -0.6844 0.0011
-9 0 7 0.6424 -0.0081
-9 0 8 -0.5340 0.0053
-9 0 9 0.2701 0.0003
-9 0 10 -0.0094 -0.0027
-9 0 11 -0.0055 0.0028
-9 0 12 -0.2829 -0.0038
-9 0 13 0.6454 0.0052
-9 0 14 -0.7565 -0.0030
-9 0 15 0.5163 -0.0045
-9 0 16 -0.1866 0.0138
-9 0 17 0.1797 -0.0198
-9 0 18 -0.6726 0.0207
-9 0 19 1.4098 -0.0182
-9 0 20 -1.8964 0.0139
-9 1 1 2.2918 -0.0531
-9 1 2 -2.0242 0.0304
-9 1 3 1.4435 -0.0024
-9 1 4 -0.8398 -0.0128
-9 1 5 0.4593 0.0110
-9 1 6 -0.3282 -0.0019
-9 1 7 0.2985 -0.0032
-9 1 8 -0.2528 0.0014
-9 1 9 0.2340 0.0025
-9 1 10 -0.3538 -0.0043
-9 1 11 0.5874 0.0043
-9 1 12 -0.7032 -0.0046
-9 1 13 0.4506 0.0052
-9 1 14 0.1477 -0.0032
-9 1 15 -0.6998 -0.0033
-9 1 16 0.6885 0.0123
-9 1 17 0.1093 -0.0199
-9 1 18 -1.3870 0.0231
-9 1 19 2.4778 -0.0208
-9 1 20 -2.8137 0.0138
-9 2 1 1.5137 -0.0532
-9 2 2 -0.9574 0.0369
-9 2 3 0.3246 -0.0121
-9 2 4 0.1028 -0.0062
-9 2 5 -0.2359 0.0115
-9 2 6 0.2053 -0.0080
-9 2 7 -0.1602 0.0040
-9 2 8 0.0758 -0.0038
-9 2 9 0.1863 0.0057
-9 2 10 -0.6171 -0.0064
-9 2 11 0.9115 0.0051
-9 2 12 -0.6673 -0.0036
-9 2 13 -0.2013 0.0033
-9 2 14 1.2381 -0.0030
-9 2 15 -1.6793 0.0005
-9 2 16 1.0066 0.0052
-9 2 17 0.6265 -0.0121
-9 2 18 -2.4495 0.0168
-9 2 19 3.5716 -0.0163
-9 3 1 0.5179 -0.0515
-9 3 2 0.2537 0.0426
-9 3 3 -0.8204 -0.0200
-9 3 4 0.9619 -0.0027
-9 3 5 -0.7870 0.0142
-9 3 6 0.5749 -0.0136
-9 3 7 -0.4429 0.0084
-9 3 8 0.2261 -0.0057
-9 3 9 0.2612 0.0064
-9 3 10 -0.8638 -0.0065
-9 3 11 1.0751 0.0037
-9 3 12 -0.4806 0.0002
-9 3 13 -0.7465 -0.0014
-9 3 14 1.8171 -0.0008
-9 3 15 -1.8603 0.0030
-9 3 16 0.5865 -0.0014
-9 3 17 1.4701 -0.0046
-9 3 18 -3.3049 0.0109
-9 3 19 4.0874 -0.0130
-9 4 1 -0.3453 -0.0488
-9 4 2 1.1227 0.0456
-9 4 3 -1.4793 -0.0232
-9 4 4 1.3081 -0.0030
-9 4 5 -0.8820 0.0167
-9 4 6 0.5439 -0.0146
-9 4 7 -0.3324 0.0061
-9 4 8 -0.0132 -0.0018
-9 4 9 0.6445 0.0033
-9 4 10 -1.2637 -0.0047
-9 4 11 1.2974 0.0012
-9 4 12 -0.4747 0.0048
-9 4 13 -0.7781 -0.0073
-9 4 14 1.5668 0.0038
-9 4 15 -1.2087 0.0013
-9 4 16 -0.2418 -0.0020
-9 4 17 2.0493 -0.0034
-9 4 19 3.5558 -0.0141
-9 5 1 -0.7579 -0.0464
-9 5 2 1.3019 0.0447
-9 5 3 -1.4097 -0.0209
-9 5 4 1.0619 -0.0059
-9 5 5 -0.5555 0.0168
-9 5 6 0.1615 -0.0095
-9 5 7 0.1670 -0.0025
-9 5 8 -0.6628 0.0061
-9 5 9 1.3299 -0.0007
-9 5 10 -1.7705 -0.0041
-9 5 11 1.5290 0.0010
-9 5 12 -0.6169 0.0073
-9 5 13 -0.3692 -0.0124
-9 5 14 0.7077 0.0105
-9 5 15 -0.1446 -0.0055
-9 5 16 -0.9419 0.0043
-9 5 17 1.8990 -0.0090
-9 5 18 -2.2789 0.0151
-9 6 1 -0.5780 -0.0437
-9 6 2 0.8107 0.0389
-9 6 3 -0.8321 -0.0134
-9 6 4 0.5742 -0.0107
-9 6 5 -0.1647 0.0150
-9 6 6 -0.2887 -0.0013
-9 6 7 0.8263 -0.0128
-9 6 8 -1.4672 0.0129
-9 6 9 1.9834 -0.0017
-9 6 10 -1.9990 -0.0073
-9 6 11 1.3968 0.0045
-9 6 12 -0.5637 0.0067
-9 6 13 0.1152 -0.0162
-9 6 14 -0.3310 0.0177
-9 6 15 0.8988 -0.0144
-9 6 16 -1.2437 0.0127
-9 6 17 1.0760 -0.0150
-9 6 18 -0.5859 0.0175
-9 7 1 0.0538 -0.0384
-9 7 2 0.0557 0.0281
-9 7 3 -0.2881 -0.0024
-9 7 4 0.3516 -0.0162
-9 7 5 -0.0854 0.0128
-9 7 6 -0.5250 0.0057
-9 7 7 1.3368 -0.0192
-9 7 8 -2.0049 0.0146
-9 7 9 2.1037 0.0018
-9 7 10 -1.4870 -0.0131
-9 7 11 0.5662 0.0090
-9 7 12 -0.0867 0.0058
-9 7 13 0.4673 -0.0188
-9 7 14 -1.3367 0.0223
-9 7 15 1.8132 -0.0186
-9 7 16 -1.3179 0.0144
-9 7 17 0.1163 -0.0131
-9 8 1 0.7396 -0.0299
-9 8 2 -0.4157 0.0153
-9 8 3 -0.2402 0.0083
-9 8 4 0.6404 -0.0208
-9 8 5 -0.3933 0.0120
-9 8 6 -0.4753 0.0081
-9 8 7 1.4900 -0.0192
-9 8 8 -1.9448 0.0114
-9 8 9 1.3959 0.0062
-9 8 10 -0.1403 -0.0160
-9 8 11 -0.8331 0.0093
-9 8 12 0.5936 0.0069
-9 8 13 0.8439 -0.0186
-9 8 14 -2.3816 0.0184
-9 8 15 2.7195 -0.0101
-9 8 16 -1.4912 0.0024
-9 8 17 -0.4270 -0.0002
-9 9 1 1.0305 -0.0218
-9 9 2 -0.2849 0.0061
-9 9 3 -0.7235 0.0144
-9 9 4 1.2313 -0.0232
-9 9 5 -0.8212 0.0131
-9 9 6 -0.2823 0.0052
-9 9 7 1.2770 -0.0142
-9 9 8 -1.2812 0.0072
-9 9 9 0.0658 0.0063
-9 9 10 1.5492 -0.0114
-9 9 11 -2.1627 0.0034
-9 9 12 0.9433 0.0084
-9 9 13 1.5086 -0.0113
-9 9 14 -3.4950 0.0015
-9 9 15 3.5875 0.0131
-9 9 16 -1.8141 -0.0213
-9 10 1 0.7226 -0.0191
-9 10 2 0.3221 0.0046
-9 10 3 -1.3447 0.0144
-9 10 4 1.6584 -0.0234
-9 10 5 -1.0165 0.0161
-9 10 6 -0.1446 -0.0011
-9 10 7 0.8806 -0.0078
-9 10 8 -0.3886 0.0058
-9 10 9 -1.2241 0.0001
-9 10 10 2.7549 -0.0004
-9 10 11 -2.7140 -0.0046
-9 10 12 0.6194 0.0056
-9 10 13 2.3923 0.0056
-9 10 14 -4.3513 -0.0261
-9 10 15 4.0408 0.0434
-9 11 1 0.0101 -0.0232
-9 11 2 0.9526 0.0092
-9 11 3 -1.6258 0.0105
-9 11 4 1.6018 -0.0224
-9 11 5 -0.8365 0.0197
-9 11 6 -0.1786 -0.0080
-9 11 7 0.5956 -0.0025
-9 11 8 0.1663 0.0073
-9 11 9 -1.7533 -0.0091
-9 11 10 2.8796 0.0106
-9 11 11 -2.2706 -0.0083
-9 11 12 -0.1499 -0.0044
-9 11 13 2.9814 0.0280
-9 11 14 -4.3958 -0.0534
-9 11 15 3.6293 0.0661
-9 12 1 -0.6548 -0.0290
-9 12 2 1.1843 0.0149
-9 12 3 -1.3803 0.0056
-9 12 4 1.1191 -0.0201
-9 12 5 -0.4084 0.0218
-9 12 6 -0.4078 -0.0135
-9 12 7 0.6946 0.0018
-9 12 8 -0.0272 0.0087
-9 12 9 -1.2322 -0.0154
-9 12 10 1.9873 0.0155
-9 12 11 -1.2855 -0.0046
-9 12 12 -0.7182 -0.0180
-9 12 13 2.7267 0.0459
-9 12 14 -3.3593 -0.0667
-9 13 1 -0.8875 -0.0308
-9 13 2 0.9072 0.0185
-9 13 3 -0.7954 -0.0003
-9 13 4 0.5281 -0.0149
-9 13 5 0.0410 0.0211
-9 13 6 -0.8030 -0.0174
-9 13 7 1.2551 0.0062
-9 13 8 -0.9286 0.0075
-9 13 9 -0.0100 -0.0164
-9 13 10 0.7334 0.0137
-9 13 11 -0.4919 0.0029
-9 13 12 -0.6006 -0.0278
-9 13 13 1.6058 0.0503
-9 14 1 -0.5974 -0.0277
-9 14 2 0.3136 0.0219
-9 14 3 -0.2070 -0.0095
-9 14 4 0.1186 -0.0058
-9 14 5 0.3575 0.0178
-9 14 6 -1.2661 -0.0201
-9 14 7 2.0490 0.0105
-9 14 8 -2.0392 0.0051
-9 14 9 1.1826 -0.0149
-9 14 10 -0.1566 0.0099
-9 14 11 -0.2917 0.0084
-9 15 1 0.0413 -0.0254
-9 15 2 -0.3179 0.0293
-9 15 3 0.1616 -0.0228
-9 15 4 -0.0058 0.0056
-9 15 5 0.4720 0.0136
-9 15 6 -1.5943 -0.0213
-9 15 7 2.6319 0.0118
-9 15 8 -2.7327 0.0062
-9 15 9 1.7608 -0.0160
-9 15 10 -0.4099 0.0087
-9 16 1 0.7602 -0.0287
-9 16 2 -0.7910 0.0409
-9 16 3 0.2606 -0.0369
-9 16 4 0.1261 0.0155
-9 16 5 0.3367 0.0094
-9 16 6 -1.5577 -0.0188
-9 17 1 1.3135 -0.0365
-9 17 2 -1.0001 0.0518
-9 17 3 0.1226 -0.0467
-9 17 4 0.4486 0.0217
-9 17 5 -0.0507 0.0047
-9 18 1 1.5125 -0.0426
-9 18 2 -0.8961 0.0566
-9 18 3 -0.1862 -0.0499
-9 18 4 0.8479 0.0248
-9 19 1 1.2814 -0.0421
-9 19 2 -0.5319 0.0543
-8 -12 5 0.5080 -0.0464
-8 -12 6 0.5589 0.0293
-8 -12 7 -0.4352 0.0045
-8 -12 8 -0.4474 -0.0219
-8 -12 9 1.4610 0.0139
-8 -11 1 3.7040 0.0995
-8 -11 2 -5.3039 -0.0778
-8 -11 3 4.8226 0.0195
-8 -11 4 -2.8319 0.0332
-8 -11 5 0.8187 -0.0449
-8 -11 6 0.0813 0.0190
-8 -11 7 0.2034 0.0116
-8 -11 8 -1.0579 -0.0198
-8 -11 9 1.9744 0.0058
-8 -11 10 -2.8078 0.0119
-8 -11 11 3.3980 -0.0173
-8 -11 12 -3.3119 0.0071
-8 -11 13 2.2192 0.0139
-8 -10 1 5.0066 0.0526
-8 -10 2 -5.8203 -0.0314
-8 -10 4 -2.4376 0.0363
-8 -10 5 0.8727 -0.0281
-8 -10 6 -0.5176 -0.0004
-8 -10 7 0.9566 0.0191
-8 -10 8 -1.5449 -0.0139
-8 -10 9 2.1220 -0.0040
-8 -10 10 -2.8264 0.0139
-8 -10 11 3.4420 -0.0058
-8 -10 12 -3.3026 -0.0156
-8 -10 13 2.0126 0.0390
-8 -10 14 -0.1125 -0.0522
-8 -10 15 -1.2275 0.0453
-8 -9 1 4.7774 0.0030
-8 -9 2 -4.5673 0.0063
-8 -9 3 2.9598 -0.0220
-8 -9 4 -1.3419 0.0221
-8 -9 5 0.7500 -0.0023
-8 -9 6 -1.0702 -0.0185
-8 -9 7 1.5022 0.0201
-8 -9 8 -1.6290 -0.0034
-8 -9 9 1.7926 -0.0127
-8 -9 10 -2.3946 0.0120
-8 -9 11 3.0945 0.0061
-8 -9 12 -3.0056 -0.0296
-8 -9 13 1.7325 0.0447
-8 -9 14 -0.0041 -0.0416
-8 -9 15 -0.9256 0.0172
-8 -9 16 0.5017 0.0197
-8 -8 1 3.0322 -0.0258
-8 -8 2 -2.0926 0.0214
-8 -8 3 0.7273 -0.0167
-8 -8 4 -0.1341 0.0016
-8 -8 5 0.6250 0.0180
-8 -8 6 -1.4251 -0.0252
-8 -8 7 1.6463 0.0125
-8 -8 8 -1.3058 0.0079
-8 -8 9 1.2033 -0.0173
-8 -8 10 -1.8292 0.0083
-8 -8 11 2.6421 0.0111
-8 -8 12 -2.6248 -0.0269
-8 -8 13 1.4933 0.0293
-8 -8 14 -0.1355 -0.0147
-8 -8 15 -0.2632 -0.0131
-8 -8 16 -0.5598 0.0406
-8 -8 17 1.7135 -0.0481
-8 -7 1 0.7098 -0.0298
-8 -7 2 0.3728 0.0200
-8 -7 3 -1.0517 -0.0073
-8 -7 4 0.6091 -0.0104
-8 -7 5 0.6070 0.0231
-8 -7 6 -1.5121 -0.0194
-8 -7 7 1.4401 0.0019
-8 -7 8 -0.8410 0.0138
-8 -7 9 0.7093 -0.0152
-8 -7 10 -1.3924 0.0043
-8 -7 11 2.1668 0.0077
-8 -7 12 -2.0824 -0.0118
-8 -7 13 1.0955 0.0056
-8 -7 14 -0.1792 0.0091
-8 -7 15 0.2887 -0.0264
-8 -7 16 -1.3523 0.0346
-8 -7 17 2.3756 -0.0207
-8 -7 18 -2.4639 -0.0161
-8 -6 1 -0.9678 -0.0229
-8 -6 2 1.7052 0.0173
-8 -6 3 -1.6806 -0.0058
-8 -6 4 0.6613 -0.0092
-8 -6 5 0.6888 0.0163
-8 -6 6 -1.3894 -0.0092
-8 -6 7 1.1297 -0.0042
-8 -6 8 -0.5563 0.0111
-8 -6 9 0.5082 -0.0076
-8 -6 10 -1.0619 0.0011
-8 -6 11 1.4878 0.0002
-8 -6 12 -1.1554 0.0045
-8 -6 13 0.3235 -0.0111
-8 -6 14 0.1018 0.0169
-8 -6 15 0.4502 -0.0191
-8 -6 16 -1.6058 0.0113
-8 -6 17 2.4444 0.0132
-8 -6 18 -2.3939 -0.0497
-8 -6 19 1.6528 0.0791
-8 -5 1 -1.2612 -0.0205
-8 -5 2 1.4998 0.0212
-8 -5 3 -1.1287 -0.0112
-8 -5 4 0.1666 -0.0025
-8 -5 5 0.8225 0.0080
-8 -5 6 -1.2260 -0.0029
-8 -5 7 0.9891 -0.0036
-8 -5 8 -0.6147 0.0033
-8 -5 9 0.5436 0.0010
-8 -5 10 -0.6543 -0.0009
-8 -5 11 0.4856 -0.0057
-8 -5 12 0.0983 0.0127
-8 -5 13 -0.6261 -0.0141
-8 -5 14 0.4814 0.0103
-8 -5 15 0.4221 -0.0035
-8 -5 16 -1.5263 -0.0090
-8 -5 17 2.1718 0.0312
-8 -5 18 -2.1597 -0.0584
-8 -5 19 1.7580 0.0758
-8 -4 1 -0.2281 -0.0263
-8 -4 2 0.1150 0.0270
-8 -4 3 0.1403 -0.0139
-8 -4 4 -0.5702 -0.0006
-8 -4 5 0.9958 0.0049
-8 -4 6 -1.2037 -0.0009
-8 -4 7 1.1617 -0.0012
-8 -4 8 -0.9742 -0.0025
-8 -4 9 0.6656 0.0056
-8 -4 10 -0.1401 -0.0014
-8 -4 11 -0.5774 -0.0073
-8 -4 12 1.1541 0.0115
-8 -4 13 -1.1459 -0.0075
-8 -4 14 0.4315 0.0001
-8 -4 15 0.6176 0.0057
-8 -4 16 -1.4616 -0.0124
-8 -4 17 1.8584 0.0252
-8 -4 19 1.9478 0.0528
-8 -4 20 -1.7915 -0.0500
-8 -3 1 1.5114 -0.0335
-8 -3 2 -1.7124 0.0264
-8 -3 3 1.5318 -0.0076
-8 -3 4 -1.2694 -0.0058
-8 -3 5 1.2056 0.0054
-8 -3 6 -1.3879 0.0014
-8 -3 7 1.5956 -0.0031
-8 -3 8 -1.4780 -0.0016
-8 -3 9 0.8137 0.0047
-8 -3 10 0.2458 -0.0008
-8 -3 11 -1.1690 -0.0052
-8 -3 12 1.3860 0.0052
-8 -3 13 -0.7541 0.0005
-8 -3 14 -0.2953 -0.0047
-8 -3 15 1.1276 0.0029
-8 -3 17 1.5340 0.0036
-8 -3 18 -1.7236 -0.0142
-8 -3 19 2.0381 0.0243
-8 -3 20 -2.0831 -0.0275
-8 -2 1 3.2230 -0.0355
-8 -2 2 -3.2761 0.0179
-8 -2 3 2.5575 0.0044
-8 -2 4 -1.7073 -0.0129
-8 -2 5 1.3687 0.0049
-8 -2 6 -1.6592 0.0067
-8 -2 7 2.0774 -0.0095
-8 -2 8 -1.9388 0.0041
-8 -2 9 1.0028 0.0004
-8 -2 10 0.2488 0.0002
-8 -2 11 -0.9675 -0.0016
-8 -2 12 0.6609 -0.0013
-8 -2 13 0.3677 0.0055
-8 -2 14 -1.2964 -0.0037
-8 -2 15 1.5388 -0.0061
-8 -2 16 -1.2430 0.0163
-8 -2 17 1.0471 -0.0178
-8 -2 18 -1.3574 0.0093
-8 -2 19 1.9100 0.0031
-8 -2 20 -2.0602 -0.0130
-8 -1 1 4.3572 -0.0334
-8 -1 2 -4.0882 0.0082
-8 -1 3 2.8865 0.0138
-8 -1 4 -1.6873 -0.0165
-8 -1 5 1.3108 0.0028
-8 -1 6 -1.7802 0.0116
-8 -1 7 2.3389 -0.0150
-8 -1 8 -2.1714 0.0094
-8 -1 9 1.1822 -0.0033
-8 -1 10 -0.1022 0.0005
-8 -1 11 -0.1945 0.0018
-8 -1 12 -0.4779 -0.0059
-8 -1 13 1.4413 0.0076
-8 -1 14 -1.8117 -0.0013
-8 -1 15 1.3407 -0.0123
-8 -1 16 -0.6129 0.0247
-8 -1 17 0.4226 -0.0274
-8 -1 18 -0.9776 0.0190
-8 -1 19 1.7234 -0.0047
-8 -1 20 -1.9152 -0.0093
-8 0 1 4.6159 -0.0326
-8 0 2 -3.9031 0.0047
-8 0 3 2.3643 0.0160
-8 0 4 -1.1055 -0.0170
-8 0 5 0.9062 0.0033
-8 0 6 -1.5799 0.0105
-8 0 7 2.2107 -0.0147
-8 0 8 -2.0501 0.0106
-8 0 9 1.2141 -0.0046
-8 0 10 -0.5105 -0.0001
-8 0 11 0.5880 0.0043
-8 0 12 -1.2708 -0.0081
-8 0 13 1.7494 0.0081
-8 0 14 -1.4177 -0.0010
-8 0 15 0.4965 -0.0111
-8 0 16 0.1802 0.0210
-8 0 17 0.0210 -0.0226
-8 0 18 -0.9399 0.0148
-8 0 19 1.8039 -0.0013
-8 0 20 -1.9453 -0.0127
-8 1 1 3.9271 -0.0366
-8 1 2 -2.7443 0.0098
-8 1 3 1.1054 0.0118
-8 1 4 -0.1040 -0.0173
-8 1 5 0.2632 0.0089
-8 1 6 -1.1275 0.0028
-8 1 7 1.7550 -0.0091
-8 1 8 -1.6230 0.0084
-8 1 9 1.0510 -0.0039
-8 1 10 -0.7497 -0.0010
-8 1 11 1.0095 0.0049
-8 1 12 -1.3935 -0.0073
-8 1 13 1.2410 0.0067
-8 1 14 -0.4259 -0.0026
-8 1 15 -0.4407 -0.0036
-8 1 16 0.5711 0.0083
-8 1 17 0.2528 -0.0084
-8 1 18 -1.4797 0.0031
-8 1 19 2.2822 0.0060
-8 1 20 -2.2265 -0.0157
-8 2 1 2.4586 -0.0451
-8 2 2 -0.9647 0.0213
-8 2 3 -0.4339 0.0041
-8 2 4 0.8748 -0.0181
-8 2 5 -0.2531 0.0168
-8 2 6 -0.7318 -0.0063
-8 2 7 1.2693 -0.0033
-8 2 8 -1.1678 0.0059
-8 2 9 0.8915 -0.0027
-8 2 10 -0.9233 -0.0015
-8 2 11 1.1840 0.0032
-8 2 12 -1.1463 -0.0029
-8 2 13 0.4946 0.0029
-8 2 14 0.4148 -0.0041
-8 2 15 -0.8083 0.0060
-8 2 16 0.2094 -0.0072
-8 2 17 1.1099 0.0074
-8 2 18 -2.3555 -0.0076
-8 2 19 2.8490 0.0091
-8 2 20 -2.4738 -0.0115
-8 3 1 0.6488 -0.0563
-8 3 2 0.7895 0.0358
-8 3 3 -1.5871 -0.0053
-8 3 4 1.2937 -0.0173
-8 3 5 -0.2541 0.0211
-8 3 6 -0.7203 -0.0103
-8 3 7 1.1026 -0.0016
-8 3 8 -1.0506 0.0050
-8 3 9 1.0640 -0.0013
-8 3 10 -1.3200 -0.0018
-8 3 11 1.4528 0.0000
-8 3 12 -1.0194 0.0035
-8 3 13 0.1112 -0.0025
-8 3 14 0.5954 -0.0048
-8 3 15 -0.4288 0.0140
-8 3 16 -0.6529 -0.0190
-8 3 17 2.0194 0.0172
-8 3 18 -2.8958 -0.0108
-8 3 19 2.9185 0.0039
-8 4 1 -0.8689 -0.0681
-8 4 2 1.8253 0.0499
-8 4 3 -1.8368 -0.0146
-8 4 4 0.9004 -0.0134
-8 4 5 0.3385 0.0190
-8 4 6 -1.1595 -0.0073
-8 4 7 1.3928 -0.0043
-8 4 8 -1.4381 0.0049
-8 4 9 1.6806 0.0012
-8 4 10 -1.9879 -0.0033
-8 4 11 1.8708 -0.0023
-8 4 12 -1.1195 0.0088
-8 4 13 0.1710 -0.0069
-8 4 14 0.2299 -0.0045
-8 4 15 0.2752 0.0175
-8 4 16 -1.3368 -0.0229
-8 4 17 2.2382 0.0175
-8 4 18 -2.4919 -0.0054
-8 4 19 2.1087 -0.0071
-8 5 1 -1.5154 -0.0767
-8 5 2 1.7790 0.0583
-8 5 3 -1.1715 -0.0205
-8 5 4 -0.0340 -0.0081
-8 5 5 1.1699 0.0119
-8 5 6 -1.7697 0.0002
-8 5 7 1.9419 -0.0086
-8 5 8 -2.1041 0.0039
-8 5 9 2.3996 0.0055
-8 5 10 -2.4946 -0.0068
-8 5 11 2.0093 -0.0020
-8 5 12 -1.0659 0.0108
-8 5 13 0.2858 -0.0092
-8 5 14 -0.2041 -0.0027
-8 5 15 0.7476 0.0150
-8 5 16 -1.3388 -0.0181
-8 5 17 1.4731 0.0100
-8 5 18 -1.1263 0.0040
-8 5 19 0.6207 -0.0176
-8 6 1 -1.0886 -0.0764
-8 6 2 0.8539 0.0563
-8 6 3 -0.1175 -0.0197
-8 6 4 -0.8785 -0.0042
-8 6 5 1.6993 0.0038
-8 6 6 -2.1386 0.0080
-8 6 7 2.3518 -0.0115
-8 6 8 -2.5353 0.0014
-8 6 9 2.5807 0.0104
-8 6 10 -2.1877 -0.0108
-8 6 11 1.3279 -0.0001
-8 6 12 -0.4585 0.0104
-8 6 13 0.1406 -0.0101
-8 6 14 -0.4492 0.0007
-8 6 15 0.8614 0.0082
-8 6 16 -0.7861 -0.0088
-8 6 17 0.1573 0.0007
-8 6 18 0.5495 0.0112
-8 7 1 0.0818 -0.0639
-8 7 2 -0.3097 0.0436
-8 7 3 0.6408 -0.0133
-8 7 4 -1.1248 -0.0024
-8 7 5 1.6340 -0.0025
-8 7 6 -2.0521 0.0130
-8 7 7 2.3163 -0.0122
-8 7 8 -2.2892 -0.0008
-8 7 9 1.7696 0.0126
-8 7 10 -0.7770 -0.0116
-8 7 11 -0.2239 0.0003
-8 7 12 0.5812 0.0095
-8 7 13 -0.0771 -0.0098
-8 7 14 -0.7443 0.0030
-8 7 15 1.0011 0.0027
-8 7 16 -0.2977 -0.0019
-8 7 17 -0.8928 -0.0045
-8 7 18 1.6913 0.0128
-8 8 1 1.3214 -0.0437
-8 8 2 -1.0779 0.0272
-8 8 3 0.7668 -0.0060
-8 8 4 -0.7783 -0.0019
-8 8 5 1.1579 -0.0053
-8 8 6 -1.6501 0.0138
-8 8 7 1.8382 -0.0114
-8 8 8 -1.3434 -0.0001
-8 8 9 0.1268 0.0086
-8 8 10 1.2806 -0.0064
-8 8 11 -1.9791 -0.0025
-8 8 12 1.3826 0.0082
-8 8 13 0.1602 -0.0058
-8 8 14 -1.4961 -0.0008
-8 8 15 1.5818 0.0045
-8 8 16 -0.3786 -0.0022
-8 8 17 -1.1423 -0.0041
-8 9 1 2.0433 -0.0260
-8 9 2 -1.2330 0.0154
-8 9 3 0.4642 -0.0016
-8 9 4 -0.3004 -0.0029
-8 9 5 0.7460 -0.0032
-8 9 6 -1.2875 0.0104
-8 9 7 1.2278 -0.0104
-8 9 8 -0.1689 0.0050
-8 9 9 -1.5755 -0.0014
-8 9 10 2.9899 0.0030
-8 9 11 -2.9850 -0.0056
-8 9 12 1.3004 0.0029
-8 9 13 1.1089 0.0052
-8 9 14 -2.6930 -0.0130
-8 9 15 2.5077 0.0140
-8 9 16 -0.9372 -0.0075
-8 10 1 2.0870 -0.0185
-8 10 2 -1.0046 0.0115
-8 10 3 0.1917 0.0008
-8 10 4 -0.1593 -0.0073
-8 10 5 0.7531 0.0040
-8 10 6 -1.2642 0.0040
-8 10 7 0.9119 -0.0101
-8 10 8 0.5422 0.0125
-8 10 9 -2.4402 -0.0127
-8 10 10 3.5099 0.0106
-8 10 11 -2.7609 -0.0038
-8 10 12 0.3585 -0.0085
-8 10 13 2.3320 0.0219
-8 10 14 -3.7118 -0.0288
-8 10 15 3.1547 0.0244
-8 11 1 1.6906 -0.0203
-8 11 2 -0.7310 0.0116
-8 11 3 0.1912 0.0044
-8 11 4 -0.4259 -0.0153
-8 11 5 1.1666 0.0140
-8 11 6 -1.6604 -0.0030
-8 11 7 1.1858 -0.0099
-8 11 8 0.3325 0.0182
-8 11 9 -2.0747 -0.0186
-8 11 10 2.7806 0.0104
-8 11 11 -1.7050 0.0048
-8 11 12 -0.6860 -0.0226
-8 11 13 2.9603 0.0358
-8 11 14 -3.7893 -0.0374
-8 11 15 2.9322 0.0255
-8 12 1 1.1750 -0.0245
-8 12 2 -0.5110 0.0113
-8 12 3 0.2927 0.0092
-8 12 4 -0.7815 -0.0232
-8 12 5 1.7064 0.0222
-8 12 6 -2.3491 -0.0083
-8 12 7 2.0261 -0.0086
-8 12 8 -0.6888 0.0183
-8 12 9 -0.8747 -0.0157
-8 12 10 1.5419 0.0024
-8 12 11 -0.7521 0.0154
-8 12 12 -0.9806 -0.0304
-8 12 13 2.4516 0.0364
-8 12 14 -2.7365 -0.0302
-8 13 1 0.6841 -0.0273
-8 13 2 -0.1924 0.0113
-8 13 3 0.1586 0.0110
-8 13 4 -0.8726 -0.0261
-8 13 5 2.0984 0.0253
-8 13 6 -3.0849 -0.0108
-8 13 7 3.0618 -0.0060
-8 13 8 -1.8924 0.0134
-8 13 9 0.2872 -0.0073
-8 13 10 0.7103 -0.0070
-8 13 11 -0.5657 0.0200
-8 13 12 -0.3411 -0.0249
-8 14 1 0.2122 -0.0307
-8 14 2 0.3432 0.0158
-8 14 3 -0.3264 0.0061
-8 14 4 -0.6268 -0.0221
-8 14 5 2.2342 0.0230
-8 14 6 -3.5846 -0.0103
-8 14 7 3.7550 -0.0042
-8 14 8 -2.5576 0.0086
-8 14 9 0.7306 -0.0007
-8 14 10 0.6485 -0.0108
-8 14 11 -1.0038 0.0149
-8 15 1 -0.2039 -0.0379
-8 15 2 0.9533 0.0255
-8 15 3 -0.9277 -0.0038
-8 15 4 -0.2481 -0.0143
-8 15 5 2.1322 0.0174
-8 15 6 -3.6178 -0.0061
-8 15 7 3.7236 -0.0071
-8 15 8 -2.3714 0.0095
-8 15 9 0.4373 -0.0008
-8 15 10 0.9728 -0.0075
-8 16 1 -0.4163 -0.0465
-8 16 2 1.3194 0.0353
-8 16 3 -1.2802 -0.0125
-8 16 4 0.0164 -0.0069
-8 16 5 1.8455 0.0099
-8 17 1 -0.3064 -0.0493
-8 17 2 1.2265 0.0383
-8 17 3 -1.1894 -0.0162
-8 17 4 0.0630 -0.0013
-8 18 1 0.0627 -0.0418
-8 18 2 0.7309 0.0336
-8 18 3 -0.7304 -0.0163
-8 18 4 -0.0621 0.0036
-8 19 1 0.4799 -0.0273
-8 19 2 0.0821 0.0260
-7 -13 7 -1.2204 0.0245
-7 -12 1 3.3031 0.0980
-7 -12 3 3.9145 -0.0055
-7 -12 4 -1.8801 0.0487
-7 -12 5 -0.0886 -0.0398
-7 -12 6 0.9215 -0.0009
-7 -12 7 -0.5463 0.0300
-7 -12 8 -0.4063 -0.0243
-7 -12 9 1.3095 -0.0057
-7 -12 10 -1.8901 0.0368
-7 -12 11 2.0714 -0.0558
-7 -12 12 -1.7721 0.0602
-7 -12 13 1.0054 -0.0480
-7 -11 1 4.7814 0.0570
-7 -11 2 -5.5378 -0.0197
-7 -11 3 4.2439 -0.0323
-7 -11 4 -2.0375 0.0539
-7 -11 5 0.3785 -0.0300
-7 -11 6 0.0569 -0.0114
-7 -11 7 0.4164 0.0318
-7 -11 8 -1.1408 -0.0187
-7 -11 9 1.7521 -0.0110
-7 -11 10 -2.1924 0.0355
-7 -11 11 2.3603 -0.0452
-7 -11 12 -2.0334 0.0405
-7 -11 13 1.1908 -0.0226
-7 -11 14 -0.2340 -0.0031
-7 -11 15 -0.2974 0.0215
-7 -10 1 5.0066 0.0104
-7 -10 2 -4.9680 0.0126
-7 -10 4 -1.6852 0.0392
-7 -10 5 0.8378 -0.0102
-7 -10 6 -0.8884 -0.0196
-7 -10 7 1.2228 0.0249
-7 -10 8 -1.4333 -0.0068
-7 -10 9 1.6250 -0.0152
-7 -10 10 -1.9785 0.0262
-7 -10 11 2.2883 -0.0252
-7 -10 12 -2.1315 0.0162
-7 -10 13 1.4368 -0.0019
-7 -10 14 -0.6788 -0.0116
-7 -10 15 0.4015 0.0115
-7 -10 16 -0.6361 0.0091
-7 -9 1 3.7014 -0.0163
-7 -9 2 -3.0216 0.0196
-7 -9 3 1.7705 -0.0243
-7 -9 4 -1.0898 0.0137
-7 -9 5 1.2634 0.0068
-7 -9 6 -1.6572 -0.0175
-7 -9 7 1.6117 0.0094
-7 -9 8 -1.2073 0.0065
-7 -9 9 1.0563 -0.0151
-7 -9 10 -1.4675 0.0132
-7 -9 11 2.0403 -0.0074
-7 -9 12 -2.1563 0.0019
-7 -9 13 1.7242 0.0035
-7 -9 14 -1.2612 -0.0056
-7 -9 15 1.2459 -0.0038
-7 -9 16 -1.5599 0.0249
-7 -9 17 1.6752 -0.0407
-7 -8 1 1.4724 -0.0175
-7 -8 2 -0.6228 0.0087
-7 -8 3 0.1693 -0.0037
-7 -8 4 -0.7025 -0.0051
-7 -8 5 1.7141 0.0113
-7 -8 6 -2.1687 -0.0062
-7 -8 7 1.6380 -0.0062
-7 -8 8 -0.7386 0.0132
-7 -8 9 0.4181 -0.0093
-7 -8 10 -0.9382 0.0020
-7 -8 11 1.6921 0.0001
-7 -8 12 -1.9746 0.0022
-7 -8 13 1.7425 -0.0030
-7 -8 14 -1.5142 0.0033
-7 -8 15 1.6436 -0.0097
-7 -8 16 -1.8991 0.0207
-7 -8 17 1.8096 -0.0211
-7 -8 18 -1.2716 -0.0029
-7 -7 1 -0.5339 -0.0089
-7 -7 2 1.0742 0.0003
-7 -7 3 -0.6139 0.0046
-7 -7 4 -0.8242 -0.0082
-7 -7 5 2.2124 0.0054
-7 -7 6 -2.4760 0.0042
-7 -7 7 1.5461 -0.0116
-7 -7 8 -0.3847 0.0087
-7 -7 9 -0.0155 0.0003
-7 -7 10 -0.4500 -0.0035
-7 -7 11 1.0965 -0.0031
-7 -7 12 -1.3143 0.0106
-7 -7 13 1.1544 -0.0101
-7 -7 14 -1.0604 0.0042
-7 -7 15 1.2220 -0.0021
-7 -7 16 -1.3798 0.0037
-7 -7 17 1.2346 0.0033
-7 -7 18 -0.8545 -0.0281
-7 -7 19 0.5612 0.0608
-7 -6 1 -1.3497 -0.0089
-7 -6 2 1.3815 0.0063
-7 -6 3 -0.3288 -0.0019
-7 -6 4 -1.3956 -0.0018
-7 -6 5 2.6700 -0.0001
-7 -6 6 -2.6549 0.0050
-7 -6 7 1.5481 -0.0045
-7 -6 8 -0.3230 -0.0033
-7 -6 9 -0.2267 0.0089
-7 -6 10 0.1070 -0.0030
-7 -6 11 0.1480 -0.0104
-7 -6 12 -0.1735 0.0171
-7 -6 13 0.0693 -0.0100
-7 -6 14 -0.0882 -0.0029
-7 -6 15 0.2517 0.0091
-7 -6 16 -0.3899 -0.0083
-7 -6 17 0.4519 0.0128
-7 -6 18 -0.5848 -0.0306
-7 -6 19 0.8599 0.0535
-7 -5 1 -0.7208 -0.0212
-7 -5 2 0.3964 0.0208
-7 -5 3 0.6796 -0.0118
-7 -5 4 -2.0721 0.0025
-7 -5 5 2.9359 0.0009
-7 -5 6 -2.7437 -0.0020
-7 -5 7 1.7138 0.0070
-7 -5 8 -0.5258 -0.0137
-7 -5 9 -0.3022 0.0124
-7 -5 10 0.7094 0.0007
-7 -5 11 -0.8793 -0.0150
-7 -5 12 0.9224 0.0164
-7 -5 13 -0.8419 -0.0037
-7 -5 14 0.6843 -0.0096
-7 -5 15 -0.5383 0.0111
-7 -5 16 0.3553 -0.0038
-7 -5 17 0.0805 0.0017
-7 -5 18 -0.8602 -0.0132
-7 -5 19 1.6608 0.0317
-7 -5 20 -1.9066 -0.0439
-7 -4 1 0.8904 -0.0343
-7 -4 2 -1.2138 0.0294
-7 -4 3 1.7858 -0.0140
-7 -4 4 -2.4779 0.0010
-7 -4 5 2.9055 0.0043
-7 -4 6 -2.7536 -0.0070
-7 -4 7 2.0059 0.0122
-7 -4 8 -0.9033 -0.0159
-7 -4 9 -0.2223 0.0103
-7 -4 10 1.0583 0.0037
-7 -4 11 -1.3902 -0.0137
-7 -4 12 1.2250 0.0100
-7 -4 13 -0.8490 0.0025
-7 -4 14 0.6270 -0.0088
-7 -4 15 -0.6245 0.0009
-7 -4 16 0.4686 0.0135
-7 -4 17 0.2763 -0.0186
-7 -4 18 -1.5240 0.0077
-7 -4 20 -2.5232 -0.0286
-7 -3 1 2.7126 -0.0366
-7 -3 2 -2.6828 0.0251
-7 -3 3 2.4641 -0.0081
-7 -3 4 -2.4075 -0.0015
-7 -3 5 2.5742 0.0025
-7 -3 6 -2.6854 -0.0030
-7 -3 7 2.3433 0.0074
-7 -3 8 -1.3854 -0.0105
-7 -3 9 0.1154 0.0057
-7 -3 10 0.8308 0.0038
-7 -3 11 -0.9713 -0.0080
-7 -3 12 0.4264 0.0024
-7 -3 13 0.1509 0.0049
-7 -3 14 -0.1975 -0.0018
-7 -3 15 -0.1599 -0.0135
-7 -3 16 0.1963 0.0292
-7 -3 18 -1.9908 0.0169
-7 -3 19 2.8490 0.0057
-7 -3 20 -2.4105 -0.0243
-7 -2 1 4.0908 -0.0273
-7 -2 2 -3.4883 0.0128
-7 -2 3 2.4667 -0.0007
-7 -2 4 -1.8531 -0.0002
-7 -2 5 2.0037 -0.0052
-7 -2 6 -2.5170 0.0068
-7 -2 7 2.6091 -0.0020
-7 -2 8 -1.8631 -0.0029
-7 -2 9 0.6763 0.0022
-7 -2 10 0.0654 0.0013
-7 -2 11 0.1654 -0.0011
-7 -2 12 -0.9908 -0.0035
-7 -2 13 1.4769 0.0046
-7 -2 14 -1.0823 0.0047
-7 -2 15 0.2399 -0.0208
-7 -2 16 0.0713 0.0320
-7 -2 17 0.6380 -0.0284
-7 -2 18 -1.7979 0.0108
-7 -2 19 2.2883 0.0115
-7 -1 1 4.6575 -0.0148
-7 -1 2 -3.4217 0.0009
-7 -1 3 1.7964 0.0042
-7 -1 4 -0.9397 0.0023
-7 -1 5 1.2871 -0.0115
-7 -1 6 -2.2168 0.0140
-7 -1 7 2.6653 -0.0089
-7 -1 8 -2.1463 0.0027
-7 -1 9 1.1954 0.0003
-7 -1 10 -0.7891 -0.0015
-7 -1 11 1.3101 0.0041
-7 -1 12 -2.1278 -0.0068
-7 -1 13 2.2463 0.0042
-7 -1 14 -1.3528 0.0055
-7 -1 15 0.1635 -0.0168
-7 -1 16 0.3060 0.0209
-7 -1 17 0.2242 -0.0131
-7 -1 18 -1.0341 -0.0033
-7 -1 19 1.1558 0.0210
-7 -1 20 -0.3268 -0.0329
-7 0 1 4.2892 -0.0066
-7 0 2 -2.5226 -0.0064
-7 0 3 0.6470 0.0083
-7 0 4 0.0932 0.0000
-7 0 5 0.5877 -0.0098
-7 0 6 -1.8244 0.0137
-7 0 7 2.4516 -0.0111
-7 0 8 -2.0880 0.0059
-7 0 9 1.3941 -0.0013
-7 0 10 -1.2729 -0.0026
-7 0 11 1.8717 0.0060
-7 0 12 -2.4355 -0.0070
-7 0 13 2.1410 0.0042
-7 0 14 -0.9925 0.0014
-7 0 15 -0.1781 -0.0052
-7 0 16 0.5714 0.0036
-7 0 17 -0.1966 0.0040
-7 0 18 -0.2340 -0.0146
-7 0 19 0.1005 0.0246
-7 0 20 0.5263 -0.0307
-7 1 1 3.0575 -0.0050
-7 1 2 -1.0581 -0.0089
-7 1 3 -0.5952 0.0133
-7 1 4 0.8693 -0.0080
-7 1 5 0.1854 -0.0016
-7 1 6 -1.5246 0.0091
-7 1 7 2.0993 -0.0113
-7 1 8 -1.7766 0.0083
-7 1 9 1.2930 -0.0030
-7 1 10 -1.3531 -0.0018
-7 1 11 1.8677 0.0040
-7 1 12 -2.1195 -0.0038
-7 1 13 1.6053 0.0031
-7 1 14 -0.5890 -0.0042
-7 1 15 -0.2107 0.0076
-7 1 16 0.3861 -0.0116
-7 1 17 -0.1898 0.0143
-7 1 18 0.1419 -0.0157
-7 1 19 -0.4189 0.0169
-7 1 20 0.7211 -0.0184
-7 2 1 1.2766 -0.0102
-7 2 2 0.4626 -0.0063
-7 2 3 -1.3919 0.0166
-7 2 4 0.9570 -0.0161
-7 2 5 0.3863 0.0062
-7 2 6 -1.5758 0.0056
-7 2 7 1.8972 -0.0116
-7 2 8 -1.5426 0.0094
-7 2 9 1.2403 -0.0034
-7 2 10 -1.4122 -0.0002
-7 2 11 1.7828 -0.0006
-7 2 12 -1.8000 0.0021
-7 2 13 1.3068 0.0010
-7 2 14 -0.6814 -0.0093
-7 2 15 0.3494 0.0179
-7 2 16 -0.3049 -0.0204
-7 2 17 0.2064 0.0150
-7 2 18 0.1274 -0.0061
-7 2 19 -0.4644 -0.0003
-7 2 20 0.4514 0.0013
-7 3 1 -0.4660 -0.0225
-7 3 2 1.4021 0.0029
-7 3 3 -1.2761 0.0143
-7 3 4 0.1300 -0.0185
-7 3 5 1.2786 0.0086
-7 3 6 -2.0907 0.0051
-7 3 7 2.0678 -0.0110
-7 3 8 -1.6897 0.0070
-7 3 9 1.5559 -0.0008
-7 3 10 -1.7693 0.0005
-7 3 11 1.9539 -0.0054
-7 3 12 -1.7991 0.0073
-7 3 13 1.4318 0.0004
-7 3 14 -1.1892 -0.0143
-7 3 15 1.1369 0.0244
-7 3 16 -0.9771 -0.0220
-7 3 17 0.4711 0.0080
-7 3 18 0.1719 0.0090
-7 3 19 -0.4611 -0.0197
-7 4 1 -1.4800 -0.0399
-7 4 2 1.3093 0.0168
-7 4 3 -0.1854 0.0068
-7 4 4 -1.3714 -0.0150
-7 4 5 2.5474 0.0066
-7 4 6 -2.8652 0.0049
-7 4 7 2.5397 -0.0071
-7 4 8 -2.1748 0.0003
-7 4 9 2.1264 0.0047
-7 4 10 -2.2267 -0.0007
-7 4 11 2.1290 -0.0074
-7 4 12 -1.8000 0.0083
-7 4 13 1.5358 0.0029
-7 4 14 -1.5077 -0.0186
-7 4 15 1.4580 0.0258
-7 4 16 -0.9857 -0.0173
-7 4 17 0.1017 -0.0024
-7 4 18 0.6526 0.0219
-7 4 19 -0.7329 -0.0322
-7 5 1 -1.3391 -0.0556
-7 5 2 0.2421 0.0288
-7 5 3 1.3919 -0.0012
-7 5 4 -2.8762 -0.0094
-7 5 5 3.5943 0.0037
-7 5 6 -3.4644 0.0033
-7 5 7 2.9489 -0.0005
-7 5 8 -2.5589 -0.0081
-7 5 9 2.3813 0.0108
-7 5 10 -2.1414 -0.0036
-7 5 11 1.6814 -0.0053
-7 5 12 -1.2268 0.0047
-7 5 13 1.0871 0.0068
-7 5 14 -1.1719 -0.0189
-7 5 15 0.9878 0.0200
-7 5 16 -0.2048 -0.0075
-7 5 17 -0.8593 -0.0112
-7 5 18 1.4632 0.0261
-7 5 19 -1.1891 -0.0319
-7 6 1 -0.1818 -0.0614
-7 6 2 -1.2152 0.0336
-7 6 3 2.6819 -0.0064
-7 6 4 -3.6967 -0.0041
-7 6 5 3.9382 0.0011
-7 6 6 -3.5339 0.0011
-7 6 7 2.9012 0.0051
-7 6 8 -2.3218 -0.0134
-7 6 9 1.7391 0.0139
-7 6 10 -1.0152 -0.0060
-7 6 11 0.2963 -0.0013
-7 6 12 0.0407 -0.0000
-7 6 13 0.1360 0.0077
-7 6 14 -0.4080 -0.0122
-7 6 15 0.1479 0.0073
-7 6 16 0.7867 0.0042
-7 6 17 -1.7967 -0.0147
-7 6 18 2.0847 0.0194
-7 7 1 1.3494 -0.0560
-7 7 2 -2.3352 0.0326
-7 7 3 3.1576 -0.0104
-7 7 4 -3.6139 0.0016
-7 7 5 3.5639 -0.0020
-7 7 6 -3.0635 0.0007
-7 7 7 2.2778 0.0061
-7 7 8 -1.2994 -0.0123
-7 7 9 0.1643 0.0117
-7 7 10 0.9277 -0.0059
-7 7 11 -1.5453 0.0018
-7 7 12 1.3618 -0.0023
-7 7 13 -0.5994 0.0034
-7 7 14 0.0076 0.0002
-7 7 15 -0.2351 -0.0079
-7 7 16 1.1803 0.0133
-7 7 17 -2.0394 -0.0117
-7 8 1 2.5322 -0.0470
-7 8 2 -2.7388 0.0322
-7 8 3 2.8809 -0.0162
-7 8 4 -2.9920 0.0077
-7 8 5 2.8919 -0.0049
-7 8 6 -2.3732 0.0022
-7 8 7 1.3425 0.0021
-7 8 8 0.1142 -0.0052
-7 8 9 -1.6655 0.0048
-7 8 10 2.7444 -0.0032
-7 8 11 -2.8104 0.0026
-7 8 12 1.8038 -0.0017
-7 8 13 -0.3692 -0.0033
-7 8 14 -0.5167 0.0123
-7 8 15 0.3101 -0.0194
-7 8 16 0.6425 0.0171
-7 8 17 -1.4355 -0.0049
-7 9 1 3.0053 -0.0427
-7 9 2 -2.5604 0.0355
-7 9 3 2.3371 -0.0217
-7 9 4 -2.4070 0.0105
-7 9 5 2.4029 -0.0052
-7 9 6 -1.8606 0.0040
-7 9 7 0.5817 -0.0043
-7 9 8 1.1824 0.0043
-7 9 9 -2.7777 -0.0028
-7 9 10 3.4357 -0.0004
-7 9 11 -2.7386 0.0029
-7 9 12 0.9944 -0.0007
-7 9 13 0.8400 -0.0080
-7 9 14 -1.7652 0.0190
-7 9 15 1.4475 -0.0238
-7 9 16 -0.4143 0.0164
-7 10 1 2.8535 -0.0437
-7 10 2 -2.1560 0.0380
-7 10 3 1.9265 -0.0215
-7 10 4 -2.1451 0.0068
-7 10 5 2.2786 -0.0015
-7 10 6 -1.7486 0.0046
-7 10 7 0.4008 -0.0097
-7 10 8 1.3287 0.0107
-7 10 9 -2.6208 -0.0061
-7 10 10 2.7414 -0.0008
-7 10 11 -1.5232 0.0041
-7 10 12 -0.4547 -0.0000
-7 10 13 2.1770 -0.0101
-7 10 14 -2.8345 0.0202
-7 10 15 2.3270 -0.0228
-7 11 1 2.3297 -0.0434
-7 11 2 -1.6849 0.0335
-7 11 3 1.6206 -0.0131
-7 11 4 -2.0434 -0.0020
-7 11 5 2.3659 0.0035
-7 11 6 -2.0073 0.0044
-7 11 7 0.8663 -0.0112
-7 11 8 0.5649 0.0099
-7 11 9 -1.5015 -0.0023
-7 11 10 1.3712 -0.0041
-7 11 11 -0.1960 0.0035
-7 11 12 -1.4065 0.0041
-7 11 13 2.6140 -0.0137
-7 11 14 -2.9081 0.0201
-7 12 1 1.5635 -0.0370
-7 12 2 -1.0063 0.0222
-7 12 3 1.1049 -0.0012
-7 12 4 -1.7733 -0.0098
-7 12 5 2.4195 0.0059
-7 12 6 -2.4286 0.0039
-7 12 7 1.6463 -0.0075
-7 12 8 -0.4919 0.0016
-7 12 9 -0.3535 0.0060
-7 12 10 0.4261 -0.0056
-7 12 11 0.2328 -0.0043
-7 12 12 -1.1624 0.0164
-7 12 13 1.8297 -0.0227
-7 13 1 0.5644 -0.0271
-7 13 2 0.0286 0.0104
-7 13 3 0.2165 0.0070
-7 13 4 -1.2300 -0.0118
-7 13 5 2.3293 0.0043
-7 13 6 -2.7476 0.0031
-7 13 7 2.2056 -0.0002
-7 13 8 -1.0677 -0.0095
-7 13 9 0.0075 0.0123
-7 13 10 0.4894 0.0002
-7 13 11 -0.3821 -0.0216
-7 13 12 -0.0414 0.0365
-7 14 1 -0.5502 -0.0195
-7 14 2 1.2459 0.0035
-7 14 3 -0.7965 0.0092
-7 14 4 -0.6370 -0.0088
-7 14 5 2.1440 0.0003
-7 14 6 -2.7578 0.0026
-7 14 7 2.1587 0.0063
-7 14 8 -0.8136 -0.0166
-7 14 9 -0.4823 0.0116
-7 14 10 1.1916 0.0132
-7 14 11 -1.2667 -0.0430
-7 15 1 -1.4431 -0.0151
-7 15 2 2.1618 -0.0003
-7 15 3 -1.4441 0.0093
-7 15 4 -0.3195 -0.0051
-7 15 5 1.9518 -0.0043
-7 15 6 -2.4075 0.0044
-7 15 7 1.5325 0.0073
-7 15 8 -0.0400 -0.0163
-7 15 9 -1.1638 0.0050
-7 15 10 1.6326 0.0267
-7 16 1 -1.7387 -0.0084
-7 16 2 2.3317 -0.0065
-7 16 3 -1.3902 0.0114
-7 16 4 -0.4183 -0.0022
-7 16 5 1.7831 -0.0098
-7 16 7 0.7143 0.0025
-7 17 1 -1.3187 0.0047
-7 17 2 1.6885 -0.0158
-7 17 3 -0.7008 0.0139
-7 17 4 -0.7938 0.0013
-7 17 5 1.5969 -0.0162
-7 18 1 -0.4269 0.0204
-7 18 2 0.5786 -0.0223
-7 18 3 0.2264 0.0122
-7 18 4 -1.1422 0.0062
-7 19 1 0.4994 0.0291
-6 -13 2 -2.4107 -0.0579
-6 -13 3 1.6585 0.0024
-6 -13 4 -0.1029 0.0236
-6 -13 5 -1.3340 -0.0082
-6 -13 6 1.9564 -0.0182
-6 -13 7 -1.6998 0.0216
-6 -13 8 0.9795 0.0013
-6 -13 9 -0.2551 -0.0276
-6 -13 10 -0.2432 0.0401
-6 -13 11 0.4809 -0.0417
-6 -13 12 -0.4786 0.0427
-6 -12 1 2.9149 0.0669
-6 -12 3 1.8825 -0.0229
-6 -12 4 -0.1802 0.0333
-6 -12 5 -1.0158 -0.0056
-6 -12 6 1.2362 -0.0244
-6 -12 7 -0.7139 0.0260
-6 -12 8 -0.0104 -0.0017
-6 -12 9 0.5509 -0.0244
-6 -12 10 -0.8129 0.0368
-6 -12 11 0.8447 -0.0384
-6 -12 12 -0.6962 0.0363
-6 -12 13 0.4251 -0.0304
-6 -12 14 -0.1396 0.0202
-6 -11 1 3.2845 0.0305
-6 -11 2 -2.9956 0.0035
-6 -11 3 1.6442 -0.0328
-6 -11 4 -0.2470 0.0278
-6 -11 5 -0.4187 0.0032
-6 -11 6 0.2834 -0.0269
-6 -11 7 0.2153 0.0228
-6 -11 8 -0.6501 -0.0004
-6 -11 9 0.8892 -0.0186
-6 -11 10 -0.9928 0.0249
-6 -11 11 1.0012 -0.0236
-6 -11 12 -0.9005 0.0198
-6 -11 13 0.7251 -0.0131
-6 -11 14 -0.5807 0.0073
-6 -11 15 0.5392 -0.0145
-6 -11 16 -0.5686 0.0404
-6 -10 1 2.7194 0.0109
-6 -10 2 -2.0978 0.0071
-6 -10 3 1.0101 -0.0207
-6 -10 4 -0.3062 0.0120
-6 -10 5 0.2561 0.0087
-6 -10 6 -0.5281 -0.0185
-6 -10 7 0.7029 0.0102
-6 -10 8 -0.6982 0.0036
-6 -10 9 0.7067 -0.0097
-6 -10 10 -0.8584 0.0085
-6 -10 11 1.0653 -0.0068
-6 -10 12 -1.1844 0.0055
-6 -10 13 1.2125 -0.0018
-6 -10 14 -1.2472 0.0007
-6 -10 15 1.3147 -0.0138
-6 -10 16 -1.3369 0.0410
-6 -10 17 1.2822 -0.0602
-6 -9 1 1.4222 0.0155
-6 -9 2 -0.7903 -0.0094
-6 -9 3 0.3573 0.0003
-6 -9 4 -0.5151 0.0001
-6 -9 5 0.9490 0.0028
-6 -9 6 -1.0944 -0.0003
-6 -9 7 0.7824 -0.0052
-6 -9 8 -0.3713 0.0050
-6 -9 9 0.3017 0.0013
-6 -9 10 -0.6431 -0.0050
-6 -9 11 1.1149 0.0020
-6 -9 12 -1.4532 0.0013
-6 -9 13 1.6306 0.0016
-6 -9 14 -1.7267 -0.0042
-6 -9 15 1.7266 -0.0057
-6 -9 16 -1.5642 0.0252
-6 -9 17 1.3168 -0.0314
-6 -9 18 -1.2076 0.0040
-6 -8 1 0.0511 0.0294
-6 -8 2 0.2341 -0.0253
-6 -8 3 0.1571 0.0120
-6 -8 4 -1.0581 0.0004
-6 -8 5 1.7087 -0.0103
-6 -8 6 -1.5437 0.0160
-6 -8 7 0.7528 -0.0124
-6 -8 8 -0.0477 -0.0003
-6 -8 9 -0.0448 0.0113
-6 -8 10 -0.4114 -0.0100
-6 -8 11 0.9921 -0.0002
-6 -8 12 -1.3834 0.0050
-6 -8 13 1.5432 0.0028
-6 -8 14 -1.5100 -0.0127
-6 -8 15 1.2592 0.0101
-6 -8 16 -0.8329 0.0018
-6 -8 17 0.4910 -0.0014
-6 -8 18 -0.5445 -0.0267
-6 -8 19 0.9843 0.0701
-6 -7 1 -0.6795 0.0319
-6 -7 2 0.4442 -0.0250
-6 -7 3 0.6231 0.0095
-6 -7 4 -1.9240 0.0065
-6 -7 5 2.5159 -0.0178
-6 -7 6 -1.9954 0.0186
-6 -7 7 0.8403 -0.0065
-6 -7 8 0.0920 -0.0102
-6 -7 9 -0.3183 0.0163
-6 -7 10 -0.0147 -0.0059
-6 -7 11 0.4747 -0.0087
-6 -7 12 -0.7640 0.0093
-6 -7 13 0.7899 0.0069
-6 -7 14 -0.5192 -0.0232
-6 -7 15 -0.0194 0.0233
-6 -7 16 0.5717 -0.0116
-6 -7 17 -0.6885 0.0096
-6 -7 18 0.1098 -0.0305
-6 -7 19 0.8678 0.0624
-6 -6 1 -0.4532 0.0170
-6 -6 2 -0.1858 -0.0117
-6 -6 3 1.5320 0.0027
-6 -6 4 -2.8253 0.0068
-6 -6 5 3.1886 -0.0122
-6 -6 6 -2.4007 0.0077
-6 -6 7 1.0291 0.0061
-6 -6 8 0.1256 -0.0178
-6 -6 9 -0.6424 0.0144
-6 -6 10 0.6076 0.0026
-6 -6 11 -0.3370 -0.0156
-6 -6 12 0.1258 0.0091
-6 -6 13 -0.2025 0.0124
-6 -6 14 0.6826 -0.0278
-6 -6 15 -1.3910 0.0226
-6 -6 16 1.7951 -0.0053
-6 -6 17 -1.3431 -0.0024
-6 -6 18 0.0263 -0.0114
-6 -6 19 1.4355 0.0362
-6 -6 20 -2.1145 -0.0513
-6 -5 1 0.5028 -0.0034
-6 -5 2 -1.2117 0.0005
-6 -5 3 2.3803 0.0017
-6 -5 4 -3.3620 -0.0008
-6 -5 5 3.4840 -0.0001
-6 -5 6 -2.6075 -0.0050
-6 -5 7 1.1797 0.0147
-6 -5 8 0.1608 -0.0186
-6 -5 9 -0.9791 0.0085
-6 -5 10 1.1701 0.0089
-6 -5 11 -0.9143 -0.0164
-6 -5 12 0.6065 0.0053
-6 -5 13 -0.6899 0.0140
-6 -5 14 1.3142 -0.0210
-6 -5 15 -2.0554 0.0075
-6 -5 16 2.1084 0.0141
-6 -5 17 -0.9774 -0.0230
-6 -5 18 -0.9296 0.0108
-6 -5 19 2.4799 0.0122
-6 -5 20 -2.7267 -0.0288
-6 -4 1 1.6588 -0.0144
-6 -4 2 -2.0702 0.0033
-6 -4 3 2.7294 0.0056
-6 -4 4 -3.2832 -0.0070
-6 -4 5 3.2804 0.0056
-6 -4 6 -2.5302 -0.0085
-6 -4 7 1.2289 0.0143
-6 -4 8 0.1481 -0.0144
-6 -4 9 -1.0663 0.0040
-6 -4 10 1.2051 0.0089
-6 -4 11 -0.7071 -0.0116
-6 -4 12 0.1809 0.0014
-6 -4 13 -0.2773 0.0097
-6 -4 14 1.0637 -0.0071
-6 -4 15 -1.8011 -0.0104
-6 -4 16 1.5093 0.0288
-6 -4 17 0.0794 -0.0324
-6 -4 18 -2.1030 0.0181
-6 -4 19 3.2061 0.0036
-6 -3 1 2.5519 -0.0127
-6 -3 2 -2.4198 0.0003
-6 -3 3 2.4415 0.0057
-6 -3 4 -2.6153 -0.0030
-6 -3 5 2.6550 -0.0004
-6 -3 6 -2.2211 -0.0025
-6 -3 7 1.2305 0.0092
-6 -3 8 -0.0429 -0.0109
-6 -3 9 -0.6905 0.0044
-6 -3 10 0.5249 0.0037
-6 -3 11 0.3041 -0.0050
-6 -3 12 -0.9519 -0.0003
-6 -3 13 0.6871 0.0031
-6 -3 14 0.3421 0.0039
-6 -3 15 -1.1138 -0.0175
-6 -3 16 0.6536 0.0265
-6 -3 17 0.9626 -0.0226
-6 -3 19 2.8478 0.0093
-6 -2 1 2.9702 -0.0049
-6 -2 2 -2.2231 -0.0014
-6 -2 3 1.6628 -0.0009
-6 -2 4 -1.5960 0.0084
-6 -2 5 1.8190 -0.0110
-6 -2 6 -1.8086 0.0042
-6 -2 7 1.2466 0.0061
-6 -2 8 -0.4184 -0.0109
-6 -2 9 0.0335 0.0078
-6 -2 10 -0.5278 -0.0022
-6 -2 11 1.5125 -0.0001
-6 -2 12 -2.0206 -0.0004
-6 -2 13 1.4315 -0.0007
-6 -2 14 -0.1663 0.0056
-6 -2 15 -0.6335 -0.0103
-6 -2 16 0.2133 0.0096
-6 -2 17 1.0070 -0.0019
-6 -2 18 -1.7988 -0.0093
-6 -2 19 1.3005 0.0181
-6 -1 1 2.8876 0.0027
-6 -1 2 -1.6215 -0.0016
-6 -1 3 0.6777 -0.0074
-6 -1 4 -0.5517 0.0162
-6 -1 5 1.0329 -0.0157
-6 -1 6 -1.4328 0.0056
-6 -1 7 1.2819 0.0060
-6 -1 8 -0.8197 -0.0113
-6 -1 9 0.7320 0.0094
-6 -1 10 -1.3554 -0.0047
-6 -1 11 2.1991 0.0013
-6 -1 12 -2.3668 0.0001
-6 -1 13 1.4945 -0.0006
-6 -1 14 -0.1935 -0.0000
-6 -1 15 -0.5312 0.0030
-6 -1 16 0.3046 -0.0082
-6 -1 17 0.2472 0.0138
-6 -1 18 -0.1808 -0.0178
-6 -1 19 -0.7634 0.0192
-6 -1 20 1.9014 -0.0170
-6 0 1 2.3452 0.0105
-6 0 2 -0.8300 -0.0057
-6 0 3 -0.1705 -0.0055
-6 0 4 0.1521 0.0137
-6 0 5 0.5859 -0.0124
-6 0 6 -1.2560 0.0039
-6 0 7 1.3551 0.0047
-6 0 8 -1.1128 -0.0081
-6 0 9 1.1361 0.0064
-6 0 10 -1.6439 -0.0026
-6 0 11 2.1585 -0.0006
-6 0 12 -2.0186 0.0016
-6 0 13 1.1347 0.0006
-6 0 14 -0.1087 -0.0057
-6 0 15 -0.4318 0.0115
-6 0 16 0.5150 -0.0146
-6 0 17 -0.7291 0.0138
-6 0 18 1.4634 -0.0110
-6 0 19 -2.3757 0.0094
-6 0 20 2.7076 -0.0087
-6 1 1 1.4720 0.0201
-6 1 2 -0.1558 -0.0155
-6 1 3 -0.4868 0.0045
-6 1 4 0.1433 0.0044
-6 1 5 0.7613 -0.0069
-6 1 6 -1.4642 0.0043
-6 1 7 1.5756 -0.0004
-6 1 8 -1.3634 -0.0018
-6 1 9 1.3316 0.0011
-6 1 10 -1.6016 0.0018
-6 1 11 1.8063 -0.0047
-6 1 12 -1.5794 0.0046
-6 1 13 1.0028 -0.0000
-6 1 14 -0.4544 -0.0069
-6 1 15 0.0733 0.0107
-6 1 16 0.4376 -0.0074
-6 1 17 -1.3679 -0.0008
-6 1 18 2.4492 0.0070
-6 1 19 -2.9356 -0.0060
-6 1 20 2.3275 -0.0001
-6 2 1 0.5883 0.0280
-6 2 2 -0.0018 -0.0254
-6 2 3 0.0790 0.0153
-6 2 4 -0.8061 -0.0037
-6 2 5 1.6868 -0.0046
-6 2 6 -2.1544 0.0075
-6 2 7 2.0670 -0.0057
-6 2 8 -1.7565 0.0028
-6 2 9 1.6021 -0.0025
-6 2 10 -1.6446 0.0057
-6 2 11 1.6663 -0.0090
-6 2 12 -1.5549 0.0078
-6 2 13 1.4177 -0.0010
-6 2 14 -1.2878 -0.0057
-6 2 15 0.8806 0.0046
-6 2 16 0.1399 0.0063
-6 2 17 -1.5969 -0.0199
-6 2 18 2.6686 0.0252
-6 2 19 -2.5254 -0.0174
-6 2 20 1.1668 0.0021
-6 3 1 0.1651 0.0286
-6 3 2 -0.6794 -0.0296
-6 3 3 1.5786 0.0212
-6 3 4 -2.5424 -0.0078
-6 3 5 3.1489 -0.0040
-6 3 6 -3.1757 0.0085
-6 3 7 2.7790 -0.0058
-6 3 8 -2.3201 0.0017
-6 3 9 2.0242 -0.0021
-6 3 10 -1.8661 0.0072
-6 3 11 1.7750 -0.0109
-6 3 12 -1.8083 0.0076
-6 3 13 1.9887 0.0009
-6 3 14 -2.0179 -0.0057
-6 3 15 1.3777 -0.0011
-6 3 16 0.0917 0.0176
-6 3 17 -1.7450 -0.0320
-6 3 18 2.4746 0.0324
-6 3 19 -1.6846 -0.0165
-6 4 1 0.5408 0.0215
-6 4 2 -2.1086 -0.0282
-6 4 3 3.5662 0.0236
-6 4 4 -4.4622 -0.0109
-6 4 5 4.5981 -0.0007
-6 4 6 -4.1216 0.0039
-6 4 7 3.4052 0.0003
-6 4 8 -2.7595 -0.0039
-6 4 9 2.2577 0.0010
-6 4 10 -1.8567 0.0057
-6 4 11 1.6246 -0.0083
-6 4 12 -1.7031 0.0026
-6 4 13 1.9810 0.0060
-6 4 14 -1.9329 -0.0070
-6 4 15 1.0185 -0.0043
-6 4 16 0.6386 0.0212
-6 4 17 -2.0784 -0.0304
-6 4 18 2.2274 0.0228
-6 4 19 -0.9180 -0.0013
-6 5 1 1.6098 0.0125
-6 5 2 -3.7250 -0.0256
-6 5 3 5.2458 0.0253
-6 5 4 -5.8022 -0.0149
-6 5 5 5.4463 0.0052
-6 5 6 -4.5512 -0.0036
-6 5 7 3.5367 0.0075
-6 5 8 -2.6156 -0.0089
-6 5 9 1.7933 0.0041
-6 5 10 -1.0992 0.0019
-6 5 11 0.7237 -0.0021
-6 5 12 -0.8050 -0.0040
-6 5 13 1.0813 0.0090
-6 5 14 -0.9231 -0.0051
-6 5 15 -0.0857 -0.0068
-6 5 16 1.5605 0.0168
-6 5 17 -2.4565 -0.0146
-6 5 18 1.9766 -0.0014
-6 5 19 -0.3939 0.0228
-6 6 1 2.8192 0.0060
-6 6 2 -4.7919 -0.0226
-6 6 3 5.9597 0.0248
-6 6 4 -6.1241 -0.0167
-6 6 5 5.4403 0.0090
-6 6 6 -4.2686 -0.0076
-6 6 7 2.9461 0.0097
-6 6 8 -1.6489 -0.0094
-6 6 9 0.4684 0.0055
-6 6 10 0.4190 -0.0025
-6 6 11 -0.7685 0.0038
-6 6 12 0.5528 -0.0063
-6 6 13 -0.1904 0.0043
-6 6 14 0.3140 0.0035
-6 6 15 -1.1571 -0.0101
-6 6 16 2.1809 0.0063
-6 6 17 -2.4583 0.0101
-6 6 18 1.5553 -0.0315
-6 7 1 3.5494 -0.0005
-6 7 2 -4.9125 -0.0149
-6 7 3 5.6267 0.0182
-6 7 4 -5.5697 -0.0129
-6 7 5 4.7735 0.0073
-6 7 6 -3.4178 -0.0054
-6 7 7 1.7713 0.0057
-6 7 8 -0.1244 -0.0056
-6 7 9 -1.2246 0.0051
-6 7 10 1.9827 -0.0056
-6 7 11 -1.9923 0.0056
-6 7 12 1.4379 -0.0012
-6 7 13 -0.8656 -0.0082
-6 7 14 0.8261 0.0161
-6 7 15 -1.3746 -0.0123
-6 7 16 1.9440 -0.0072
-6 7 17 -1.8349 0.0350
-6 8 1 3.5556 -0.0123
-6 8 2 -4.2760 -0.0002
-6 8 3 4.7126 0.0060
-6 8 4 -4.6424 -0.0054
-6 8 5 3.8453 0.0022
-6 8 6 -2.3392 0.0005
-6 8 7 0.4617 -0.0011
-6 8 8 1.2672 -0.0008
-6 8 9 -2.3726 0.0044
-6 8 10 2.6072 -0.0065
-6 8 11 -2.0540 0.0026
-6 8 12 1.1257 0.0089
-6 8 13 -0.3900 -0.0220
-6 8 14 0.2312 0.0255
-6 8 15 -0.5665 -0.0107
-6 8 16 0.9103 -0.0197
-6 8 17 -0.8054 0.0516
-6 9 1 3.0569 -0.0278
-6 9 2 -3.3971 0.0156
-6 9 3 3.7598 -0.0046
-6 9 4 -3.7382 0.0001
-6 9 5 2.9293 -0.0019
-6 9 6 -1.3524 0.0057
-6 9 7 -0.4716 -0.0061
-6 9 8 1.8413 0.0014
-6 9 9 -2.3006 0.0047
-6 9 10 1.8464 -0.0053
-6 9 11 -0.8479 -0.0034
-6 9 12 -0.1856 0.0182
-6 9 13 0.8385 -0.0291
-6 9 14 -0.9528 0.0256
-6 9 15 0.6687 -0.0041
-6 9 16 -0.3021 -0.0278
-6 10 1 2.4177 -0.0385
-6 10 2 -2.6164 0.0231
-6 10 3 2.9406 -0.0074
-6 10 4 -2.8892 0.0009
-6 10 5 2.0678 -0.0036
-6 10 6 -0.6339 0.0078
-6 10 7 -0.7496 -0.0061
-6 10 8 1.4088 -0.0010
-6 10 9 -1.1353 0.0059
-6 10 10 0.2454 -0.0015
-6 10 11 0.7412 -0.0111
-6 10 12 -1.4545 0.0234
-6 10 13 1.7846 -0.0260
-6 10 14 -1.7768 0.0149
-6 10 15 1.5061 0.0067
-6 11 1 1.7801 -0.0369
-6 11 2 -1.8668 0.0194
-6 11 3 2.0585 -0.0041
-6 11 4 -1.9303 0.0006
-6 11 5 1.2261 -0.0052
-6 11 6 -0.2134 0.0069
-6 11 7 -0.4867 -0.0006
-6 11 8 0.4408 -0.0073
-6 11 9 0.2328 0.0059
-6 11 10 -1.0236 0.0071
-6 11 11 1.5083 -0.0218
-6 11 12 -1.6502 0.0254
-6 11 13 1.6648 -0.0143
-6 11 14 -1.6750 -0.0043
-6 12 1 1.0293 -0.0254
-6 12 2 -0.9048 0.0106
-6 12 3 0.9340 -0.0019
-6 12 4 -0.8458 0.0042
-6 12 5 0.4692 -0.0084
-6 12 6 -0.0155 0.0031
-6 12 7 -0.1026 0.0095
-6 12 8 -0.2699 -0.0146
-6 12 9 0.8244 0.0013
-6 12 10 -1.0898 0.0228
-6 12 11 0.9180 -0.0364
-6 12 12 -0.6161 0.0257
-6 12 13 0.5839 0.0027
-6 13 1 0.0734 -0.0126
-6 13 2 0.2865 0.0043
-6 13 3 -0.2715 -0.0048
-6 13 4 0.0988 0.0118
-6 13 5 -0.0397 -0.0117
-6 13 6 0.0809 -0.0032
-6 13 7 -0.0094 0.0207
-6 13 8 -0.2213 -0.0188
-6 13 9 0.3448 -0.0094
-6 13 10 -0.0792 0.0434
-6 13 11 -0.4762 -0.0520
-6 13 12 0.8480 0.0236
-6 14 1 -0.9205 -0.0034
-6 14 2 1.3704 0.0010
-6 14 3 -1.1255 -0.0091
-6 14 4 0.5543 0.0188
-6 14 5 -0.1781 -0.0132
-6 14 6 0.1588 -0.0099
-6 14 7 -0.2949 0.0290
-6 14 8 0.4161 -0.0182
-6 14 9 -0.6182 -0.0228
-6 14 10 1.0483 0.0617
-6 14 11 -1.5590 -0.0619
-6 15 1 -1.6030 0.0063
-6 15 2 1.9122 -0.0050
-6 15 3 -1.2798 -0.0095
-6 15 4 0.3812 0.0222
-6 15 5 0.0280 -0.0139
-6 15 6 0.2065 -0.0135
-6 15 7 -0.6787 0.0319
-6 15 8 0.9943 -0.0147
-6 15 9 -1.1530 -0.0318
-6 16 1 -1.7282 0.0216
-6 16 2 1.7295 -0.0162
-6 16 3 -0.7496 -0.0062
-6 16 4 -0.2328 0.0242
-6 16 6 0.1671 -0.0122
-6 16 7 -0.8020 0.0304
-6 16 8 0.9855 -0.0127
-6 17 1 -1.3355 0.0395
-6 17 2 1.0113 -0.0263
-6 17 3 0.1023 -0.0049
-6 17 4 -0.8880 0.0277
-6 17 5 0.7091 -0.0206
-6 18 1 -0.6858 0.0493
-6 18 2 0.1641 -0.0265
-6 18 3 0.8003 -0.0095
-5 -14 2 -0.1164 -0.0421
-5 -14 3 -0.2823 0.0047
-5 -14 4 0.9047 0.0061
-5 -14 5 -1.5888 0.0047
-5 -14 6 2.1040 -0.0098
-5 -14 7 -2.2639 -0.0050
-5 -14 8 2.0127 0.0248
-5 -14 9 -1.4324 -0.0268
-5 -14 10 0.6920 0.0088
-5 -14 11 0.0121 0.0079
-5 -13 2 0.1528 -0.0223
-5 -13 3 -0.7711 -0.0112
-5 -13 4 1.3665 0.0130
-5 -13 5 -1.7043 0.0049
-5 -13 6 1.6889 -0.0128
-5 -13 7 -1.3877 -0.0005
-5 -13 8 0.9483 0.0176
-5 -13 9 -0.4866 -0.0175
-5 -13 10 0.0430 0.0016
-5 -13 11 0.3652 0.0096
-5 -13 12 -0.6712 -0.0016
-5 -13 13 0.7654 -0.0211
-5 -13 14 -0.5936 0.0449
-5 -12 1 0.0395 0.0383
-5 -12 3 -1.1810 -0.0182
-5 -12 4 1.4984 0.0098
-5 -12 5 -1.3560 0.0111
-5 -12 6 0.8763 -0.0173
-5 -12 7 -0.3259 0.0040
-5 -12 8 -0.0788 0.0093
-5 -12 9 0.2949 -0.0062
-5 -12 10 -0.4232 -0.0079
-5 -12 11 0.5694 0.0145
-5 -12 12 -0.7237 -0.0045
-5 -12 13 0.7726 -0.0163
-5 -12 14 -0.6351 0.0394
-5 -12 15 0.3926 -0.0631
-5 -12 16 -0.2627 0.0860
-5 -11 1 -0.2896 0.0261
-5 -11 2 0.9513 -0.0018
-5 -11 3 -1.3906 -0.0097
-5 -11 4 1.3273 -0.0003
-5 -11 5 -0.8191 0.0147
-5 -11 6 0.1571 -0.0149
-5 -11 7 0.3635 0.0035
-5 -11 8 -0.6131 0.0024
-5 -11 9 0.6515 0.0053
-5 -11 10 -0.6336 -0.0169
-5 -11 11 0.6783 0.0184
-5 -11 12 -0.7852 -0.0073
-5 -11 13 0.8589 -0.0099
-5 -11 14 -0.8296 0.0298
-5 -11 15 0.7709 -0.0541
-5 -11 16 -0.8761 0.0773
-5 -11 17 1.2666 -0.0818
-5 -10 1 -0.6541 0.0341
-5 -10 2 1.2058 -0.0169
-5 -10 3 -1.3152 0.0049
-5 -10 4 0.9324 -0.0047
-5 -10 5 -0.3207 0.0065
-5 -10 6 -0.2152 -0.0027
-5 -10 7 0.5369 -0.0013
-5 -10 8 -0.6764 -0.0034
-5 -10 9 0.7276 0.0145
-5 -10 10 -0.7694 -0.0207
-5 -10 11 0.8473 0.0160
-5 -10 12 -0.9622 -0.0056
-5 -10 13 1.0639 -0.0041
-5 -10 14 -1.1046 0.0158
-5 -10 15 1.1373 -0.0345
-5 -10 16 -1.3293 0.0520
-5 -10 17 1.7953 -0.0477
-5 -10 18 -2.3773 0.0098
-5 -9 1 -0.8736 0.0516
-5 -9 2 1.1314 -0.0326
-5 -9 3 -0.8725 0.0110
-5 -9 4 0.3289 0.0035
-5 -9 5 0.1311 -0.0112
-5 -9 6 -0.3551 0.0122
-5 -9 7 0.4548 -0.0044
-5 -9 8 -0.5867 -0.0094
-5 -9 9 0.7715 0.0189
-5 -9 10 -0.9346 -0.0164
-5 -9 11 1.0407 0.0067
-5 -9 12 -1.1139 -0.0013
-5 -9 13 1.1497 0.0035
-5 -9 14 -1.1022 -0.0031
-5 -9 15 1.0101 -0.0081
-5 -9 16 -1.0735 0.0201
-5 -9 17 1.4868 -0.0115
-5 -9 18 -2.1440 -0.0264
-5 -9 19 2.5770 0.0743
-5 -8 1 -0.7551 0.0599
-5 -8 2 0.6158 -0.0355
-5 -8 3 -0.0533 0.0058
-5 -8 4 -0.4803 0.0162
-5 -8 5 0.6436 -0.0248
-5 -8 6 -0.5147 0.0185
-5 -8 7 0.4200 -0.0015
-5 -8 8 -0.5462 -0.0143
-5 -8 9 0.7919 0.0166
-5 -8 10 -0.9639 -0.0056
-5 -8 11 1.0038 -0.0047
-5 -8 12 -0.9633 0.0009
-5 -8 13 0.8345 0.0135
-5 -8 14 -0.5454 -0.0214
-5 -8 15 0.1703 0.0133
-5 -8 16 -0.0395 -0.0011
-5 -8 17 0.4857 0.0070
-5 -8 18 -1.4250 -0.0379
-5 -8 19 2.2660 0.0745
-5 -7 1 -0.2452 0.0523
-5 -7 2 -0.2542 -0.0289
-5 -7 3 0.9808 0.0013
-5 -7 4 -1.3853 0.0186
-5 -7 5 1.2320 -0.0238
-5 -7 6 -0.7868 0.0134
-5 -7 7 0.4764 0.0043
-5 -7 8 -0.4584 -0.0144
-5 -7 9 0.5724 0.0084
-5 -7 10 -0.6243 0.0064
-5 -7 11 0.5821 -0.0120
-5 -7 12 -0.4650 -0.0011
-5 -7 13 0.1771 0.0218
-5 -7 14 0.3789 -0.0298
-5 -7 15 -1.0041 0.0178
-5 -7 16 1.1659 -0.0012
-5 -7 17 -0.4336 0.0019
-5 -7 18 -0.9997 -0.0252
-5 -7 19 2.3152 0.0532
-5 -7 20 -2.6931 -0.0632
-5 -6 1 0.4999 0.0388
-5 -6 2 -1.1982 -0.0264
-5 -6 3 1.9315 0.0086
-5 -6 4 -2.1629 0.0067
-5 -6 5 1.7548 -0.0121
-5 -6 6 -1.0428 0.0054
-5 -6 7 0.4494 0.0058
-5 -6 8 -0.1307 -0.0087
-5 -6 9 0.0024 -0.0011
-5 -6 10 0.0262 0.0132
-5 -6 11 0.0090 -0.0125
-5 -6 12 0.0231 -0.0042
-5 -6 13 -0.3697 0.0220
-5 -6 14 1.0964 -0.0232
-5 -6 15 -1.7859 0.0057
-5 -6 16 1.7161 0.0132
-5 -6 17 -0.5064 -0.0144
-5 -6 18 -1.3852 -0.0043
-5 -6 19 2.9001 0.0275
-5 -6 20 -3.2081 -0.0373
-5 -5 1 1.2290 0.0326
-5 -5 2 -1.9198 -0.0337
-5 -5 3 2.5336 0.0237
-5 -5 4 -2.6032 -0.0079
-5 -5 5 2.0289 -0.0035
-5 -5 6 -1.1032 0.0041
-5 -5 7 0.2071 0.0010
-5 -5 8 0.4241 -0.0017
-5 -5 9 -0.6915 -0.0054
-5 -5 10 0.5773 0.0121
-5 -5 11 -0.2319 -0.0086
-5 -5 12 0.0383 -0.0041
-5 -5 13 -0.3733 0.0134
-5 -5 14 1.1608 -0.0080
-5 -5 15 -1.7230 -0.0096
-5 -5 16 1.2667 0.0243
-5 -5 17 0.3483 -0.0233
-5 -5 18 -2.3297 0.0075
-5 -5 19 3.5246 0.0104
-5 -5 20 -3.3480 -0.0185
-5 -4 1 1.7834 0.0348
-5 -4 2 -2.2872 -0.0418
-5 -4 3 2.6918 0.0314
-5 -4 4 -2.6210 -0.0104
-5 -4 5 1.9623 -0.0062
-5 -4 6 -0.9122 0.0094
-5 -4 7 -0.1780 -0.0035
-5 -4 8 0.9414 -0.0007
-5 -4 9 -1.0977 -0.0015
-5 -4 10 0.6192 0.0056
-5 -4 11 0.1211 -0.0048
-5 -4 12 -0.4939 -0.0002
-5 -4 13 0.1196 0.0025
-5 -4 14 0.6776 0.0029
-5 -4 15 -1.0188 -0.0129
-5 -4 16 0.2339 0.0190
-5 -4 17 1.4446 -0.0158
-5 -4 18 -2.9814 0.0059
-5 -4 19 3.3975 0.0032
-5 -3 1 2.1511 0.0353
-5 -3 2 -2.3339 -0.0385
-5 -3 3 2.4544 0.0226
-5 -3 4 -2.2491 0.0009
-5 -3 5 1.5853 -0.0148
-5 -3 6 -0.5603 0.0121
-5 -3 7 -0.4994 -0.0005
-5 -3 8 1.1318 -0.0076
-5 -3 9 -0.9848 0.0067
-5 -3 10 0.1379 -0.0007
-5 -3 11 0.8078 -0.0037
-5 -3 12 -1.1225 0.0042
-5 -3 13 0.5975 -0.0025
-5 -3 14 0.1764 0.0013
-5 -3 15 -0.2937 -0.0009
-5 -3 16 -0.5979 0.0003
-5 -3 17 1.9010 0.0008
-5 -3 18 -2.5818 -0.0013
-5 -2 1 2.3449 0.0281
-5 -2 2 -2.1217 -0.0233
-5 -2 3 1.9129 0.0042
-5 -2 4 -1.5941 0.0142
-5 -2 5 1.0288 -0.0177
-5 -2 6 -0.2197 0.0059
-5 -2 7 -0.5712 0.0094
-5 -2 8 0.8982 -0.0163
-5 -2 9 -0.4719 0.0119
-5 -2 10 -0.4821 -0.0022
-5 -2 11 1.2691 -0.0050
-5 -2 12 -1.2820 0.0055
-5 -2 13 0.5937 0.0003
-5 -2 14 0.0597 -0.0088
-5 -2 15 0.0129 0.0155
-5 -2 16 -0.7428 -0.0168
-5 -2 17 1.3404 0.0120
-5 -2 18 -1.0818 -0.0036
-5 -2 19 0.0331 -0.0053
-5 -2 20 1.0268 0.0134
-5 -1 1 2.2943 0.0187
-5 -1 2 -1.6865 -0.0081
-5 -1 3 1.2087 -0.0092
-5 -1 4 -0.8720 0.0183
-5 -1 5 0.5387 -0.0117
-5 -1 6 -0.1078 -0.0044
-5 -1 7 -0.2851 0.0169
-5 -1 8 0.3213 -0.0181
-5 -1 9 0.1548 0.0095
-5 -1 10 -0.8479 0.0011
-5 -1 11 1.1810 -0.0066
-5 -1 12 -0.8481 0.0039
-5 -1 13 0.1703 0.0054
-5 -1 14 0.2042 -0.0160
-5 -1 15 -0.0027 0.0216
-5 -1 16 -0.3374 -0.0186
-5 -1 17 0.1212 0.0088
-5 -1 18 0.8205 0.0022
-5 -1 19 -1.8800 -0.0105
-5 -1 20 2.2462 0.0165
-5 0 1 1.9408 0.0175
-5 0 2 -1.1687 -0.0040
-5 0 3 0.6490 -0.0107
-5 0 4 -0.4676 0.0140
-5 0 5 0.4712 -0.0043
-5 0 6 -0.4596 -0.0089
-5 0 7 0.4178 0.0149
-5 0 8 -0.4957 -0.0109
-5 0 9 0.7371 0.0016
-5 0 10 -0.9153 0.0060
-5 0 11 0.7447 -0.0075
-5 0 12 -0.2606 0.0026
-5 0 13 -0.1369 0.0057
-5 0 14 0.1273 -0.0121
-5 0 15 0.0790 0.0116
-5 0 16 0.1194 -0.0038
-5 0 17 -1.0345 -0.0059
-5 0 18 2.2088 0.0111
-5 0 19 -2.7436 -0.0107
-5 0 20 2.1606 0.0100
-5 1 1 1.4567 0.0269
-5 1 2 -0.9419 -0.0103
-5 1 3 0.7068 -0.0054
-5 1 4 -0.8261 0.0096
-5 1 5 1.1420 -0.0035
-5 1 6 -1.4150 -0.0039
-5 1 7 1.5253 0.0054
-5 1 8 -1.4874 -0.0006
-5 1 9 1.3071 -0.0056
-5 1 10 -0.9370 0.0088
-5 1 11 0.4355 -0.0077
-5 1 12 -0.0762 0.0035
-5 1 13 0.1266 0.0003
-5 1 14 -0.4534 0.0005
-5 1 15 0.4761 -0.0076
-5 1 16 0.2973 0.0171
-5 1 17 -1.6309 -0.0213
-5 1 18 2.5803 0.0148
-5 1 19 -2.3051 -0.0017
-5 1 20 0.9077 -0.0074
-5 2 1 1.2824 0.0401
-5 2 2 -1.4648 -0.0197
-5 2 3 1.7396 -0.0000
-5 2 4 -2.1353 0.0091
-5 2 5 2.5626 -0.0081
-5 2 6 -2.8497 0.0042
-5 2 7 2.8547 -0.0030
-5 2 8 -2.5199 0.0050
-5 2 9 1.8752 -0.0078
-5 2 10 -1.0833 0.0085
-5 2 11 0.4763 -0.0069
-5 2 12 -0.3950 0.0047
-5 2 13 0.8312 -0.0055
-5 2 14 -1.2435 0.0121
-5 2 15 0.9170 -0.0231
-5 2 16 0.3103 0.0311
-5 2 17 -1.6870 -0.0268
-5 2 18 2.0813 0.0079
-5 2 19 -1.0226 0.0168
-5 2 20 -0.7716 -0.0323
-5 3 1 1.8204 0.0504
-5 3 2 -2.8775 -0.0283
-5 3 3 3.6115 0.0052
-5 3 4 -4.0629 0.0083
-5 3 5 4.3093 -0.0107
-5 3 6 -4.3290 0.0074
-5 3 7 4.0144 -0.0044
-5 3 8 -3.2839 0.0042
-5 3 9 2.2228 -0.0055
-5 3 10 -1.1664 0.0059
-5 3 11 0.5865 -0.0044
-5 3 12 -0.7402 0.0032
-5 3 13 1.3263 -0.0063
-5 3 14 -1.5753 0.0155
-5 3 15 0.8855 -0.0267
-5 3 16 0.5025 0.0305
-5 3 17 -1.5361 -0.0180
-5 3 18 1.2342 -0.0096
-5 3 19 0.3476 0.0397
-5 4 1 3.0220 0.0579
-5 4 2 -4.7269 -0.0382
-5 4 3 5.6274 0.0140
-5 4 4 -5.8680 0.0027
-5 4 5 5.7201 -0.0076
-5 4 6 -5.3001 0.0050
-5 4 7 4.5408 -0.0015
-5 4 8 -3.3800 0.0008
-5 4 9 1.9832 -0.0020
-5 4 10 -0.7920 0.0021
-5 4 11 0.2786 -0.0002
-5 4 12 -0.5295 -0.0010
-5 4 13 1.0365 -0.0024
-5 4 14 -1.0245 0.0107
-5 4 15 0.1609 -0.0182
-5 4 16 1.0027 0.0155
-5 4 17 -1.4103 0.0028
-5 4 18 0.4762 -0.0319
-5 4 19 1.2629 0.0584
-5 5 1 4.3062 0.0652
-5 5 2 -6.1799 -0.0499
-5 5 3 6.9478 0.0252
-5 5 4 -6.8664 -0.0052
-5 5 5 6.2956 -0.0032
-5 5 6 -5.3961 0.0028
-5 5 7 4.1486 -0.0001
-5 5 8 -2.5871 -0.0010
-5 5 9 0.9891 0.0009
-5 5 10 0.1793 -0.0016
-5 5 11 -0.5740 0.0034
-5 5 12 0.3077 -0.0037
-5 5 13 0.0370 0.0009
-5 5 14 0.1429 0.0031
-5 5 15 -0.8843 -0.0025
-5 5 16 1.5193 -0.0081
-5 5 17 -1.2435 0.0283
-5 5 18 -0.0665 -0.0505
-5 6 1 4.9693 0.0697
-5 6 2 -6.6101 -0.0576
-5 6 3 7.1564 0.0322
-5 6 4 -6.8464 -0.0090
-5 6 5 5.9497 -0.0033
-5 6 6 -4.6036 0.0053
-5 6 7 2.9117 -0.0026
-5 6 8 -1.1072 -0.0008
-5 6 9 -0.4249 0.0031
-5 6 10 1.3173 -0.0041
-5 6 11 -1.4703 0.0033
-5 6 12 1.1767 -0.0012
-5 6 13 -0.9545 -0.0000
-5 6 14 1.1370 -0.0037
-5 6 15 -1.5435 0.0151
-5 6 16 1.5923 -0.0324
-5 6 17 -0.8525 0.0490
-5 6 18 -0.4506 -0.0572
-5 7 1 4.7345 0.0651
-5 7 2 -6.0290 -0.0553
-5 7 3 6.4583 0.0310
-5 7 4 -6.0613 -0.0067
-5 7 5 4.9171 -0.0077
-5 7 6 -3.1964 0.0107
-5 7 7 1.2531 -0.0060
-5 7 8 0.4387 -0.0010
-5 7 9 -1.4970 0.0054
-5 7 10 1.8244 -0.0045
-5 7 11 -1.6369 -0.0007
-5 7 12 1.3203 0.0053
-5 7 13 -1.1928 -0.0029
-5 7 14 1.2966 -0.0097
-5 7 15 -1.3652 0.0296
-5 7 16 1.0445 -0.0482
-5 7 17 -0.2460 0.0558
-5 8 1 3.9166 0.0504
-5 8 2 -4.9583 -0.0451
-5 8 3 5.3511 0.0255
-5 8 4 -4.8690 -0.0033
-5 8 5 3.4849 -0.0112
-5 8 6 -1.5582 0.0136
-5 8 7 -0.2428 -0.0062
-5 8 8 1.3224 -0.0036
-5 8 9 -1.5258 0.0079
-5 8 10 1.1707 -0.0034
-5 8 11 -0.7410 -0.0052
-5 8 12 0.5410 0.0092
-5 8 13 -0.5701 -0.0019
-5 8 14 0.6312 -0.0160
-5 8 15 -0.5200 0.0363
-5 8 16 0.1680 -0.0481
-5 9 1 3.0628 0.0339
-5 9 2 -3.9055 -0.0356
-5 9 3 4.1511 0.0227
-5 9 4 -3.4425 -0.0036
-5 9 5 1.8585 -0.0103
-5 9 6 -0.0551 0.0116
-5 9 7 -1.1014 -0.0024
-5 9 8 1.1662 -0.0076
-5 9 9 -0.4334 0.0090
-5 9 10 -0.3674 -0.0015
-5 9 11 0.6934 -0.0062
-5 9 12 -0.5454 0.0049
-5 9 13 0.2935 0.0070
-5 9 14 -0.2428 -0.0224
-5 9 15 0.3911 0.0322
-5 9 16 -0.5344 -0.0307
-5 10 1 2.4599 0.0248
-5 10 2 -2.9893 -0.0320
-5 10 3 2.8627 0.0231
-5 10 4 -1.8328 -0.0055
-5 10 5 0.2434 -0.0071
-5 10 6 1.0276 0.0061
-5 10 7 -1.1913 0.0038
-5 10 8 0.2250 -0.0104
-5 10 9 1.0791 0.0065
-5 10 10 -1.7919 0.0018
-5 10 11 1.6135 -0.0025
-5 10 12 -1.0047 -0.0087
-5 10 13 0.6224 0.0233
-5 10 14 -0.6829 -0.0285
-5 10 15 0.8699 0.0198
-5 11 1 1.9931 0.0230
-5 11 2 -2.0453 -0.0296
-5 11 3 1.4499 0.0198
-5 11 4 -0.2239 -0.0031
-5 11 5 -1.0638 -0.0050
-5 11 6 1.5487 -0.0007
-5 11 7 -0.7820 0.0101
-5 11 8 -0.7641 -0.0093
-5 11 9 1.9957 -0.0020
-5 11 10 -2.1142 0.0084
-5 11 11 1.2839 0.0039
-5 11 12 -0.3924 -0.0290
-5 11 13 0.1663 0.0452
-5 11 14 -0.5415 -0.0361
-5 12 1 1.4197 0.0200
-5 12 2 -0.9983 -0.0204
-5 12 3 0.1207 0.0075
-5 12 4 0.9923 0.0055
-5 12 5 -1.7604 -0.0044
-5 12 6 1.5610 -0.0084
-5 12 7 -0.3436 0.0151
-5 12 8 -1.1154 -0.0031
-5 12 9 1.7517 -0.0168
-5 12 10 -1.1422 0.0182
-5 12 11 -0.0947 0.0114
-5 12 12 0.8744 -0.0527
-5 12 13 -0.6487 0.0704
-5 13 1 0.6856 0.0110
-5 13 2 -0.0448 -0.0044
-5 13 3 -0.7279 -0.0099
-5 13 4 1.4412 0.0156
-5 13 5 -1.7283 -0.0027
-5 13 6 1.2593 -0.0169
-5 13 7 -0.1955 0.0184
-5 13 8 -0.7063 0.0065
-5 13 9 0.6611 -0.0337
-5 13 10 0.3754 0.0276
-5 13 11 -1.5648 0.0200
-5 13 12 1.9153 -0.0757
-5 14 1 -0.0486 0.0018
-5 14 2 0.5237 0.0089
-5 14 3 -0.8306 -0.0234
-5 14 4 1.0539 0.0224
-5 14 5 -1.1191 0.0004
-5 14 6 0.8368 -0.0243
-5 14 7 -0.2896 0.0200
-5 14 8 -0.0224 0.0150
-5 14 9 -0.3852 -0.0457
-5 14 10 1.3859 0.0317
-5 15 1 -0.6142 0.0030
-5 15 2 0.6006 0.0114
-5 15 3 -0.2815 -0.0291
-5 15 4 0.1289 0.0262
-5 15 5 -0.2597 0.0019
-5 15 6 0.3928 -0.0284
-5 15 7 -0.3373 0.0213
-5 15 8 0.3156 0.0175
-5 15 9 -0.6770 -0.0477
-5 16 1 -0.9731 0.0167
-5 16 2 0.3346 0.0053
-5 16 3 0.5360 -0.0314
-5 16 5 0.5001 -0.0010
-5 16 6 -0.0111 -0.0285
-5 16 7 -0.1558 0.0237
-5 17 1 -1.1565 0.0325
-5 17 2 -0.0256 0.0009
-5 17 3 1.1943 -0.0361
-5 17 4 -1.4565 0.0388
-5 18 1 -1.1602 0.0374
-5 18 2 -0.2915 0.0043
-4 -15 4 0.1297 0.0031
-4 -15 5 -0.4520 0.0130
-4 -15 6 1.2485 -0.0103
-4 -15 7 -2.0326 -0.0101
-4 -15 8 2.2774 0.0268
-4 -15 9 -1.8174 -0.0209
-4 -15 10 0.9080 -0.0036
-4 -14 1 -1.2670 0.0087
-4 -14 2 1.5049 0.0149
-4 -14 3 -1.2376 -0.0212
-4 -14 4 0.8815 0.0073
-4 -14 5 -0.8477 0.0067
-4 -14 6 1.1745 -0.0025
-4 -14 7 -1.5417 -0.0149
-4 -14 8 1.5799 0.0231
-4 -14 9 -1.1444 -0.0087
-4 -14 10 0.3624 -0.0171
-4 -14 11 0.4817 0.0303
-4 -14 12 -1.0818 -0.0180
-4 -14 13 1.2257 -0.0111
-4 -13 2 2.4689 0.0162
-4 -13 3 -2.0298 -0.0184
-4 -13 4 1.2979 0.0037
-4 -13 5 -0.7343 0.0071
-4 -13 6 0.5224 -0.0006
-4 -13 7 -0.5372 -0.0135
-4 -13 8 0.5277 0.0144
-4 -13 9 -0.2989 0.0046
-4 -13 10 -0.1941 -0.0273
-4 -13 11 0.8102 0.0317
-4 -13 12 -1.2567 -0.0118
-4 -13 13 1.2570 -0.0189
-4 -13 14 -0.7895 0.0430
-4 -13 15 0.1752 -0.0531
-4 -12 1 -2.9042 0.0055
-4 -12 3 -2.3551 -0.0052
-4 -12 4 1.2637 -0.0065
-4 -12 5 -0.2977 0.0107
-4 -12 6 -0.2554 -0.0009
-4 -12 7 0.4043 -0.0096
-4 -12 8 -0.3472 0.0046
-4 -12 9 0.3345 0.0148
-4 -12 10 -0.5291 -0.0308
-4 -12 11 0.8810 0.0271
-4 -12 12 -1.1258 -0.0048
-4 -12 13 1.0006 -0.0219
-4 -12 14 -0.5406 0.0407
-4 -12 15 0.1406 -0.0492
-4 -12 16 -0.2302 0.0491
-4 -12 17 0.8287 -0.0396
-4 -11 1 -3.0648 0.0188
-4 -11 2 3.0183 -0.0104
-4 -11 3 -2.1460 0.0096
-4 -11 4 0.9393 -0.0123
-4 -11 5 0.0981 0.0085
-4 -11 6 -0.7095 0.0014
-4 -11 7 0.8971 -0.0058
-4 -11 8 -0.8210 -0.0032
-4 -11 9 0.7015 0.0186
-4 -11 10 -0.7085 -0.0253
-4 -11 11 0.8385 0.0161
-4 -11 12 -0.9037 0.0025
-4 -11 13 0.7310 -0.0193
-4 -11 14 -0.4219 0.0298
-4 -11 15 0.3633 -0.0356
-4 -11 16 -0.8766 0.0356
-4 -11 17 1.8118 -0.0241
-4 -11 18 -2.5404 -0.0004
-4 -10 1 -2.6307 0.0369
-4 -10 2 2.3960 -0.0235
-4 -10 3 -1.5427 0.0124
-4 -10 4 0.5544 -0.0049
-4 -10 5 0.2244 -0.0018
-4 -10 6 -0.7106 0.0056
-4 -10 7 0.9560 -0.0018
-4 -10 8 -1.0207 -0.0081
-4 -10 9 0.9720 0.0153
-4 -10 10 -0.8992 -0.0124
-4 -10 11 0.8473 0.0022
-4 -10 12 -0.7606 0.0064
-4 -10 13 0.5796 -0.0095
-4 -10 14 -0.4211 0.0112
-4 -10 15 0.5866 -0.0154
-4 -10 16 -1.2810 0.0167
-4 -10 17 2.2904 -0.0052
-4 -10 18 -3.0040 -0.0200
-4 -10 19 2.8600 0.0455
-4 -9 1 -1.7438 0.0452
-4 -9 2 1.3890 -0.0216
-4 -9 3 -0.7652 0.0009
-4 -9 4 0.2489 0.0105
-4 -9 5 0.0970 -0.0123
-4 -9 6 -0.4276 0.0062
-4 -9 7 0.8142 0.0035
-4 -9 8 -1.1297 -0.0096
-4 -9 9 1.2187 0.0065
-4 -9 10 -1.0854 0.0027
-4 -9 11 0.8622 -0.0081
-4 -9 12 -0.6413 0.0037
-4 -9 13 0.4311 0.0054
-4 -9 14 -0.2938 -0.0082
-4 -9 15 0.4346 0.0016
-4 -9 16 -1.0369 0.0040
-4 -9 17 1.9754 0.0048
-4 -9 18 -2.7596 -0.0277
-4 -9 19 2.8588 0.0492
-4 -8 1 -0.6687 0.0395
-4 -8 2 0.2888 -0.0111
-4 -8 3 -0.0208 -0.0107
-4 -8 4 0.0509 0.0188
-4 -8 5 -0.1316 -0.0137
-4 -8 6 -0.0857 0.0019
-4 -8 7 0.6201 0.0073
-4 -8 8 -1.1289 -0.0064
-4 -8 9 1.2766 -0.0039
-4 -8 10 -1.0538 0.0132
-4 -8 11 0.7037 -0.0105
-4 -8 12 -0.4097 -0.0041
-4 -8 13 0.1570 0.0178
-4 -8 14 0.0826 -0.0178
-4 -8 15 -0.1339 0.0050
-4 -8 16 -0.2889 0.0052
-4 -8 17 1.2337 0.0013
-4 -8 18 -2.3062 -0.0225
-4 -8 19 2.8953 0.0416
-4 -8 20 -2.6493 -0.0432
-4 -7 1 0.3193 0.0322
-4 -7 2 -0.6482 -0.0099
-4 -7 3 0.5659 -0.0066
-4 -7 4 -0.0853 0.0122
-4 -7 5 -0.3181 -0.0078
-4 -7 6 0.2116 -0.0006
-4 -7 7 0.3355 0.0046
-4 -7 8 -0.8440 0.0007
-4 -7 9 0.9340 -0.0111
-4 -7 10 -0.6600 0.0153
-4 -7 11 0.3325 -0.0064
-4 -7 12 -0.1062 -0.0099
-4 -7 13 -0.1375 0.0192
-4 -7 14 0.4891 -0.0120
-4 -7 15 -0.7070 -0.0053
-4 -7 16 0.3441 0.0157
-4 -7 17 0.7729 -0.0078
-4 -7 18 -2.2321 -0.0135
-4 -7 19 3.2649 0.0315
-4 -7 20 -3.3275 -0.0333
-4 -6 1 1.0717 0.0382
-4 -6 2 -1.3248 -0.0273
-4 -6 3 1.0010 0.0130
-4 -6 4 -0.2404 -0.0005
-4 -6 5 -0.3943 -0.0058
-4 -6 6 0.4795 0.0058
-4 -6 7 -0.1295 -0.0048
-4 -6 8 -0.1956 0.0071
-4 -6 9 0.2115 -0.0109
-4 -6 10 -0.0462 0.0099
-4 -6 11 -0.0383 -0.0016
-4 -6 12 0.0368 -0.0079
-4 -6 13 -0.1867 0.0086
-4 -6 14 0.5602 0.0025
-4 -6 15 -0.7884 -0.0171
-4 -6 16 0.3206 0.0218
-4 -6 17 0.9983 -0.0108
-4 -6 18 -2.6435 -0.0086
-4 -6 19 3.7473 0.0228
-4 -5 1 1.6373 0.0573
-4 -5 2 -1.8172 -0.0524
-4 -5 3 1.3657 0.0312
-4 -5 4 -0.4531 -0.0042
-4 -5 5 -0.3861 -0.0146
-4 -5 6 0.7672 0.0188
-4 -5 7 -0.7552 -0.0131
-4 -5 8 0.6533 0.0065
-4 -5 9 -0.5956 -0.0034
-4 -5 10 0.4577 0.0024
-4 -5 11 -0.1518 -0.0013
-4 -5 12 -0.1328 0.0011
-4 -5 13 0.1118 -0.0046
-4 -5 14 0.1803 0.0115
-4 -5 15 -0.2719 -0.0166
-4 -5 16 -0.3415 0.0145
-4 -5 17 1.6560 -0.0047
-4 -5 18 -3.0511 -0.0068
-4 -5 19 3.7520 0.0124
-4 -4 1 2.1396 0.0734
-4 -4 2 -2.1982 -0.0654
-4 -4 3 1.6393 0.0328
-4 -4 4 -0.6129 0.0053
-4 -4 5 -0.4214 -0.0274
-4 -4 6 1.1037 0.0262
-4 -4 7 -1.3881 -0.0112
-4 -4 8 1.3876 -0.0026
-4 -4 9 -1.1412 0.0064
-4 -4 10 0.6337 -0.0016
-4 -4 11 0.0018 -0.0054
-4 -4 12 -0.4547 0.0093
-4 -4 13 0.5173 -0.0089
-4 -4 14 -0.3674 0.0056
-4 -4 15 0.4654 -0.0015
-4 -4 16 -1.1056 -0.0018
-4 -4 17 2.0779 0.0032
-4 -4 18 -2.8084 -0.0017
-4 -4 19 2.8412 -0.0032
-4 -3 1 2.5189 0.0722
-4 -3 2 -2.3125 -0.0577
-4 -3 3 1.5787 0.0197
-4 -3 4 -0.4618 0.0168
-4 -3 5 -0.6571 -0.0303
-4 -3 6 1.4543 0.0192
-4 -3 7 -1.8088 0.0013
-4 -3 8 1.7281 -0.0136
-4 -3 9 -1.2607 0.0112
-4 -3 10 0.5416 0.0001
-4 -3 11 0.1574 -0.0095
-4 -3 12 -0.5634 0.0098
-4 -3 13 0.6464 -0.0010
-4 -3 14 -0.6711 -0.0103
-4 -3 15 0.9292 0.0166
-4 -3 16 -1.4092 -0.0140
-4 -3 17 1.7763 0.0040
-4 -3 18 -1.6991 0.0087
-4 -3 19 1.1703 -0.0199
-4 -2 1 2.4244 0.0555
-4 -2 2 -1.8059 -0.0385
-4 -2 3 0.8852 0.0059
-4 -2 4 0.1713 0.0178
-4 -2 5 -1.0858 -0.0184
-4 -2 6 1.6479 0.0022
-4 -2 7 -1.7846 0.0138
-4 -2 8 1.5270 -0.0169
-4 -2 9 -0.9913 0.0076
-4 -2 10 0.3884 0.0046
-4 -2 11 0.0515 -0.0092
-4 -2 12 -0.2493 0.0025
-4 -2 13 0.3583 0.0109
-4 -2 14 -0.5936 -0.0221
-4 -2 15 0.9475 0.0232
-4 -2 16 -1.1283 -0.0131
-4 -2 17 0.8473 -0.0028
-4 -2 18 -0.1601 0.0177
-4 -2 19 -0.5328 -0.0281
-4 -2 20 0.8524 0.0343
-4 -1 1 1.4907 0.0372
-4 -1 2 -0.5111 -0.0221
-4 -1 3 -0.3923 0.0005
-4 -1 4 1.0561 0.0088
-4 -1 5 -1.3756 -0.0018
-4 -1 6 1.3623 -0.0107
-4 -1 7 -1.1134 0.0157
-4 -1 8 0.7580 -0.0097
-4 -1 9 -0.4398 -0.0009
-4 -1 10 0.2845 0.0069
-4 -1 11 -0.3009 -0.0041
-4 -1 12 0.3132 -0.0055
-4 -1 13 -0.0880 0.0154
-4 -1 14 -0.3843 -0.0190
-4 -1 15 0.7608 0.0136
-4 -1 16 -0.6072 -0.0022
-4 -1 17 -0.1436 -0.0090
-4 -1 18 1.0315 0.0162
-4 -1 19 -1.4449 -0.0208
-4 -1 20 1.1843 0.0263
-4 0 1 -0.1722 0.0266
-4 0 2 1.1424 -0.0128
-4 0 3 -1.6206 -0.0004
-4 0 4 1.5265 0.0016
-4 0 5 -0.9893 0.0058
-4 0 6 0.2925 -0.0106
-4 0 7 0.2650 0.0067
-4 0 8 -0.4818 0.0017
-4 0 9 0.2992 -0.0066
-4 0 10 0.1707 0.0044
-4 0 11 -0.6325 0.0021
-4 0 12 0.7212 -0.0076
-4 0 13 -0.2825 0.0081
-4 0 14 -0.3944 -0.0032
-4 0 15 0.7129 -0.0039
-4 0 16 -0.2835 0.0082
-4 0 17 -0.6443 -0.0066
-4 0 18 1.3297 0.0016
-4 0 19 -1.2096 -0.0002
-4 0 20 0.4342 0.0075
-4 1 1 -1.7837 0.0220
-4 1 2 2.1927 -0.0054
-4 1 3 -1.8800 -0.0051
-4 1 4 0.9030 0.0040
-4 1 5 0.4050 0.0013
-4 1 6 -1.5548 -0.0016
-4 1 7 2.1213 -0.0037
-4 1 8 -1.9219 0.0078
-4 1 9 1.0853 -0.0054
-4 1 10 -0.0207 -0.0013
-4 1 11 -0.7225 0.0057
-4 1 12 0.7378 -0.0033
-4 1 13 -0.0777 -0.0049
-4 1 14 -0.6892 0.0134
-4 1 15 0.8776 -0.0164
-4 1 16 -0.2934 0.0100
-4 1 17 -0.5277 0.0044
-4 1 18 0.7778 -0.0190
-4 1 19 -0.1497 0.0236
-4 1 20 -0.8460 -0.0133
-4 2 1 -2.3267 0.0186
-4 2 2 1.7901 0.0026
-4 2 3 -0.6554 -0.0136
-4 2 4 -0.9311 0.0122
-4 2 5 2.5682 -0.0071
-4 2 6 -3.7083 0.0056
-4 2 7 3.9189 -0.0069
-4 2 8 -3.1201 0.0053
-4 2 9 1.6578 0.0008
-4 2 10 -0.1814 -0.0065
-4 2 11 -0.6481 0.0058
-4 2 12 0.5295 0.0023
-4 2 13 0.2454 -0.0131
-4 2 14 -0.9532 0.0196
-4 2 15 0.9932 -0.0170
-4 2 16 -0.4169 0.0036
-4 2 17 -0.0978 0.0166
-4 2 18 -0.1106 -0.0342
-4 2 19 1.0149 0.0389
-4 2 20 -1.8856 -0.0267
-4 3 1 -1.3260 0.0182
-4 3 2 -0.1000 0.0058
-4 3 3 1.6899 -0.0181
-4 3 4 -3.3431 0.0173
-4 3 5 4.7462 -0.0111
-4 3 6 -5.4233 0.0063
-4 3 7 5.0253 -0.0030
-4 3 8 -3.6118 -0.0014
-4 3 9 1.7030 0.0064
-4 3 10 -0.0568 -0.0080
-4 3 11 -0.7167 0.0038
-4 3 12 0.5041 0.0042
-4 3 13 0.2345 -0.0113
-4 3 14 -0.7903 0.0132
-4 3 15 0.7586 -0.0078
-4 3 16 -0.3714 -0.0050
-4 3 17 0.2566 0.0219
-4 3 18 -0.7942 -0.0357
-4 3 19 1.6875 0.0381
-4 4 1 0.7331 0.0267
-4 4 2 -2.6063 -0.0015
-4 4 3 4.1345 -0.0143
-4 4 4 -5.3649 0.0169
-4 4 5 6.1360 -0.0115
-4 4 6 -6.0970 0.0045
-4 4 7 5.0332 0.0015
-4 4 8 -3.1537 -0.0059
-4 4 9 1.0728 0.0076
-4 4 10 0.4969 -0.0055
-4 4 11 -1.1264 0.0010
-4 4 12 0.8918 0.0024
-4 4 13 -0.2889 -0.0024
-4 4 14 -0.1337 -0.0007
-4 4 15 0.1829 0.0051
-4 4 16 -0.1319 -0.0107
-4 4 17 0.3985 0.0173
-4 4 18 -1.0655 -0.0220
-4 4 19 1.7255 0.0205
-4 5 1 2.7701 0.0439
-4 5 2 -4.5930 -0.0161
-4 5 3 5.7243 -0.0067
-4 5 4 -6.3289 0.0162
-4 5 5 6.3483 -0.0139
-4 5 6 -5.5694 0.0058
-4 5 7 3.9663 0.0024
-4 5 8 -1.9023 -0.0066
-4 5 9 -0.0143 0.0050
-4 5 10 1.2670 -0.0000
-4 5 11 -1.6870 -0.0032
-4 5 12 1.4765 0.0001
-4 5 13 -1.0242 0.0081
-4 5 14 0.6398 -0.0157
-4 5 15 -0.3717 0.0172
-4 5 16 0.0500 -0.0124
-4 5 17 0.4649 0.0046
-4 5 18 -1.0513 0.0028
-4 6 1 3.9294 0.0607
-4 6 2 -5.4413 -0.0289
-4 6 3 6.1344 -0.0019
-4 6 4 -6.1576 0.0189
-4 6 5 5.4922 -0.0195
-4 6 6 -4.1126 0.0096
-4 6 7 2.2515 0.0016
-4 6 8 -0.3965 -0.0060
-4 6 9 -0.9900 0.0015
-4 6 10 1.7245 0.0062
-4 6 11 -1.9100 -0.0079
-4 6 12 1.7603 -0.0014
-4 6 13 -1.4398 0.0172
-4 6 14 1.0175 -0.0280
-4 6 15 -0.5069 0.0251
-4 6 16 -0.0676 -0.0085
-4 6 17 0.6094 -0.0136
-4 6 18 -0.9445 0.0319
-4 7 1 4.1019 0.0692
-4 7 2 -5.2814 -0.0360
-4 7 3 5.6180 0.0004
-4 7 4 -5.1497 0.0211
-4 7 5 3.9305 -0.0230
-4 7 6 -2.2192 0.0108
-4 7 7 0.5229 0.0029
-4 7 8 0.6759 -0.0070
-4 7 9 -1.2420 -0.0004
-4 7 10 1.4021 0.0101
-4 7 11 -1.4436 -0.0098
-4 7 12 1.4369 -0.0047
-4 7 13 -1.2535 0.0243
-4 7 14 0.7949 -0.0335
-4 7 15 -0.1528 0.0228
-4 7 16 -0.4422 0.0047
-4 7 17 0.7824 -0.0364
-4 8 1 3.7382 0.0711
-4 8 2 -4.5901 -0.0419
-4 8 3 4.5596 0.0067
-4 8 4 -3.6290 0.0166
-4 8 5 2.0506 -0.0194
-4 8 6 -0.4135 0.0069
-4 8 7 -0.6313 0.0068
-4 8 8 0.8386 -0.0093
-4 8 9 -0.5485 0.0003
-4 8 10 0.3371 0.0085
-4 8 11 -0.4722 -0.0045
-4 8 12 0.7230 -0.0121
-4 8 13 -0.6842 0.0275
-4 8 14 0.2277 -0.0260
-4 8 15 0.3835 0.0033
-4 8 16 -0.7745 0.0310
-4 9 1 3.2807 0.0732
-4 9 2 -3.6957 -0.0511
-4 9 3 3.1901 0.0185
-4 9 4 -1.8584 0.0058
-4 9 5 0.2410 -0.0109
-4 9 6 0.8556 0.0008
-4 9 7 -0.9061 0.0100
-4 9 8 0.1252 -0.0103
-4 9 9 0.6840 0.0026
-4 9 10 -0.8329 0.0004
-4 9 11 0.3347 0.0089
-4 9 12 0.2009 -0.0224
-4 9 13 -0.2241 0.0230
-4 9 14 -0.2429 -0.0014
-4 9 15 0.7196 -0.0346
-4 10 1 2.8409 0.0758
-4 10 2 -2.6927 -0.0590
-4 10 3 1.6988 0.0285
-4 10 4 -0.1894 -0.0037
-4 10 5 -1.0746 -0.0034
-4 10 6 1.3255 -0.0029
-4 10 7 -0.4251 0.0089
-4 10 8 -0.9078 -0.0071
-4 10 9 1.6366 0.0042
-4 10 10 -1.2922 -0.0115
-4 10 11 0.3480 0.0269
-4 10 12 0.2928 -0.0324
-4 10 13 -0.1673 0.0105
-4 10 14 -0.3949 0.0351
-4 11 1 2.3479 0.0705
-4 11 2 -1.6973 -0.0551
-4 11 3 0.4399 0.0274
-4 11 4 0.9026 -0.0059
-4 11 5 -1.5599 0.0002
-4 11 6 1.0441 -0.0033
-4 11 7 0.3288 0.0030
-4 11 8 -1.5373 0.0014
-4 11 9 1.6607 0.0026
-4 11 10 -0.6910 -0.0230
-4 11 11 -0.4712 0.0456
-4 11 12 0.8735 -0.0418
-4 11 13 -0.3720 -0.0026
-4 12 1 1.8294 0.0506
-4 12 2 -0.9876 -0.0363
-4 12 3 -0.1509 0.0152
-4 12 4 1.0667 -0.0027
-4 12 5 -1.1872 0.0023
-4 12 6 0.3612 -0.0028
-4 12 7 0.8258 -0.0053
-4 12 8 -1.3865 0.0134
-4 12 9 0.7757 -0.0021
-4 12 10 0.5551 -0.0325
-4 12 11 -1.5234 0.0636
-4 12 12 1.4064 -0.0537
-4 13 1 1.4227 0.0227
-4 13 2 -0.8066 -0.0118
-4 13 3 0.1091 0.0004
-4 13 4 0.3626 0.0002
-4 13 5 -0.2950 0.0062
-4 13 6 -0.2893 -0.0041
-4 13 7 0.8457 -0.0124
-4 13 8 -0.6786 0.0247
-4 13 9 -0.3623 -0.0070
-4 13 10 1.6010 -0.0403
-4 13 11 -2.0801 0.0797
-4 14 1 1.1580 0.0026
-4 14 2 -1.0923 0.0053
-4 14 3 0.9580 -0.0097
-4 14 4 -0.7491 0.0010
-4 14 5 0.6291 0.0113
-4 14 6 -0.6593 -0.0076
-4 14 7 0.5702 -0.0150
-4 14 8 0.0025 0.0306
-4 14 9 -1.0099 -0.0093
-4 14 10 1.8483 -0.0449
-4 15 1 0.8744 0.0001
-4 15 2 -1.5023 0.0115
-4 15 4 -1.7180 0.0037
-4 15 5 1.2350 0.0141
-4 15 6 -0.7566 -0.0125
-4 15 7 0.3288 -0.0116
-4 15 8 0.2273 0.0295
-4 16 1 0.4265 0.0098
-4 16 2 -1.7190 0.0140
-4 16 3 2.4405 -0.0263
-4 16 4 -2.2054 0.0116
-4 16 5 1.4110 0.0132
-4 16 6 -0.6850 -0.0177
-4 17 1 -0.0845 0.0180
-4 17 2 -1.6772 0.0206
-4 17 3 2.5202 -0.0395
-4 18 1 -0.3804 0.0169
-3 -15 1 -0.8060 -0.0415
-3 -15 2 0.6283 0.0329
-3 -15 3 0.0341 -0.0069
-3 -15 4 -0.4327 -0.0203
-3 -15 5 0.0499 0.0293
-3 -15 6 0.9218 -0.0138
-3 -15 7 -1.7990 -0.0129
-3 -15 8 2.0199 0.0292
-3 -15 9 -1.5304 -0.0226
-3 -15 10 0.6818 -0.0013
-3 -15 11 0.1084 0.0248
-3 -15 12 -0.5804 -0.0338
-3 -14 1 -1.7899 -0.0311
-3 -14 2 1.5354 0.0262
-3 -14 3 -0.6618 -0.0066
-3 -14 4 -0.0296 -0.0124
-3 -14 5 -0.0010 0.0146
-3 -14 6 0.6268 0.0009
-3 -14 7 -1.2758 -0.0191
-3 -14 8 1.4394 0.0228
-3 -14 9 -0.9863 -0.0081
-3 -14 10 0.1403 -0.0131
-3 -14 11 0.7006 0.0253
-3 -14 12 -1.1486 -0.0232
-3 -14 13 1.0044 0.0149
-3 -14 14 -0.3995 -0.0120
-3 -14 15 -0.2469 0.0181
-3 -13 2 2.1555 0.0138
-3 -13 3 -1.0006 0.0005
-3 -13 4 -0.0304 -0.0102
-3 -13 5 0.3714 0.0053
-3 -13 6 -0.0568 0.0094
-3 -13 7 -0.4598 -0.0189
-3 -13 8 0.6949 0.0130
-3 -13 9 -0.4123 0.0039
-3 -13 10 -0.2846 -0.0176
-3 -13 11 1.0026 0.0183
-3 -13 12 -1.2663 -0.0092
-3 -13 13 0.8564 0.0021
-3 -13 14 -0.0473 -0.0053
-3 -13 15 -0.5454 0.0160
-3 -13 16 0.4725 -0.0240
-3 -12 1 -2.8751 -0.0016
-3 -12 2 2.1942 -0.0046
-3 -12 3 -0.8455 0.0116
-3 -12 4 -0.3574 -0.0108
-3 -12 5 0.8815 -0.0000
-3 -12 6 -0.7176 0.0123
-3 -12 7 0.2322 -0.0146
-3 -12 8 0.1197 0.0046
-3 -12 9 -0.0412 0.0083
-3 -12 10 -0.4372 -0.0124
-3 -12 11 0.9406 0.0052
-3 -12 12 -0.9981 0.0046
-3 -12 13 0.4666 -0.0064
-3 -12 14 0.2470 -0.0023
-3 -12 15 -0.4750 0.0144
-3 -12 16 -0.0925 -0.0204
-3 -12 17 1.0606 0.0163
-3 -11 1 -2.4871 0.0168
-3 -11 2 1.6490 -0.0178
-3 -11 3 -0.3470 0.0152
-3 -11 4 -0.7189 -0.0070
-3 -11 5 1.1623 -0.0040
-3 -11 6 -1.0112 0.0106
-3 -11 7 0.5581 -0.0082
-3 -11 8 -0.1702 0.0005
-3 -11 9 0.1149 0.0038
-3 -11 10 -0.3910 0.0001
-3 -11 11 0.6902 -0.0082
-3 -11 12 -0.6367 0.0117
-3 -11 13 0.1853 -0.0057
-3 -11 14 0.2290 -0.0059
-3 -11 15 -0.0468 0.0151
-3 -11 16 -0.8380 -0.0164
-3 -11 17 1.8741 0.0103
-3 -11 18 -2.2937 -0.0009
-3 -10 1 -1.5918 0.0225
-3 -10 2 0.7769 -0.0141
-3 -10 3 0.1713 0.0055
-3 -10 4 -0.7938 0.0012
-3 -10 5 0.9662 -0.0044
-3 -10 6 -0.8047 0.0034
-3 -10 7 0.4938 -0.0006
-3 -10 8 -0.2202 0.0005
-3 -10 9 0.1409 -0.0056
-3 -10 10 -0.2762 0.0124
-3 -10 11 0.4406 -0.0142
-3 -10 12 -0.3916 0.0074
-3 -10 13 0.1258 0.0044
-3 -10 14 0.0190 -0.0134
-3 -10 15 0.3439 0.0145
-3 -10 16 -1.2115 -0.0087
-3 -10 17 2.0899 0.0007
-3 -10 18 -2.3891 0.0066
-3 -10 19 1.9400 -0.0135
-3 -9 1 -0.5315 0.0106
-3 -9 2 -0.0335 0.0033
-3 -9 3 0.3764 -0.0088
-3 -9 4 -0.3850 0.0055
-3 -9 5 0.2502 0.0022
-3 -9 6 -0.1607 -0.0077
-3 -9 7 0.1276 0.0058
-3 -9 8 -0.0889 0.0033
-3 -9 9 0.0653 -0.0137
-3 -9 10 -0.1248 0.0170
-3 -9 11 0.2351 -0.0091
-3 -9 12 -0.2593 -0.0051
-3 -9 13 0.1486 0.0159
-3 -9 14 -0.0831 -0.0160
-3 -9 15 0.3366 0.0068
-3 -9 16 -0.9755 0.0044
-3 -9 17 1.7295 -0.0109
-3 -9 18 -2.1956 0.0129
-3 -9 19 2.1682 -0.0148
-3 -9 20 -1.7632 0.0191
-3 -8 1 0.3207 -0.0058
-3 -8 2 -0.4572 0.0161
-3 -8 3 0.1071 -0.0127
-3 -8 4 0.4705 0.0001
-3 -8 5 -0.8135 0.0122
-3 -8 6 0.7294 -0.0154
-3 -8 7 -0.4248 0.0072
-3 -8 8 0.2059 0.0067
-3 -8 9 -0.1481 -0.0155
-3 -8 10 0.1029 0.0119
-3 -8 11 0.0323 0.0018
-3 -8 12 -0.1572 -0.0152
-3 -8 13 0.1191 0.0178
-3 -8 14 0.0321 -0.0076
-3 -8 15 -0.0134 -0.0075
-3 -8 16 -0.4371 0.0170
-3 -8 17 1.2862 -0.0164
-3 -8 18 -2.1861 0.0101
-3 -8 19 2.7170 -0.0063
-3 -8 20 -2.6593 0.0087
-3 -7 1 0.7692 -0.0067
-3 -7 2 -0.4346 0.0092
-3 -7 3 -0.4988 -0.0023
-3 -7 4 1.4813 -0.0079
-3 -7 5 -1.8968 0.0142
-3 -7 6 1.6165 -0.0120
-3 -7 7 -1.0408 0.0025
-3 -7 8 0.6356 0.0074
-3 -7 9 -0.4979 -0.0098
-3 -7 10 0.3943 0.0024
-3 -7 11 -0.1513 0.0086
-3 -7 12 -0.0976 -0.0134
-3 -7 13 0.0949 0.0067
-3 -7 14 0.1613 0.0073
-3 -7 15 -0.2950 -0.0187
-3 -7 16 -0.1432 0.0192
-3 -7 17 1.2345 -0.0094
-3 -7 18 -2.5424 -0.0026
-3 -7 19 3.3972 0.0079
-3 -7 20 -3.3646 -0.0039
-3 -6 1 0.9145 0.0145
-3 -6 2 -0.2030 -0.0134
-3 -6 3 -1.0920 0.0103
-3 -6 4 2.2733 -0.0056
-3 -6 5 -2.6948 0.0015
-3 -6 6 2.3078 0.0014
-3 -6 7 -1.6148 -0.0029
-3 -6 8 1.1210 0.0027
-3 -6 9 -0.8897 -0.0000
-3 -6 10 0.6438 -0.0036
-3 -6 11 -0.2216 0.0047
-3 -6 12 -0.1763 -0.0003
-3 -6 13 0.2353 -0.0083
-3 -6 14 0.0288 0.0159
-3 -6 15 -0.1575 -0.0164
-3 -6 16 -0.3630 0.0080
-3 -6 17 1.5819 0.0050
-3 -6 18 -2.9442 -0.0146
-3 -6 19 3.6768 0.0150
-3 -6 20 -3.3622 -0.0067
-3 -6 21 2.2208 -0.0034
-3 -5 1 0.9911 0.0444
-3 -5 2 -0.0159 -0.0339
-3 -5 3 -1.4581 0.0114
-3 -5 4 2.7155 0.0100
-3 -5 5 -3.1566 -0.0186
-3 -5 6 2.7837 0.0132
-3 -5 7 -2.0979 -0.0016
-3 -5 8 1.5563 -0.0068
-3 -5 9 -1.1876 0.0075
-3 -5 10 0.7405 -0.0015
-3 -5 11 -0.1228 -0.0067
-3 -5 12 -0.4161 0.0128
-3 -5 13 0.5729 -0.0140
-3 -5 14 -0.4026 0.0098
-3 -5 15 0.3570 -0.0018
-3 -5 16 -0.8677 -0.0070
-3 -5 17 1.8877 0.0130
-3 -5 18 -2.8553 -0.0129
-3 -5 19 3.1253 0.0060
-3 -5 20 -2.4760 0.0043
-3 -5 21 1.2651 -0.0120
-3 -4 1 0.9627 0.0644
-3 -4 2 0.2710 -0.0405
-3 -4 3 -1.8476 0.0021
-3 -4 4 3.1047 0.0260
-3 -4 5 -3.5323 -0.0292
-3 -4 6 3.1679 0.0123
-3 -4 7 -2.4685 0.0075
-3 -4 8 1.8303 -0.0151
-3 -4 9 -1.2858 0.0078
-3 -4 10 0.6591 0.0062
-3 -4 11 0.0750 -0.0158
-3 -4 12 -0.6822 0.0149
-3 -4 13 0.9291 -0.0053
-3 -4 14 -0.8828 -0.0060
-3 -4 15 0.8803 0.0125
-3 -4 16 -1.1858 -0.0120
-3 -4 17 1.7017 0.0058
-3 -4 18 -2.0310 0.0034
-3 -4 19 1.8223 -0.0131
-3 -4 20 -1.0681 0.0200
-3 -4 21 0.1133 -0.0206
-3 -3 1 0.2741 0.0686
-3 -3 2 1.2834 -0.0376
-3 -3 3 -2.8657 -0.0036
-3 -3 4 3.9146 0.0267
-3 -3 5 -4.0807 -0.0213
-3 -3 6 3.4949 0.0001
-3 -3 7 -2.6109 0.0159
-3 -3 8 1.7989 -0.0150
-3 -3 9 -1.1180 0.0012
-3 -3 10 0.4506 0.0122
-3 -3 11 0.2290 -0.0145
-3 -3 12 -0.7810 0.0047
-3 -3 13 1.0671 0.0091
-3 -3 14 -1.1146 -0.0169
-3 -3 15 1.0756 0.0141
-3 -3 16 -1.0499 -0.0031
-3 -3 17 0.9905 -0.0099
-3 -3 18 -0.7806 0.0202
-3 -3 19 0.3725 -0.0261
-3 -3 20 0.1570 0.0268
-3 -2 1 -1.8170 0.0646
-3 -2 2 3.5985 -0.0363
-3 -2 3 -4.8503 0.0033
-3 -2 4 5.2194 0.0107
-3 -2 5 -4.6523 -0.0032
-3 -2 6 3.4896 -0.0104
-3 -2 7 -2.2492 0.0143
-3 -2 8 1.2865 -0.0056
-3 -2 9 -0.6430 -0.0062
-3 -2 10 0.1715 0.0103
-3 -2 11 0.2500 -0.0035
-3 -2 12 -0.6285 -0.0081
-3 -2 13 0.9043 0.0155
-3 -2 14 -1.0154 -0.0133
-3 -2 15 0.9185 0.0030
-3 -2 16 -0.6101 0.0088
-3 -2 17 0.1703 -0.0169
-3 -2 18 0.2433 0.0205
-3 -2 19 -0.5007 -0.0213
-3 -2 20 0.6086 0.0198
-3 -2 21 -0.6792 -0.0139
-3 -1 1 -5.4370 0.0590
-3 -1 2 6.9631 -0.0382
-3 -1 3 -7.2633 0.0160
-3 -1 4 6.3506 -0.0072
-3 -1 5 -4.6078 0.0087
-3 -1 6 2.6640 -0.0089
-3 -1 7 -1.1042 0.0024
-3 -1 8 0.2056 0.0055
-3 -1 9 0.1141 -0.0070
-3 -1 10 -0.1399 0.0002
-3 -1 11 0.1542 0.0087
-3 -1 12 -0.3047 -0.0124
-3 -1 13 0.5613 0.0080
-3 -1 14 -0.7458 0.0010
-3 -1 15 0.6560 -0.0079
-3 -1 16 -0.2504 0.0086
-3 -1 17 -0.2585 -0.0046
-3 -1 18 0.5460 0.0012
-3 -1 19 -0.4661 -0.0025
-3 -1 20 0.2007 0.0066
-3 0 1 -9.5410 0.0486
-3 0 2 10.0504 -0.0341
-3 0 3 -8.7861 0.0204
-3 0 4 6.2488 -0.0131
-3 0 5 -3.2828 0.0072
-3 0 6 0.7508 0.0016
-3 0 7 0.7951 -0.0094
-3 0 8 -1.2711 0.0088
-3 0 9 0.9848 0.0009
-3 0 10 -0.4150 -0.0116
-3 0 11 -0.0071 0.0138
-3 0 12 0.0547 -0.0054
-3 0 13 0.2150 -0.0066
-3 0 14 -0.5110 0.0123
-3 0 15 0.5281 -0.0067
-3 0 16 -0.2195 -0.0071
-3 0 17 -0.1296 0.0199
-3 0 18 0.1593 -0.0231
-3 0 19 0.1947 0.0142
-3 0 20 -0.6081 -0.0002
-3 1 1 -12.2949 0.0279
-3 1 2 11.1850 -0.0181
-3 1 3 -8.2106 0.0115
-3 1 4 4.3137 -0.0069
-3 1 5 -0.6381 -0.0005
-3 1 6 -1.9063 0.0092
-3 1 7 2.9471 -0.0111
-3 1 8 -2.6795 0.0019
-3 1 9 1.6581 0.0119
-3 1 10 -0.5181 -0.0177
-3 1 11 -0.2424 0.0097
-3 1 12 0.4018 0.0057
-3 1 13 -0.0774 -0.0155
-3 1 14 -0.3591 0.0111
-3 1 15 0.5480 0.0058
-3 1 16 -0.4308 -0.0255
-3 1 17 0.2842 0.0365
-3 1 18 -0.4192 -0.0322
-3 1 19 0.8274 0.0145
-3 1 20 -1.1613 0.0063
-3 2 1 -12.2600 0.0017
-3 2 2 9.5403 0.0029
-3 2 3 -5.4040 -0.0020
-3 2 4 0.9934 0.0009
-3 2 5 2.5305 -0.0038
-3 2 6 -4.4206 0.0067
-3 2 7 4.5783 -0.0025
-3 2 8 -3.4693 -0.0088
-3 2 9 1.8176 0.0176
-3 2 10 -0.3015 -0.0146
-3 2 11 -0.6219 0.0010
-3 2 12 0.7975 0.0115
-3 2 13 -0.3956 -0.0121
-3 2 14 -0.1804 -0.0001
-3 2 15 0.5459 0.0171
-3 2 16 -0.5997 -0.0285
-3 2 17 0.5509 0.0284
-3 2 18 -0.6527 -0.0160
-3 2 19 0.9090 -0.0043
-3 3 1 -9.4204 -0.0162
-3 3 2 5.7694 0.0164
-3 3 3 -1.4662 -0.0102
-3 3 4 -2.4543 0.0039
-3 3 5 5.0582 -0.0009
-3 3 6 -5.8779 -0.0019
-3 3 7 5.0832 0.0080
-3 3 8 -3.3175 -0.0144
-3 3 9 1.3381 0.0139
-3 3 10 0.2664 -0.0044
-3 3 11 -1.1664 -0.0065
-3 3 12 1.2862 0.0087
-3 3 13 -0.8047 -0.0000
-3 3 14 0.1066 -0.0112
-3 3 15 0.4063 0.0152
-3 3 16 -0.5573 -0.0089
-3 3 17 0.4691 -0.0039
-3 3 18 -0.3823 0.0187
-3 3 19 0.4073 -0.0327
-3 4 1 -5.1517 -0.0168
-3 4 2 1.5115 0.0183
-3 4 3 2.0527 -0.0133
-3 4 4 -4.8078 0.0059
-3 4 5 6.1394 0.0014
-3 4 6 -5.8638 -0.0082
-3 4 7 4.3544 0.0131
-3 4 8 -2.3156 -0.0119
-3 4 9 0.4003 0.0027
-3 4 10 1.0039 0.0084
-3 4 11 -1.7341 -0.0108
-3 4 12 1.7598 0.0009
-3 4 13 -1.2050 0.0125
-3 4 14 0.3986 -0.0150
-3 4 15 0.2325 0.0004
-3 4 16 -0.4171 0.0237
-3 4 17 0.2073 -0.0443
-3 4 18 0.1123 0.0546
-3 4 19 -0.2781 -0.0568
-3 5 1 -1.1946 -0.0054
-3 5 2 -1.7456 0.0155
-3 5 3 4.1411 -0.0181
-3 5 4 -5.5671 0.0125
-3 5 5 5.6976 -0.0015
-3 5 6 -4.5976 -0.0093
-3 5 7 2.7849 0.0129
-3 5 8 -0.9219 -0.0049
-3 5 9 -0.5633 -0.0103
-3 5 10 1.5553 0.0196
-3 5 11 -2.0455 -0.0126
-3 5 12 1.9797 -0.0068
-3 5 13 -1.3663 0.0209
-3 5 14 0.4656 -0.0129
-3 5 15 0.2550 -0.0169
-3 5 16 -0.4329 0.0518
-3 5 17 0.0867 -0.0736
-3 5 18 0.4218 0.0763
-3 6 1 1.4209 0.0067
-3 6 2 -3.4365 0.0148
-3 6 3 4.6922 -0.0258
-3 6 4 -4.9753 0.0215
-3 6 5 4.2054 -0.0060
-3 6 6 -2.6847 -0.0092
-3 6 7 1.0250 0.0121
-3 6 8 0.2632 0.0010
-3 6 9 -1.0781 -0.0197
-3 6 10 1.5934 0.0263
-3 6 11 -1.8821 -0.0120
-3 6 12 1.7780 -0.0126
-3 6 13 -1.1406 0.0247
-3 6 14 0.1820 -0.0090
-3 6 15 0.5755 -0.0283
-3 6 16 -0.7078 0.0651
-3 6 17 0.2471 -0.0826
-3 7 1 2.6462 0.0155
-3 7 2 -3.8156 0.0132
-3 7 3 4.1484 -0.0291
-3 7 4 -3.5841 0.0248
-3 7 5 2.2927 -0.0061
-3 7 6 -0.7973 -0.0113
-3 7 7 -0.2988 0.0127
-3 7 8 0.7728 0.0034
-3 7 9 -0.9034 -0.0225
-3 7 10 1.0768 0.0257
-3 7 11 -1.3125 -0.0078
-3 7 12 1.2548 -0.0157
-3 7 13 -0.6378 0.0217
-3 7 14 -0.3165 -0.0004
-3 7 15 1.0256 -0.0364
-3 7 16 -1.0643 0.0662
-3 7 17 0.5292 -0.0747
-3 8 1 2.9228 0.0261
-3 8 2 -3.3773 0.0031
-3 8 3 3.0050 -0.0211
-3 8 4 -1.9158 0.0188
-3 8 5 0.5300 -0.0019
-3 8 6 0.5137 -0.0132
-3 8 7 -0.7989 0.0125
-3 8 8 0.5011 0.0031
-3 8 9 -0.2165 -0.0179
-3 8 10 0.3517 0.0168
-3 8 11 -0.7124 -0.0010
-3 8 12 0.7423 -0.0119
-3 8 13 -0.1549 0.0047
-3 8 14 -0.7320 0.0221
-3 8 15 1.2972 -0.0511
-3 8 16 -1.2037 0.0644
-3 9 1 2.6459 0.0416
-3 9 2 -2.5096 -0.0150
-3 9 3 1.6753 -0.0052
-3 9 4 -0.4441 0.0088
-3 9 5 -0.6080 0.0006
-3 9 6 0.9319 -0.0095
-3 9 7 -0.4695 0.0076
-3 9 8 -0.2246 0.0021
-3 9 9 0.4566 -0.0072
-3 9 10 -0.0510 0.0019
-3 9 11 -0.4917 0.0044
-3 9 12 0.5235 0.0042
-3 9 13 0.0911 -0.0318
-3 9 14 -0.8669 0.0629
-3 9 15 1.2114 -0.0761
-3 10 1 2.0876 0.0549
-3 10 2 -1.5738 -0.0311
-3 10 3 0.6118 0.0084
-3 10 4 0.3717 0.0025
-3 10 5 -0.8305 -0.0029
-3 10 6 0.4974 0.0013
-3 10 7 0.2986 -0.0025
-3 10 8 -0.8249 0.0018
-3 10 9 0.5895 0.0061
-3 10 10 0.1780 -0.0142
-3 10 11 -0.7395 0.0050
-3 10 12 0.5711 0.0315
-3 10 13 0.1482 -0.0811
-3 10 14 -0.7706 0.1119
-3 11 1 1.5784 0.0553
-3 11 2 -1.0127 -0.0359
-3 11 3 0.2591 0.0143
-3 11 4 0.2699 0.0009
-3 11 5 -0.2171 -0.0096
-3 11 6 -0.3644 0.0149
-3 11 7 0.9268 -0.0144
-3 11 8 -0.8512 0.0022
-3 11 9 0.0548 0.0190
-3 11 10 0.8579 -0.0290
-3 11 11 -1.1344 0.0036
-3 11 12 0.5925 0.0583
-3 11 13 0.2273 -0.1236
-3 12 1 1.4692 0.0422
-3 12 2 -1.1427 -0.0312
-3 12 3 0.7459 0.0161
-3 12 4 -0.5612 -0.0012
-3 12 5 0.7404 -0.0131
-3 12 6 -1.0612 0.0246
-3 12 7 1.0182 -0.0236
-3 12 8 -0.3042 0.0018
-3 12 9 -0.7737 0.0308
-3 12 10 1.4617 -0.0432
-3 12 11 -1.2423 0.0072
-3 12 12 0.3523 0.0696
-3 13 1 1.8204 0.0268
-3 13 2 -1.8337 -0.0257
-3 13 3 1.6896 0.0191
-3 13 4 -1.5273 -0.0077
-3 13 5 1.4238 -0.0094
-3 13 6 -1.2132 0.0260
-3 13 7 0.6094 -0.0262
-3 13 8 0.3987 -0.0008
-3 13 9 -1.3352 0.0410
-3 13 10 1.5668 -0.0566
-3 14 1 2.2527 0.0196
-3 14 2 -2.5385 -0.0230
-3 14 3 2.4424 0.0221
-3 14 4 -2.0399 -0.0154
-3 14 5 1.5044 -0.0002
-3 14 6 -0.8724 0.0188
-3 14 7 0.0730 -0.0217
-3 14 8 0.7938 -0.0046
-3 14 9 -1.3383 0.0459
-3 15 1 2.2665 0.0190
-3 15 3 2.5934 0.0181
-3 15 4 -1.9219 -0.0190
-3 15 5 1.1049 0.0107
-3 15 6 -0.3814 0.0061
-3 15 7 -0.2368 -0.0136
-3 16 1 1.7433 0.0148
-3 16 2 -2.4107 -0.0017
-3 16 4 -1.4222 -0.0171
-3 16 5 0.5796 0.0205
-3 17 1 1.0637 0.0015
-3 17 2 -1.8812 0.0204
-3 17 3 1.6847 -0.0125
-2 -16 2 0.0916 -0.0199
-2 -16 3 0.4657 0.0478
-2 -16 4 -0.5494 -0.0586
-2 -16 5 -0.1073 0.0482
-2 -16 6 1.0748 -0.0218
-2 -16 7 -1.6821 -0.0094
-2 -16 8 1.6402 0.0303
-2 -16 9 -1.1917 -0.0281
-2 -16 10 0.7459 0.0022
-2 -16 11 -0.4906 0.0325
-2 -15 1 -0.8886 -0.0058
-2 -15 2 0.4173 -0.0143
-2 -15 3 0.2658 0.0333
-2 -15 4 -0.3980 -0.0391
-2 -15 5 -0.2421 0.0285
-2 -15 6 1.1808 -0.0067
-2 -15 7 -1.7522 -0.0155
-2 -15 8 1.6610 0.0266
-2 -15 9 -1.0900 -0.0192
-2 -15 10 0.4145 -0.0040
-2 -15 11 0.0759 0.0307
-2 -15 12 -0.2404 -0.0473
-2 -15 13 0.0587 0.0493
-2 -15 14 0.3478 -0.0426
-2 -14 1 -1.1562 -0.0072
-2 -14 2 0.5547 -0.0046
-2 -14 3 0.2167 0.0160
-2 -14 4 -0.4139 -0.0175
-2 -14 5 -0.1394 0.0084
-2 -14 6 0.9883 0.0054
-2 -14 7 -1.5146 -0.0161
-2 -14 8 1.4030 0.0179
-2 -14 9 -0.7563 -0.0093
-2 -14 10 -0.0594 -0.0063
-2 -14 11 0.6146 0.0219
-2 -14 12 -0.6004 -0.0321
-2 -14 13 0.0107 0.0365
-2 -14 14 0.7857 -0.0376
-2 -14 15 -1.2499 0.0358
-2 -14 16 1.0776 -0.0283
-2 -13 2 0.4261 -0.0019
-2 -13 3 0.3624 0.0057
-2 -13 4 -0.5969 -0.0020
-2 -13 5 0.1405 -0.0058
-2 -13 6 0.6152 0.0117
-2 -13 7 -1.1249 -0.0123
-2 -13 8 1.0529 0.0086
-2 -13 9 -0.4283 -0.0032
-2 -13 10 -0.3804 -0.0021
-2 -13 11 0.8420 0.0069
-2 -13 12 -0.5890 -0.0122
-2 -13 13 -0.2621 0.0194
-2 -13 14 1.1102 -0.0271
-2 -13 15 -1.3113 0.0307
-2 -13 16 0.7270 -0.0251
-2 -13 17 0.1530 0.0105
-2 -12 1 -0.7622 0.0039
-2 -12 2 0.0675 -0.0057
-2 -12 3 0.6485 0.0014
-2 -12 4 -0.8547 0.0069
-2 -12 5 0.4525 -0.0126
-2 -12 6 0.2503 0.0118
-2 -12 7 -0.7943 -0.0067
-2 -12 8 0.8326 0.0030
-2 -12 9 -0.3280 -0.0038
-2 -12 10 -0.3752 0.0074
-2 -12 11 0.7278 -0.0090
-2 -12 12 -0.3962 0.0046
-2 -12 13 -0.3877 0.0060
-2 -12 14 0.9472 -0.0180
-2 -12 15 -0.7470 0.0243
-2 -12 16 -0.0897 -0.0195
-2 -12 17 0.8766 0.0050
-2 -12 18 -1.0084 0.0125
-2 -11 1 -0.2217 0.0102
-2 -11 2 -0.4017 -0.0057
-2 -11 3 0.9298 -0.0029
-2 -11 4 -1.0029 0.0101
-2 -11 5 0.5740 -0.0108
-2 -11 6 0.1324 0.0058
-2 -11 7 -0.7470 -0.0012
-2 -11 8 0.9240 0.0026
-2 -11 9 -0.5603 -0.0093
-2 -11 10 -0.0645 0.0158
-2 -11 11 0.4474 -0.0164
-2 -11 12 -0.2958 0.0090
-2 -11 13 -0.1576 0.0034
-2 -11 14 0.3442 -0.0145
-2 -11 15 0.0663 0.0179
-2 -11 16 -0.7955 -0.0102
-2 -11 17 1.2103 -0.0062
-2 -11 18 -0.9563 0.0251
-2 -11 19 0.2979 -0.0397
-2 -10 1 0.3414 0.0028
-2 -10 2 -0.7559 0.0035
-2 -10 3 0.9461 -0.0072
-2 -10 4 -0.7643 0.0056
-2 -10 5 0.2356 0.0004
-2 -10 6 0.4888 -0.0050
-2 -10 7 -1.1367 0.0031
-2 -10 8 1.3834 0.0051
-2 -10 9 -1.0693 -0.0133
-2 -10 10 0.3928 0.0154
-2 -10 11 0.1956 -0.0096
-2 -10 12 -0.3819 -0.0005
-2 -10 13 0.2764 0.0094
-2 -10 14 -0.2619 -0.0127
-2 -10 15 0.5486 0.0082
-2 -10 16 -0.9321 0.0039
-2 -10 17 1.0338 -0.0209
-2 -10 18 -0.7443 0.0381
-2 -10 19 0.3563 -0.0503
-2 -9 1 0.6689 -0.0156
-2 -9 2 -0.6909 0.0153
-2 -9 3 0.4066 -0.0062
-2 -9 4 0.0969 -0.0070
-2 -9 5 -0.7160 0.0163
-2 -9 6 1.3744 -0.0153
-2 -9 7 -1.9157 0.0049
-2 -9 8 2.0710 0.0069
-2 -9 9 -1.6539 -0.0110
-2 -9 10 0.8003 0.0048
-2 -9 11 0.0607 0.0062
-2 -9 12 -0.5372 -0.0137
-2 -9 13 0.5822 0.0134
-2 -9 14 -0.4610 -0.0062
-2 -9 15 0.4438 -0.0048
-2 -9 16 -0.5744 0.0169
-2 -9 17 0.7335 -0.0288
-2 -9 18 -0.8495 0.0391
-2 -9 19 0.9699 -0.0452
-2 -9 20 -1.1286 0.0446
-2 -8 1 0.5250 -0.0302
-2 -8 2 -0.0148 0.0192
-2 -8 3 -0.7732 0.0008
-2 -8 4 1.5395 -0.0191
-2 -8 5 -2.1268 0.0258
-2 -8 6 2.5504 -0.0184
-2 -8 7 -2.7950 0.0040
-2 -8 8 2.6877 0.0054
-2 -8 9 -2.0565 -0.0028
-2 -8 10 1.0056 -0.0082
-2 -8 11 0.0381 0.0176
-2 -8 12 -0.6136 -0.0175
-2 -8 13 0.5862 0.0081
-2 -8 14 -0.2383 0.0043
-2 -8 15 0.0232 -0.0136
-2 -8 16 -0.2263 0.0183
-2 -8 17 0.8075 -0.0204
-2 -8 18 -1.4878 0.0225
-2 -8 19 1.9489 -0.0245
-2 -8 20 -1.9989 0.0241
-2 -7 1 -0.0998 -0.0300
-2 -7 2 1.1455 0.0152
-2 -7 3 -2.3236 0.0039
-2 -7 4 3.1910 -0.0178
-2 -7 5 -3.5784 0.0205
-2 -7 6 3.6066 -0.0131
-2 -7 7 -3.4148 0.0034
-2 -7 8 2.9546 -0.0000
-2 -7 9 -2.1018 0.0051
-2 -7 10 0.9453 -0.0126
-2 -7 11 0.1097 0.0146
-2 -7 12 -0.6029 -0.0080
-2 -7 13 0.4202 -0.0025
-2 -7 14 0.0547 0.0097
-2 -7 15 -0.2097 -0.0098
-2 -7 16 -0.3193 0.0047
-2 -7 17 1.3608 0.0004
-2 -7 18 -2.3346 -0.0010
-2 -7 19 2.6786 -0.0032
-2 -7 20 -2.2362 0.0085
-2 -6 1 -0.9725 -0.0187
-2 -6 2 2.4490 0.0134
-2 -6 3 -3.8477 -0.0068
-2 -6 4 4.6587 0.0003
-2 -6 5 -4.7310 0.0047
-2 -6 6 4.2861 -0.0070
-2 -6 7 -3.6131 0.0071
-2 -6 8 2.7994 -0.0067
-2 -6 9 -1.7857 0.0061
-2 -6 10 0.6434 -0.0039
-2 -6 11 0.2891 -0.0005
-2 -6 12 -0.6330 0.0053
-2 -6 13 0.3627 -0.0070
-2 -6 14 0.0561 0.0034
-2 -6 15 0.0098 0.0046
-2 -6 16 -0.8196 -0.0128
-2 -6 17 1.9898 0.0165
-2 -6 18 -2.7624 -0.0128
-2 -6 19 2.5976 0.0031
-2 -6 20 -1.5887 0.0073
-2 -6 21 0.3626 -0.0124
-2 -5 1 -1.9803 -0.0070
-2 -5 2 3.8040 0.0191
-2 -5 3 -5.3021 -0.0266
-2 -5 4 5.9511 0.0218
-2 -5 5 -5.6366 -0.0066
-2 -5 6 4.6777 -0.0087
-2 -5 7 -3.5080 0.0148
-2 -5 8 2.3539 -0.0095
-2 -5 9 -1.2250 -0.0019
-2 -5 10 0.1624 0.0117
-2 -5 11 0.6031 -0.0146
-2 -5 12 -0.8238 0.0097
-2 -5 13 0.5650 -0.0003
-2 -5 14 -0.2883 -0.0092
-2 -5 15 0.5067 0.0155
-2 -5 16 -1.2963 -0.0173
-2 -5 17 2.1532 0.0138
-2 -5 18 -2.3799 -0.0054
-2 -5 19 1.6762 -0.0055
-2 -5 20 -0.4016 0.0138
-2 -5 21 -0.7132 -0.0147
-2 -4 1 -3.5676 0.0025
-2 -4 2 5.7099 0.0237
-2 -4 3 -7.1759 -0.0379
-2 -4 4 7.4824 0.0284
-2 -4 5 -6.6081 -0.0035
-2 -4 6 5.0067 -0.0174
-2 -4 7 -3.2674 0.0197
-2 -4 8 1.7476 -0.0049
-2 -4 9 -0.5107 -0.0136
-2 -4 10 -0.4523 0.0220
-2 -4 11 1.0437 -0.0160
-2 -4 12 -1.1587 0.0018
-2 -4 13 0.9221 0.0103
-2 -4 14 -0.7154 -0.0142
-2 -4 15 0.8738 0.0103
-2 -4 16 -1.3396 -0.0033
-2 -4 17 1.6596 -0.0037
-2 -4 18 -1.3805 0.0098
-2 -4 19 0.4757 -0.0138
-2 -4 20 0.6052 0.0127
-2 -4 21 -1.2957 -0.0047
-2 -3 1 -6.6249 0.0171
-2 -3 2 8.9143 0.0137
-2 -3 3 -9.9764 -0.0276
-2 -3 4 9.4968 0.0155
-2 -3 5 -7.6835 0.0085
-2 -3 6 5.2042 -0.0219
-2 -3 7 -2.8050 0.0145
-2 -3 8 0.9262 0.0052
-2 -3 9 0.3675 -0.0198
-2 -3 10 -1.1687 0.0184
-2 -3 11 1.5258 -0.0047
-2 -3 12 -1.4722 -0.0089
-2 -3 13 1.1690 0.0119
-2 -3 14 -0.8970 -0.0038
-2 -3 15 0.8419 -0.0078
-2 -3 16 -0.9122 0.0153
-2 -3 17 0.8243 -0.0166
-2 -3 18 -0.3946 0.0138
-2 -3 19 -0.2650 -0.0082
-2 -3 20 0.8417 -0.0019
-2 -3 21 -1.0881 0.0166
-2 -2 1 -11.6255 0.0400
-2 -2 2 13.4733 -0.0113
-2 -2 3 -13.3852 -0.0025
-2 -2 4 11.4424 -0.0031
-2 -2 5 -8.2566 0.0137
-2 -2 6 4.7586 -0.0131
-2 -2 7 -1.7808 0.0002
-2 -2 8 -0.2711 0.0128
-2 -2 9 1.4242 -0.0139
-2 -2 10 -1.8952 0.0031
-2 -2 11 1.8818 0.0086
-2 -2 12 -1.5461 -0.0101
-2 -2 13 1.0829 -0.0002
-2 -2 14 -0.6931 0.0139
-2 -2 15 0.4658 -0.0210
-2 -2 16 -0.3324 0.0180
-2 -2 17 0.1775 -0.0091
-2 -2 18 0.0196 0.0001
-2 -2 19 -0.1819 0.0084
-2 -2 20 0.2565 -0.0201
-2 -1 1 -17.6819 0.0608
-2 -1 2 18.0982 -0.0357
-2 -1 3 -15.9883 0.0183
-2 -1 4 12.0540 -0.0108
-2 -1 5 -7.3926 0.0044
-2 -1 6 3.1187 0.0052
-2 -1 7 0.0225 -0.0127
-2 -1 8 -1.8278 0.0100
-2 -1 9 2.5100 0.0020
-2 -1 10 -2.4288 -0.0129
-2 -1 11 1.9122 0.0120
-2 -1 12 -1.2321 0.0011
-2 -1 13 0.6167 -0.0163
-2 -1 14 -0.2055 0.0216
-2 -1 15 0.0063 -0.0134
-2 -1 16 0.0487 -0.0018
-2 -1 17 0.0058 0.0139
-2 -1 18 -0.1861 -0.0183
-2 -1 19 0.4530 0.0197
-2 -1 20 -0.6413 -0.0259
-2 0 1 -22.5588 0.0645
-2 0 3 -16.0776 0.0234
-2 0 4 10.2666 -0.0052
-2 0 5 -4.6553 -0.0108
-2 0 6 0.3156 0.0192
-2 0 7 2.3150 -0.0141
-2 0 8 -3.3709 -0.0024
-2 0 9 3.2823 0.0175
-2 0 10 -2.5176 -0.0183
-2 0 11 1.4844 0.0033
-2 0 12 -0.5283 0.0151
-2 0 13 -0.1066 -0.0212
-2 0 14 0.3560 0.0096
-2 0 15 -0.3253 0.0117
-2 0 16 0.1483 -0.0280
-2 0 17 0.1372 0.0305
-2 0 18 -0.5399 -0.0216
-2 0 19 0.9587 0.0122
-2 0 20 -1.1566 -0.0124
-2 1 1 -23.9374 0.0483
-2 1 2 19.4815 -0.0363
-2 1 3 -12.9621 0.0187
-2 1 4 6.1917 0.0017
-2 1 5 -0.6754 -0.0174
-2 1 6 -2.8267 0.0188
-2 1 7 4.3316 -0.0042
-2 1 8 -4.3268 -0.0150
-2 1 9 3.3937 0.0222
-2 1 10 -2.0215 -0.0106
-2 1 11 0.6270 -0.0094
-2 1 12 0.4171 0.0193
-2 1 13 -0.8853 -0.0094
-2 1 14 0.8250 -0.0134
-2 1 15 -0.5007 0.0323
-2 1 16 0.1593 -0.0350
-2 1 17 0.1436 0.0215
-2 1 18 -0.4667 -0.0020
-2 1 19 0.7775 -0.0115
-2 1 20 -0.9040 0.0125
-2 2 1 -21.0071 0.0262
-2 2 2 14.8303 -0.0264
-2 2 3 -7.6201 0.0164
-2 2 4 1.2270 -0.0004
-2 2 5 3.1258 -0.0105
-2 2 6 -5.1482 0.0071
-2 2 7 5.2978 0.0071
-2 2 8 -4.2983 -0.0179
-2 2 9 2.7449 0.0131
-2 2 10 -1.0429 0.0037
-2 2 11 -0.4447 -0.0157
-2 2 12 1.3567 0.0098
-2 2 13 -1.5173 0.0101
-2 2 14 1.1134 -0.0272
-2 2 15 -0.5868 0.0272
-2 2 16 0.2879 -0.0102
-2 2 17 -0.2367 -0.0122
-2 2 18 0.2239 0.0285
-2 2 19 -0.1051 -0.0348
-2 3 1 -15.0287 0.0135
-2 3 2 8.5450 -0.0225
-2 3 3 -2.0817 0.0190
-2 3 4 -2.8342 -0.0084
-2 3 5 5.4362 0.0019
-2 3 6 -5.8824 -0.0048
-2 3 7 4.9227 0.0110
-2 3 8 -3.3350 -0.0089
-2 3 9 1.5856 -0.0036
-2 3 10 0.0846 0.0152
-2 3 11 -1.3991 -0.0120
-2 3 12 2.0214 -0.0061
-2 3 13 -1.8318 0.0222
-2 3 14 1.1521 -0.0188
-2 3 15 -0.5747 -0.0052
-2 3 16 0.5015 0.0333
-2 3 17 -0.8458 -0.0483
-2 3 18 1.1851 0.0472
-2 3 19 -1.1777 -0.0401
-2 4 1 -8.4080 0.0104
-2 4 2 2.8941 -0.0192
-2 4 3 1.8912 0.0176
-2 4 4 -4.8950 -0.0121
-2 4 5 5.7886 0.0097
-2 4 6 -5.0437 -0.0105
-2 4 7 3.5215 0.0072
-2 4 8 -1.8921 0.0049
-2 4 9 0.3889 -0.0186
-2 4 10 0.9486 0.0196
-2 4 11 -1.9260 -0.0027
-2 4 12 2.2116 -0.0183
-2 4 13 -1.7178 0.0204
-2 4 14 0.8648 0.0054
-2 4 15 -0.3413 -0.0433
-2 4 16 0.5429 0.0663
-2 4 17 -1.2448 -0.0607
-2 4 18 1.8281 0.0380
-2 5 1 -3.1496 0.0051
-2 5 2 -0.7749 -0.0064
-2 5 3 3.6894 0.0054
-2 5 4 -4.9650 -0.0070
-2 5 5 4.6023 0.0115
-2 5 6 -3.2550 -0.0124
-2 5 7 1.7585 0.0026
-2 5 8 -0.5608 0.0151
-2 5 9 -0.3944 -0.0263
-2 5 10 1.2622 0.0179
-2 5 11 -1.8861 0.0059
-2 5 12 1.8938 -0.0226
-2 5 13 -1.1901 0.0113
-2 5 14 0.2474 0.0254
-2 5 15 0.2027 -0.0601
-2 5 16 0.1962 0.0652
-2 5 17 -1.1044 -0.0381
-2 5 18 1.7916 0.0026
-2 6 1 0.0194 -0.0088
-2 6 2 -2.3868 0.0149
-2 6 3 3.7409 -0.0125
-2 6 4 -3.7643 0.0009
-2 6 5 2.7039 0.0123
-2 6 6 -1.3099 -0.0151
-2 6 7 0.2894 0.0021
-2 6 8 0.2133 0.0177
-2 6 9 -0.5529 -0.0262
-2 6 10 1.0156 0.0133
-2 6 11 -1.4031 0.0103
-2 6 12 1.2526 -0.0209
-2 6 13 -0.4394 0.0046
-2 6 14 -0.5383 0.0266
-2 6 15 0.9439 -0.0438
-2 6 16 -0.4708 0.0288
-2 6 17 -0.4824 0.0091
-2 7 1 1.4049 -0.0242
-2 7 2 -2.5677 0.0325
-2 7 3 2.8291 -0.0247
-2 7 4 -2.1149 0.0047
-2 7 5 0.8692 0.0142
-2 7 6 0.1496 -0.0179
-2 7 7 -0.4715 0.0042
-2 7 8 0.2976 0.0145
-2 7 9 -0.2098 -0.0206
-2 7 10 0.4933 0.0086
-2 7 11 -0.8152 0.0087
-2 7 12 0.6140 -0.0132
-2 7 13 0.2334 0.0009
-2 7 14 -1.2007 0.0121
-2 7 15 1.5793 -0.0056
-2 7 16 -1.1256 -0.0239
-2 8 1 1.6171 -0.0284
-2 8 2 -1.9815 0.0356
-2 8 3 1.6165 -0.0259
-2 8 4 -0.6544 0.0053
-2 8 5 -0.3477 0.0123
-2 8 6 0.7618 -0.0153
-2 8 7 -0.4486 0.0044
-2 8 8 -0.0977 0.0085
-2 8 9 0.2480 -0.0120
-2 8 10 0.1104 0.0063
-2 8 11 -0.4671 -0.0020
-2 8 12 0.2404 0.0055
-2 8 13 0.6022 -0.0093
-2 8 14 -1.4976 -0.0017
-2 8 15 1.8203 0.0325
-2 9 1 1.1838 -0.0180
-2 9 2 -1.1489 0.0251
-2 9 3 0.6098 -0.0203
-2 9 4 0.1669 0.0081
-2 9 5 -0.6600 0.0019
-2 9 6 0.5130 -0.0039
-2 9 7 0.0866 0.0008
-2 9 8 -0.5371 0.0015
-2 9 9 0.4046 -0.0023
-2 9 10 0.1331 0.0086
-2 9 11 -0.4612 -0.0242
-2 9 12 0.1427 0.0391
-2 9 13 0.6659 -0.0338
-2 9 14 -1.3941 -0.0022
-2 10 1 0.6188 -0.0007
-2 10 2 -0.5550 0.0090
-2 10 3 0.2046 -0.0131
-2 10 4 0.1452 0.0145
-2 10 5 -0.1507 -0.0151
-2 10 6 -0.2346 0.0128
-2 10 7 0.6422 -0.0042
-2 10 8 -0.6177 -0.0072
-2 10 9 0.0981 0.0081
-2 10 10 0.4801 0.0139
-2 10 11 -0.5871 -0.0532
-2 10 12 0.1021 0.0814
-2 10 13 0.6023 -0.0678
-2 11 1 0.4445 0.0161
-2 11 2 -0.5613 -0.0086
-2 11 3 0.5064 -0.0038
-2 11 4 -0.5044 0.0191
-2 11 5 0.6877 -0.0302
-2 11 6 -0.8948 0.0268
-2 11 7 0.7892 -0.0055
-2 11 8 -0.2369 -0.0195
-2 11 9 -0.4638 0.0216
-2 11 10 0.8019 0.0159
-2 11 11 -0.5331 -0.0767
-2 11 12 -0.0867 0.1160
-2 12 1 0.8869 0.0318
-2 12 2 -1.1012 -0.0282
-2 12 3 1.1386 0.0107
-2 12 4 -1.1689 0.0157
-2 12 5 1.1976 -0.0355
-2 12 6 -1.0142 0.0310
-2 12 7 0.4441 0.0007
-2 12 8 0.3482 -0.0367
-2 12 9 -0.8883 0.0399
-2 12 10 0.8029 0.0082
-2 12 11 -0.2037 -0.0828
-2 13 1 1.5951 0.0470
-2 13 2 -1.6160 -0.0472
-2 13 3 1.4347 0.0276
-2 13 4 -1.2361 0.0045
-2 13 5 1.0090 -0.0287
-2 13 6 -0.5790 0.0233
-2 13 7 -0.1028 0.0140
-2 13 8 0.7535 -0.0555
-2 13 9 -0.9401 0.0593
-2 13 10 0.5128 -0.0077
-2 14 1 1.8754 0.0550
-2 14 2 -1.4972 -0.0556
-2 14 3 0.9829 0.0380
-2 14 4 -0.5808 -0.0091
-2 14 5 0.3025 -0.0127
-2 14 6 0.0237 0.0072
-2 14 7 -0.4606 0.0282
-2 14 8 0.7916 -0.0668
-2 15 1 1.3423 0.0446
-2 15 2 -0.6645 -0.0441
-2 15 3 0.0025 0.0363
-2 15 4 0.3475 -0.0210
-2 15 5 -0.3865 0.0070
-2 15 6 0.3635 -0.0094
-2 16 1 0.3230 0.0135
-2 16 2 0.3382 -0.0160
-2 16 3 -0.8582 0.0262
-2 16 4 0.9382 -0.0306
-2 17 1 -0.4427 -0.0246
-2 17 2 0.8525 0.0126
-1 -17 6 0.4978 -0.0183
-1 -17 7 -0.4541 0.0084
-1 -16 1 -1.6161 0.0639
-1 -16 2 0.7401 -0.0698
-1 -16 3 0.0914 0.0588
-1 -16 4 -0.2914 -0.0403
-1 -16 5 -0.0863 0.0252
-1 -16 6 0.5347 -0.0147
-1 -16 7 -0.6728 0.0048
-1 -16 8 0.5567 0.0028
-1 -16 9 -0.4685 -0.0004
-1 -16 10 0.5451 -0.0143
-1 -16 11 -0.6976 0.0311
-1 -16 12 0.8266 -0.0351
-1 -16 13 -0.9750 0.0214
-1 -15 1 -1.2725 0.0327
-1 -15 2 0.2643 -0.0324
-1 -15 3 0.4844 0.0262
-1 -15 4 -0.4610 -0.0184
-1 -15 5 -0.1520 0.0136
-1 -15 6 0.7757 -0.0093
-1 -15 7 -1.0039 0.0019
-1 -15 8 0.8534 0.0053
-1 -15 9 -0.5794 -0.0036
-1 -15 10 0.4029 -0.0100
-1 -15 11 -0.4417 0.0263
-1 -15 12 0.7651 -0.0323
-1 -15 13 -1.3582 0.0224
-1 -15 14 2.0134 -0.0031
-1 -15 15 -2.3699 -0.0152
-1 -14 1 -0.5882 -0.0018
-1 -14 2 -0.2282 0.0027
-1 -14 3 0.6259 -0.0029
-1 -14 4 -0.2800 0.0012
-1 -14 5 -0.5052 0.0030
-1 -14 6 1.1500 -0.0054
-1 -14 7 -1.2869 0.0019
-1 -14 8 0.9444 0.0042
-1 -14 9 -0.4149 -0.0047
-1 -14 10 0.0565 -0.0040
-1 -14 11 -0.1574 0.0158
-1 -14 12 0.8068 -0.0202
-1 -14 13 -1.7726 0.0126
-1 -14 14 2.5537 0.0023
-1 -14 15 -2.6929 -0.0161
-1 -14 16 2.1325 0.0218
-1 -13 1 0.0192 -0.0197
-1 -13 2 -0.4263 0.0204
-1 -13 3 0.4048 -0.0188
-1 -13 4 0.1597 0.0133
-1 -13 5 -0.9254 -0.0038
-1 -13 6 1.4171 -0.0038
-1 -13 7 -1.3689 0.0041
-1 -13 8 0.8439 0.0018
-1 -13 9 -0.1675 -0.0064
-1 -13 10 -0.2208 0.0051
-1 -13 11 -0.0135 -0.0005
-1 -13 12 0.8514 -0.0011
-1 -13 13 -1.8394 -0.0032
-1 -13 14 2.3605 0.0103
-1 -13 15 -2.1155 -0.0146
-1 -13 16 1.3783 0.0120
-1 -13 17 -0.7402 -0.0015
-1 -12 1 0.3139 -0.0182
-1 -12 2 -0.3247 0.0216
-1 -12 3 0.0312 -0.0226
-1 -12 4 0.5448 0.0172
-1 -12 5 -1.1424 -0.0057
-1 -12 6 1.4643 -0.0045
-1 -12 7 -1.3422 0.0060
-1 -12 8 0.8178 0.0010
-1 -12 9 -0.1647 -0.0097
-1 -12 10 -0.2023 0.0142
-1 -12 11 -0.0084 -0.0144
-1 -12 12 0.6820 0.0137
-1 -12 13 -1.3094 -0.0135
-1 -12 14 1.3983 0.0122
-1 -12 15 -0.9416 -0.0080
-1 -12 16 0.4451 0.0006
-1 -12 17 -0.4338 0.0082
-1 -12 18 0.9241 -0.0153
-1 -11 1 0.3519 -0.0098
-1 -11 2 -0.1227 0.0156
-1 -11 3 -0.2519 -0.0180
-1 -11 4 0.7226 0.0126
-1 -11 5 -1.1874 -0.0014
-1 -11 6 1.5148 -0.0070
-1 -11 7 -1.5500 0.0061
-1 -11 8 1.2085 0.0022
-1 -11 9 -0.6238 -0.0110
-1 -11 10 0.1357 0.0155
-1 -11 11 -0.0228 -0.0159
-1 -11 12 0.2167 0.0147
-1 -11 13 -0.3530 -0.0124
-1 -11 14 0.1781 0.0079
-1 -11 15 0.1204 -0.0017
-1 -11 16 -0.0717 -0.0036
-1 -11 17 -0.5481 0.0052
-1 -11 18 1.3904 -0.0021
-1 -11 19 -1.8016 -0.0045
-1 -10 1 0.2451 -0.0060
-1 -10 2 0.1167 0.0087
-1 -10 3 -0.5075 -0.0070
-1 -10 4 0.9250 0.0002
-1 -10 5 -1.4243 0.0073
-1 -10 6 1.9563 -0.0091
-1 -10 7 -2.2760 0.0040
-1 -10 8 2.1105 0.0030
-1 -10 9 -1.4476 -0.0062
-1 -10 10 0.6058 0.0052
-1 -10 11 0.0366 -0.0037
-1 -10 12 -0.3625 0.0042
-1 -10 13 0.5210 -0.0053
-1 -10 14 -0.6252 0.0044
-1 -10 15 0.5407 -0.0019
-1 -10 16 -0.0561 0.0014
-1 -10 17 -0.7508 -0.0057
-1 -10 18 1.4173 0.0136
-1 -10 19 -1.4501 -0.0205
-1 -9 1 -0.0785 -0.0086
-1 -9 2 0.6019 0.0027
-1 -9 3 -1.0706 0.0059
-1 -9 4 1.5474 -0.0131
-1 -9 5 -2.1856 0.0141
-1 -9 6 2.9314 -0.0081
-1 -9 7 -3.4126 0.0006
-1 -9 8 3.2089 0.0014
-1 -9 9 -2.2549 0.0038
-1 -9 10 0.9490 -0.0104
-1 -9 11 0.1536 0.0115
-1 -9 12 -0.7425 -0.0058
-1 -9 13 0.8626 -0.0017
-1 -9 14 -0.7037 0.0055
-1 -9 15 0.3799 -0.0057
-1 -9 16 0.0604 0.0065
-1 -9 17 -0.4858 -0.0109
-1 -9 18 0.6611 0.0173
-1 -9 19 -0.4303 -0.0205
-1 -9 20 -0.1027 0.0164
-1 -8 1 -0.7981 -0.0154
-1 -8 2 1.5724 0.0022
-1 -8 3 -2.1843 0.0105
-1 -8 4 2.7408 -0.0163
-1 -8 5 -3.4273 0.0128
-1 -8 6 4.1537 -0.0038
-1 -8 7 -4.4826 -0.0018
-1 -8 8 3.9771 -0.0018
-1 -8 9 -2.6408 0.0118
-1 -8 10 1.0029 -0.0190
-1 -8 11 0.2492 0.0167
-1 -8 12 -0.7491 -0.0068
-1 -8 13 0.6305 -0.0029
-1 -8 14 -0.3150 0.0061
-1 -8 15 0.1573 -0.0038
-1 -8 16 -0.2468 0.0014
-1 -8 17 0.4551 -0.0029
-1 -8 18 -0.6083 0.0075
-1 -8 19 0.6245 -0.0106
-1 -8 20 -0.5419 0.0082
-1 -7 1 -1.9586 -0.0282
-1 -7 2 3.0415 0.0156
-1 -7 3 -3.7969 -0.0025
-1 -7 4 4.3345 -0.0053
-1 -7 5 -4.8262 0.0056
-1 -7 6 5.1816 -0.0016
-1 -7 7 -5.0294 -0.0003
-1 -7 8 4.0667 -0.0034
-1 -7 9 -2.4394 0.0098
-1 -7 10 0.7589 -0.0127
-1 -7 11 0.3029 0.0090
-1 -7 12 -0.5039 -0.0020
-1 -7 13 0.1919 -0.0019
-1 -7 14 -0.0009 -0.0005
-1 -7 15 0.3382 0.0069
-1 -7 16 -1.0739 -0.0115
-1 -7 17 1.6733 0.0101
-1 -7 18 -1.6551 -0.0031
-1 -7 19 0.9934 -0.0047
-1 -7 20 -0.1346 0.0086
-1 -6 1 -3.5102 -0.0494
-1 -6 2 4.9460 0.0433
-1 -6 3 -5.8198 -0.0284
-1 -6 4 6.1883 0.0102
-1 -6 5 -6.1976 0.0032
-1 -6 6 5.8432 -0.0074
-1 -6 7 -4.9671 0.0044
-1 -6 8 3.5088 0.0006
-1 -6 9 -1.7519 -0.0036
-1 -6 10 0.2753 0.0037
-1 -6 11 0.4220 -0.0019
-1 -6 12 -0.3314 -0.0012
-1 -6 13 -0.0015 0.0058
-1 -6 14 -0.1154 -0.0116
-1 -6 15 0.9321 0.0168
-1 -6 16 -1.9919 -0.0184
-1 -6 17 2.4683 0.0139
-1 -6 18 -1.8627 -0.0037
-1 -6 19 0.4622 -0.0077
-1 -6 20 0.8622 0.0143
-1 -6 21 -1.3526 -0.0141
-1 -5 1 -5.6997 -0.0714
-1 -5 2 7.5527 0.0705
-1 -5 3 -8.4873 -0.0481
-1 -5 4 8.4720 0.0142
-1 -5 5 -7.6729 0.0126
-1 -5 6 6.2936 -0.0194
-1 -5 7 -4.5099 0.0073
-1 -5 8 2.5424 0.0106
-1 -5 9 -0.7500 -0.0203
-1 -5 10 -0.4357 0.0165
-1 -5 11 0.7775 -0.0041
-1 -5 12 -0.4987 -0.0081
-1 -5 13 0.2339 0.0143
-1 -5 14 -0.5752 -0.0147
-1 -5 15 1.5332 0.0128
-1 -5 16 -2.4285 -0.0100
-1 -5 17 2.4141 0.0050
-1 -5 18 -1.2312 0.0028
-1 -5 19 -0.4916 -0.0101
-1 -5 20 1.7123 0.0113
-1 -5 21 -1.8113 -0.0056
-1 -4 1 -9.2559 -0.0770
-1 -4 2 11.4616 0.0765
-1 -4 3 -12.1847 -0.0459
-1 -4 4 11.3670 0.0023
-1 -4 5 -9.3275 0.0272
-1 -4 6 6.6106 -0.0268
-1 -4 7 -3.7803 0.0033
-1 -4 8 1.2959 0.0212
-1 -4 9 0.5010 -0.0281
-1 -4 10 -1.3998 0.0152
-1 -4 11 1.4345 0.0043
-1 -4 12 -0.9953 -0.0150
-1 -4 13 0.7036 0.0119
-1 -4 14 -0.9918 -0.0017
-1 -4 15 1.7018 -0.0057
-1 -4 16 -2.1435 0.0069
-1 -4 17 1.6810 -0.0053
-1 -4 18 -0.3542 0.0042
-1 -4 19 -1.0759 -0.0014
-1 -4 20 1.7502 -0.0074
-1 -4 21 -1.4242 0.0207
-1 -3 1 -14.8096 -0.0552
-1 -3 2 16.8699 0.0551
-1 -3 3 -16.6935 -0.0256
-1 -3 4 14.4015 -0.0121
-1 -3 5 -10.6564 0.0308
-1 -3 6 6.4186 -0.0201
-1 -3 7 -2.5791 -0.0062
-1 -3 8 -0.2951 0.0239
-1 -3 9 1.9863 -0.0198
-1 -3 10 -2.5367 0.0011
-1 -3 11 2.2152 0.0133
-1 -3 12 -1.5164 -0.0109
-1 -3 13 1.0105 -0.0048
-1 -3 14 -1.0073 0.0196
-1 -3 15 1.3087 -0.0227
-1 -3 16 -1.3753 0.0150
-1 -3 17 0.8438 -0.0045
-1 -3 18 0.0845 -0.0044
-1 -3 19 -0.8025 0.0152
-1 -3 20 0.8689 -0.0322
-1 -2 1 -21.8364 -0.0153
-1 -2 3 -20.6435 -0.0072
-1 -2 4 16.2335 -0.0111
-1 -2 5 -10.6086 0.0146
-1 -2 6 5.0701 -0.0018
-1 -2 7 -0.6308 -0.0125
-1 -2 8 -2.2339 0.0131
-1 -2 9 3.5285 0.0002
-1 -2 10 -3.5429 -0.0131
-1 -2 11 2.7312 0.0114
-1 -2 12 -1.6560 0.0053
-1 -2 13 0.8442 -0.0237
-1 -2 14 -0.5374 0.0296
-1 -2 15 0.5709 -0.0202
-1 -2 16 -0.5796 0.0051
-1 -2 17 0.3816 0.0061
-1 -2 18 -0.1452 -0.0136
-1 -2 19 0.1490 0.0255
-1 -2 20 -0.4120 -0.0457
-1 -1 1 -28.2113 0.0203
-1 -1 3 -22.0060 -0.0051
-1 -1 4 15.3863 0.0079
-1 -1 5 -8.3586 -0.0124
-1 -1 6 2.3051 0.0146
-1 -1 7 1.9380 -0.0080
-1 -1 8 -4.1810 -0.0066
-1 -1 9 4.6968 0.0181
-1 -1 10 -3.9766 -0.0150
-1 -1 11 2.6001 -0.0027
-1 -1 12 -1.1692 0.0217
-1 -1 13 0.1665 -0.0271
-1 -1 14 0.2318 0.0154
-1 -1 15 -0.1826 0.0026
-1 -1 16 -0.0426 -0.0130
-1 -1 17 0.3171 0.0122
-1 -1 18 -0.6741 -0.0102
-1 -1 19 1.0852 0.0193
-1 -1 20 -1.3207 -0.0405
-1 0 2 26.6285 -0.0100
-1 0 4 11.4399 0.0290
-1 0 5 -4.1536 -0.0311
-1 0 6 -1.2691 0.0177
-1 0 7 4.4269 0.0051
-1 0 8 -5.5069 -0.0224
-1 0 9 5.0067 0.0213
-1 0 10 -3.5277 -0.0027
-1 0 11 1.7024 -0.0181
-1 0 12 -0.1280 0.0233
-1 0 13 -0.7957 -0.0082
-1 0 14 1.0129 -0.0146
-1 0 15 -0.7518 0.0263
-1 0 16 0.2778 -0.0191
-1 0 17 0.2850 0.0023
-1 0 18 -0.8789 0.0064
-1 0 19 1.3298 0.0033
-1 0 20 -1.3643 -0.0247
-1 1 2 22.0618 -0.0150
-1 1 3 -13.5979 -0.0156
-1 1 4 5.5815 0.0344
-1 1 5 0.6147 -0.0314
-1 1 6 -4.4134 0.0091
-1 1 7 5.9373 0.0154
-1 1 8 -5.6895 -0.0231
-1 1 9 4.2663 0.0087
-1 1 10 -2.2644 0.0134
-1 1 11 0.2927 -0.0217
-1 1 12 1.1123 0.0066
-1 1 13 -1.6908 0.0199
-1 1 14 1.5705 -0.0354
-1 1 15 -1.1067 0.0271
-1 1 16 0.5811 -0.0025
-1 1 17 -0.0698 -0.0183
-1 1 18 -0.4097 0.0199
-1 1 19 0.7124 -0.0041
-1 2 2 14.6749 -0.0287
-1 2 3 -6.5369 -0.0027
-1 2 4 -0.0564 0.0222
-1 2 5 4.2449 -0.0190
-1 2 6 -6.0359 0.0004
-1 2 7 5.9716 0.0137
-1 2 8 -4.7000 -0.0090
-1 2 9 2.7617 -0.0091
-1 2 10 -0.6480 0.0202
-1 2 11 -1.1152 -0.0096
-1 2 12 2.0934 -0.0162
-1 2 13 -2.1995 0.0342
-1 2 14 1.7613 -0.0267
-1 2 15 -1.2534 -0.0011
-1 2 16 0.9314 0.0261
-1 2 17 -0.7375 -0.0286
-1 2 18 0.5342 0.0097
-1 2 19 -0.3457 0.0120
-1 3 1 -14.5725 0.0662
-1 3 2 7.2234 -0.0464
-1 3 3 -0.7174 0.0156
-1 3 4 -3.7163 0.0051
-1 3 5 5.7495 -0.0069
-1 3 6 -5.8362 -0.0009
-1 3 7 4.7317 0.0019
-1 3 8 -3.0399 0.0087
-1 3 9 1.1206 -0.0189
-1 3 10 0.7026 0.0127
-1 3 11 -2.0094 0.0099
-1 3 12 2.4677 -0.0287
-1 3 13 -2.1410 0.0223
-1 3 14 1.5136 0.0088
-1 3 15 -1.1235 -0.0393
-1 3 16 1.1456 0.0409
-1 3 17 -1.3413 -0.0090
-1 3 18 1.3847 -0.0319
-1 4 1 -7.4763 0.0713
-1 4 2 1.8215 -0.0519
-1 4 3 2.5595 0.0241
-1 4 4 -4.8909 -0.0051
-1 4 5 5.2457 -0.0007
-1 4 6 -4.3304 0.0024
-1 4 7 2.9203 -0.0090
-1 4 8 -1.4313 0.0174
-1 4 9 -0.0331 -0.0148
-1 4 10 1.3330 -0.0039
-1 4 11 -2.1316 0.0247
-1 4 12 2.1501 -0.0242
-1 4 13 -1.5322 -0.0060
-1 4 14 0.8421 0.0449
-1 4 15 -0.6263 -0.0562
-1 4 16 0.9661 0.0209
-1 4 17 -1.4666 0.0429
-1 4 18 1.6606 -0.0923
-1 5 1 -2.7868 0.0539
-1 5 2 -0.9689 -0.0367
-1 5 3 3.4411 0.0180
-1 5 4 -4.1972 -0.0074
-1 5 5 3.5758 0.0032
-1 5 6 -2.3894 0.0020
-1 5 7 1.2959 -0.0102
-1 5 8 -0.4293 0.0129
-1 5 9 -0.3893 -0.0014
-1 5 10 1.1701 -0.0191
-1 5 11 -1.5933 0.0287
-1 5 12 1.3542 -0.0108
-1 5 13 -0.5963 -0.0268
-1 5 14 -0.0985 0.0515
-1 5 15 0.1945 -0.0313
-1 5 16 0.3332 -0.0341
-1 5 17 -1.0106 0.1085
-1 6 1 -0.4125 0.0175
-1 6 2 -1.7837 -0.0084
-1 6 3 2.8622 0.0050
-1 6 4 -2.6510 -0.0073
-1 6 5 1.6794 0.0088
-1 6 6 -0.7630 -0.0044
-1 6 7 0.3360 -0.0019
-1 6 8 -0.2021 0.0007
-1 6 9 -0.0629 0.0116
-1 6 10 0.5285 -0.0249
-1 6 11 -0.8006 0.0229
-1 6 12 0.4850 -0.0012
-1 6 13 0.3148 -0.0218
-1 6 14 -1.0202 0.0165
-1 6 15 1.0941 0.0311
-1 6 16 -0.5131 -0.1032
-1 6 17 -0.2488 0.1590
-1 7 1 0.4202 -0.0192
-1 7 2 -1.5442 0.0171
-1 7 3 1.7474 -0.0061
-1 7 4 -1.0909 -0.0066
-1 7 5 0.2293 0.0131
-1 7 6 0.1321 -0.0117
-1 7 7 0.1347 0.0085
-1 7 8 -0.5309 -0.0103
-1 7 9 0.5140 0.0162
-1 7 10 -0.0887 -0.0177
-1 7 11 -0.2139 0.0096
-1 7 12 -0.0830 -0.0003
-1 7 13 0.8910 0.0087
-1 7 14 -1.6256 -0.0472
-1 7 15 1.7425 0.1065
-1 7 16 -1.1922 -0.1577
-1 8 1 0.4132 -0.0397
-1 8 2 -0.9179 0.0306
-1 8 3 0.7089 -0.0139
-1 8 4 -0.0389 -0.0016
-1 8 5 -0.4306 0.0100
-1 8 6 0.2299 -0.0129
-1 8 7 0.4560 0.0144
-1 8 8 -0.9722 -0.0149
-1 8 9 0.8561 0.0098
-1 8 10 -0.2962 0.0023
-1 8 11 -0.0689 -0.0109
-1 8 12 -0.2214 -0.0026
-1 8 13 1.0284 0.0484
-1 8 14 -1.7675 -0.1138
-1 8 15 1.9251 0.1669
-1 9 1 0.0605 -0.0400
-1 9 2 -0.3408 0.0316
-1 9 3 0.1174 -0.0198
-1 9 4 0.2662 0.0099
-1 9 5 -0.2910 -0.0020
-1 9 6 -0.2162 -0.0070
-1 9 7 0.8753 0.0156
-1 9 8 -1.1096 -0.0144
-1 9 9 0.7136 -0.0040
-1 9 10 -0.0592 0.0303
-1 9 11 -0.2492 -0.0372
-1 9 12 -0.0898 -0.0007
-1 9 13 0.8487 0.0795
-1 9 14 -1.5028 -0.1604
-1 10 1 -0.1972 -0.0237
-1 10 2 -0.1201 0.0218
-1 10 3 0.1035 -0.0220
-1 10 4 -0.0707 0.0231
-1 10 5 0.3060 -0.0175
-1 10 6 -0.7412 0.0007
-1 10 7 1.0034 0.0173
-1 10 8 -0.7952 -0.0158
-1 10 9 0.2113 -0.0153
-1 10 10 0.3262 0.0556
-1 10 11 -0.4301 -0.0623
-1 10 12 0.0461 0.0069
-1 10 13 0.5534 0.0924
-1 11 1 -0.0644 0.0045
-1 11 2 -0.2852 0.0012
-1 11 3 0.4218 -0.0165
-1 11 4 -0.5762 0.0311
-1 11 5 0.8050 -0.0283
-1 11 6 -0.9224 0.0027
-1 11 7 0.7191 0.0265
-1 11 8 -0.2231 -0.0272
-1 11 9 -0.2846 -0.0135
-1 11 10 0.5114 0.0663
-1 11 11 -0.3847 -0.0775
-1 11 12 0.0577 0.0173
-1 12 1 0.3147 0.0384
-1 12 2 -0.4401 -0.0253
-1 12 3 0.5109 -0.0043
-1 12 4 -0.6684 0.0309
-1 12 5 0.7919 -0.0295
-1 12 6 -0.6581 -0.0053
-1 12 7 0.2313 0.0462
-1 12 8 0.2488 -0.0511
-1 12 9 -0.4845 0.0046
-1 12 10 0.3984 0.0589
-1 13 1 0.3686 0.0641
-1 13 2 -0.0238 -0.0449
-1 13 3 -0.0772 0.0068
-1 13 4 -0.1108 0.0248
-1 13 5 0.3022 -0.0212
-1 13 6 -0.2159 -0.0217
-1 13 7 -0.1172 0.0706
-1 13 8 0.4005 -0.0785
-1 13 9 -0.4019 0.0291
-1 14 1 -0.3751 0.0642
-1 14 2 1.1306 -0.0441
-1 14 3 -1.2266 0.0097
-1 14 4 0.7673 0.0157
-1 14 5 -0.2348 -0.0067
-1 14 6 0.0282 -0.0382
-1 14 7 -0.1471 0.0859
-1 15 2 2.5125 -0.0225
-1 15 3 -2.2830 0.0065
-1 15 4 1.3500 0.0040
-1 15 5 -0.3925 0.0078
-1 16 1 -2.8968 -0.0169
-1 16 3 -2.5903 0.0058
0 -17 2 0.9053 -0.0754
0 -17 3 0.2109 0.0337
0 -17 4 -0.8097 -0.0087
0 -17 5 1.0379 0.0122
0 -17 6 -1.1283 -0.0303
0 -17 7 1.0643 0.0419
0 -17 8 -0.6593 -0.0382
0 -17 9 -0.1030 0.0254
0 -17 10 0.9278 -0.0110
0 -17 11 -1.4630 -0.0036
0 -16 1 -1.7244 0.0601
0 -16 2 0.0499 -0.0370
0 -16 3 1.1143 0.0116
0 -16 4 -1.5059 -0.0029
0 -16 5 1.3742 0.0128
0 -16 6 -1.0411 -0.0261
0 -16 7 0.5866 0.0283
0 -16 8 0.0503 -0.0194
0 -16 9 -0.8016 0.0097
0 -16 10 1.4430 -0.0055
0 -16 11 -1.8425 0.0030
0 -16 12 2.1330 0.0036
0 -16 13 -2.5423 -0.0145
0 -16 14 3.0634 0.0241
0 -15 1 -0.6453 0.0026
0 -15 2 -0.8147 0.0065
0 -15 3 1.5003 -0.0101
0 -15 4 -1.3477 0.0023
0 -15 5 0.7690 0.0117
0 -15 6 -0.1712 -0.0191
0 -15 7 -0.3207 0.0140
0 -15 8 0.7608 -0.0037
0 -15 9 -1.1763 -0.0001
0 -15 10 1.5568 -0.0054
0 -15 11 -1.9773 0.0113
0 -15 12 2.5835 -0.0076
0 -15 13 -3.3778 -0.0069
0 -15 14 4.0683 0.0241
0 -15 15 -4.2313 -0.0338
0 -14 1 0.2144 -0.0394
0 -14 2 -0.9385 0.0339
0 -14 3 0.8680 -0.0214
0 -14 4 -0.2049 0.0042
0 -14 5 -0.5333 0.0101
0 -14 6 0.9724 -0.0131
0 -14 7 -1.0790 0.0048
0 -14 8 1.0387 0.0046
0 -14 9 -1.0675 -0.0045
0 -14 10 1.3392 -0.0042
0 -14 11 -1.9587 0.0108
0 -14 12 2.8697 -0.0052
0 -14 13 -3.7783 -0.0116
0 -14 14 4.2682 0.0289
0 -14 15 -4.0936 -0.0338
0 -14 16 3.3828 0.0198
0 -14 17 -2.5247 0.0102
0 -13 1 0.2981 -0.0503
0 -13 2 -0.1639 0.0386
0 -13 3 -0.4880 -0.0219
0 -13 4 1.2778 0.0042
0 -13 5 -1.7493 0.0082
0 -13 6 1.7097 -0.0095
0 -13 7 -1.3033 0.0013
0 -13 8 0.8618 0.0070
0 -13 9 -0.7166 -0.0075
0 -13 10 1.0618 0.0019
0 -13 11 -1.8512 0.0004
0 -13 12 2.7688 0.0068
0 -13 13 -3.3767 -0.0200
0 -13 14 3.4153 0.0282
0 -13 15 -3.0144 -0.0213
0 -13 16 2.5751 -0.0024
0 -13 17 -2.3945 0.0346
0 -13 18 2.3949 -0.0612
0 -12 1 -0.2684 -0.0358
0 -12 2 0.9509 0.0275
0 -12 3 -1.7344 -0.0159
0 -12 4 2.2547 0.0028
0 -12 5 -2.2769 0.0069
0 -12 6 1.8361 -0.0078
0 -12 7 -1.1881 0.0010
0 -12 8 0.6730 0.0067
0 -12 9 -0.5728 -0.0094
0 -12 10 0.9672 0.0084
0 -12 11 -1.6393 -0.0097
0 -12 12 2.1641 0.0158
0 -12 13 -2.2167 -0.0216
0 -12 14 1.8783 0.0186
0 -12 15 -1.6078 -0.0024
0 -12 16 1.8268 -0.0228
0 -12 17 -2.4808 0.0466
0 -12 18 3.0285 -0.0580
0 -11 1 -0.9156 -0.0114
0 -11 2 1.7042 0.0100
0 -11 3 -2.2691 -0.0059
0 -11 4 2.4333 -0.0009
0 -11 5 -2.2227 0.0064
0 -11 6 1.7913 -0.0062
0 -11 7 -1.3197 0.0008
0 -11 8 0.9818 0.0047
0 -11 9 -0.9115 -0.0067
0 -11 10 1.0965 0.0073
0 -11 11 -1.3059 -0.0102
0 -11 12 1.2325 0.0151
0 -11 13 -0.8141 -0.0160
0 -11 14 0.4088 0.0075
0 -11 15 -0.5484 0.0097
0 -11 16 1.4200 -0.0282
0 -11 17 -2.5787 0.0389
0 -11 18 3.2335 -0.0376
0 -11 19 -2.8824 0.0271
0 -10 1 -1.2589 0.0103
0 -10 2 1.9076 -0.0076
0 -10 3 -2.2191 0.0056
0 -10 4 2.2611 -0.0053
0 -10 5 -2.2239 0.0046
0 -10 6 2.1914 -0.0020
0 -10 7 -2.1023 -0.0007
0 -10 8 1.8979 0.0004
0 -10 9 -1.6189 0.0021
0 -10 10 1.3164 -0.0025
0 -10 11 -0.9355 -0.0023
0 -10 12 0.3965 0.0091
0 -10 13 0.1789 -0.0107
0 -10 14 -0.4110 0.0033
0 -10 15 -0.0472 0.0097
0 -10 16 1.1111 -0.0198
0 -10 17 -2.1939 0.0213
0 -10 18 2.6103 -0.0153
0 -10 19 -2.1057 0.0084
0 -10 20 1.0267 -0.0062
0 -9 1 -1.4294 0.0216
0 -9 2 1.9725 -0.0180
0 -9 3 -2.2225 0.0119
0 -9 4 2.4363 -0.0050
0 -9 5 -2.8163 -0.0014
0 -9 6 3.2421 0.0051
0 -9 7 -3.3849 -0.0030
0 -9 8 3.0447 -0.0046
0 -9 9 -2.3235 0.0122
0 -9 10 1.4812 -0.0129
0 -9 11 -0.6988 0.0049
0 -9 12 0.0345 0.0055
0 -9 13 0.4380 -0.0098
0 -9 14 -0.5586 0.0048
0 -9 15 0.2197 0.0047
0 -9 16 0.4459 -0.0103
0 -9 17 -1.0784 0.0084
0 -9 18 1.3331 -0.0027
0 -9 19 -1.1194 0.0001
0 -9 20 0.6189 -0.0038
0 -8 1 -1.8488 0.0153
0 -8 2 2.4715 -0.0120
0 -8 3 -2.8628 0.0055
0 -8 4 3.3553 0.0025
0 -8 5 -4.0534 -0.0092
0 -8 6 4.6363 0.0108
0 -8 7 -4.6393 -0.0047
0 -8 8 3.8992 -0.0064
0 -8 9 -2.7039 0.0151
0 -8 10 1.5346 -0.0147
0 -8 11 -0.6973 0.0054
0 -8 12 0.1869 0.0053
0 -8 13 0.1666 -0.0090
0 -8 14 -0.4757 0.0038
0 -8 15 0.7007 0.0047
0 -8 16 -0.7111 -0.0087
0 -8 17 0.4172 0.0052
0 -8 18 0.1208 0.0015
0 -8 19 -0.6735 -0.0050
0 -8 20 0.9510 0.0028
0 -7 1 -2.8832 -0.0132
0 -7 2 3.7968 0.0132
0 -7 3 -4.4281 -0.0116
0 -7 4 5.0662 0.0102
0 -7 5 -5.7015 -0.0100
0 -7 6 5.9522 0.0093
0 -7 7 -5.4333 -0.0055
0 -7 8 4.1724 -0.0012
0 -7 9 -2.6523 0.0069
0 -7 10 1.4503 -0.0076
0 -7 11 -0.8111 0.0029
0 -7 12 0.5142 0.0023
0 -7 13 -0.1191 -0.0028
0 -7 14 -0.6213 -0.0027
0 -7 15 1.5003 0.0097
0 -7 16 -1.9654 -0.0116
0 -7 17 1.5494 0.0058
0 -7 18 -0.3117 0.0040
0 -7 19 -1.0968 -0.0111
0 -7 20 1.8642 0.0122
0 -6 1 -4.8727 -0.0556
0 -6 2 6.2744 0.0454
0 -6 3 -7.1197 -0.0251
0 -6 4 7.5780 0.0058
0 -6 5 -7.6150 0.0029
0 -6 6 7.0093 -0.0000
0 -6 7 -5.6632 -0.0074
0 -6 8 3.8588 0.0107
0 -6 9 -2.1759 -0.0070
0 -6 10 1.1141 -0.0001
0 -6 11 -0.7225 0.0051
0 -6 12 0.5518 -0.0060
0 -6 13 -0.0127 0.0056
0 -6 14 -1.0921 -0.0073
0 -6 15 2.2860 0.0106
0 -6 16 -2.6967 -0.0109
0 -6 17 1.7671 0.0046
0 -6 18 0.1682 0.0058
0 -6 19 -2.0034 -0.0131
0 -6 20 2.6694 0.0124
0 -5 1 -8.3725 -0.0902
0 -5 2 10.3391 0.0634
0 -5 3 -11.1586 -0.0209
0 -5 4 10.9071 -0.0140
0 -5 5 -9.7148 0.0239
0 -5 6 7.7563 -0.0095
0 -5 7 -5.3516 -0.0124
0 -5 8 2.9994 0.0230
0 -5 9 -1.2323 -0.0155
0 -5 10 0.3395 -0.0013
0 -5 11 -0.1446 0.0132
0 -5 12 0.0608 -0.0131
0 -5 13 0.5017 0.0058
0 -5 14 -1.6072 -0.0010
0 -5 15 2.6035 0.0025
0 -5 16 -2.5691 -0.0054
0 -5 17 1.1386 0.0034
0 -5 18 1.0176 0.0025
0 -5 19 -2.5955 -0.0045
0 -5 20 2.6799 -0.0030
0 -4 1 -13.9518 -0.0973
0 -4 2 16.1728 0.0572
0 -4 3 -16.3469 -0.0026
0 -4 4 14.6348 -0.0349
0 -4 5 -11.5752 0.0369
0 -4 6 7.9034 -0.0105
0 -4 7 -4.3576 -0.0182
0 -4 8 1.5277 0.0263
0 -4 9 0.2417 -0.0109
0 -4 10 -0.9341 -0.0109
0 -4 11 0.9095 0.0193
0 -4 12 -0.7903 -0.0094
0 -4 13 1.0925 -0.0069
0 -4 14 -1.7942 0.0139
0 -4 15 2.2640 -0.0080
0 -4 16 -1.7761 -0.0016
0 -4 17 0.2550 0.0054
0 -4 18 1.4751 -0.0048
0 -4 19 -2.2910 0.0098
0 -4 20 1.7332 -0.0251
0 -3 1 -21.3541 -0.0777
0 -3 3 -21.4721 0.0095
0 -3 4 17.5326 -0.0366
0 -3 5 -12.2362 0.0300
0 -3 6 6.8731 -0.0031
0 -3 7 -2.4410 -0.0175
0 -3 8 -0.5668 0.0151
0 -3 9 2.1047 0.0041
0 -3 10 -2.4352 -0.0190
0 -3 11 2.0457 0.0141
0 -3 12 -1.5370 0.0061
0 -3 13 1.3543 -0.0231
0 -3 14 -1.4825 0.0230
0 -3 15 1.4580 -0.0094
0 -3 16 -0.8356 -0.0031
0 -3 17 -0.2691 0.0061
0 -3 18 1.1550 -0.0062
0 -3 19 -1.1522 0.0163
0 -3 20 0.2962 -0.0382
0 -2 1 -28.7935 -0.0514
0 -2 4 17.9665 -0.0129
0 -2 5 -10.7099 0.0084
0 -2 6 4.2867 0.0029
0 -2 7 0.3326 -0.0051
0 -2 8 -2.9458 -0.0054
0 -2 9 3.8614 0.0172
0 -2 10 -3.5873 -0.0153
0 -2 11 2.6884 -0.0020
0 -2 12 -1.7216 0.0211
0 -2 13 1.0751 -0.0258
0 -2 14 -0.7783 0.0139
0 -2 15 0.5530 0.0009
0 -2 16 -0.1672 -0.0043
0 -2 17 -0.2451 -0.0033
0 -2 18 0.2934 0.0060
0 -2 19 0.1974 0.0092
0 -2 20 -0.8840 -0.0371
0 -1 1 -33.4195 -0.0361
0 -1 2 30.1478 0.0380
0 -1 3 -23.4418 -0.0303
0 -1 4 15.0101 0.0204
0 -1 5 -6.8551 -0.0104
0 -1 6 0.5325 -0.0015
0 -1 7 3.3138 0.0144
0 -1 8 -4.8895 -0.0217
0 -1 9 4.8296 0.0163
0 -1 10 -3.8146 0.0008
0 -1 11 2.4340 -0.0176
0 -1 12 -1.1717 0.0204
0 -1 13 0.3298 -0.0068
0 -1 14 0.0646 -0.0099
0 -1 15 -0.1844 0.0124
0 -1 16 0.1627 0.0037
0 -1 17 0.0448 -0.0230
0 -1 18 -0.5068 0.0239
0 -1 19 1.0536 0.0001
0 -1 20 -1.2873 -0.0326
0 0 2 26.8653 0.0491
0 0 3 -18.3148 -0.0538
0 0 4 9.3258 0.0405
0 0 5 -1.7694 -0.0140
0 0 6 -3.2232 -0.0135
0 0 7 5.5044 0.0279
0 0 8 -5.6652 -0.0217
0 0 9 4.5538 0.0007
0 0 10 -2.9197 0.0184
0 0 11 1.3122 -0.0196
0 0 12 -0.0899 0.0007
0 0 13 -0.5967 0.0227
0 0 14 0.8055 -0.0295
0 0 15 -0.6902 0.0108
0 0 16 0.3487 0.0203
0 0 17 0.1829 -0.0379
0 0 18 -0.7725 0.0257
0 0 19 1.1122 0.0085
0 1 1 -27.4446 -0.0129
0 1 3 -10.8723 -0.0538
0 1 4 2.9336 0.0383
0 1 5 2.7667 -0.0063
0 1 6 -5.6938 -0.0207
0 1 7 6.1673 0.0247
0 1 8 -5.0146 -0.0056
0 1 9 3.1381 -0.0181
0 1 10 -1.2473 0.0243
0 1 11 -0.2143 -0.0055
0 1 12 1.0643 -0.0240
0 1 13 -1.3554 0.0393
0 1 14 1.2779 -0.0259
0 1 15 -0.9956 -0.0067
0 1 16 0.5589 0.0318
0 1 17 -0.0044 -0.0272
0 1 18 -0.4835 -0.0058
0 1 19 0.6040 0.0427
0 2 1 -19.0790 0.0196
0 2 2 11.3157 0.0155
0 2 3 -3.8100 -0.0330
0 2 4 -2.0090 0.0237
0 2 5 5.3614 -0.0001
0 2 6 -6.2504 -0.0145
0 2 7 5.2889 0.0072
0 2 8 -3.3446 0.0134
0 2 9 1.2247 -0.0252
0 2 10 0.4881 0.0138
0 2 11 -1.4964 0.0135
0 2 12 1.8065 -0.0330
0 2 13 -1.6658 0.0259
0 2 14 1.3756 0.0030
0 2 15 -1.0831 -0.0275
0 2 16 0.7508 0.0215
0 2 17 -0.3422 0.0178
0 2 18 -0.0008 -0.0662
0 2 19 0.0363 0.0905
0 3 0 17.0418 -0.0835
0 3 1 -10.9736 0.0556
0 3 2 4.5380 -0.0163
0 3 3 0.8991 -0.0089
0 3 4 -4.4043 0.0112
0 3 5 5.7144 -0.0026
0 3 6 -5.1889 0.0006
0 3 7 3.5304 -0.0103
0 3 8 -1.4787 0.0198
0 3 9 -0.3627 -0.0144
0 3 10 1.5861 -0.0058
0 3 11 -2.0358 0.0227
0 3 12 1.8566 -0.0168
0 3 13 -1.4151 -0.0119
0 3 14 1.0571 0.0387
0 3 15 -0.8794 -0.0328
0 3 16 0.7446 -0.0156
0 3 17 -0.5221 0.0835
0 3 18 0.2817 -0.1307
0 4 0 10.0165 -0.1017
0 4 1 -5.1837 0.0733
0 4 2 0.5578 -0.0339
0 4 3 2.8476 0.0053
0 4 4 -4.4990 0.0061
0 4 5 4.4940 -0.0088
0 4 6 -3.3740 0.0119
0 4 7 1.7726 -0.0145
0 4 8 -0.1828 0.0084
0 4 9 -1.0583 0.0081
0 4 10 1.7201 -0.0224
0 4 11 -1.7295 0.0164
0 4 12 1.2674 0.0141
0 4 13 -0.7141 -0.0489
0 4 14 0.3999 0.0548
0 4 15 -0.3757 -0.0116
0 4 16 0.4412 -0.0676
0 4 17 -0.3964 0.1420
0 5 0 5.4120 -0.0885
0 5 1 -2.0071 0.0638
0 5 2 -0.9920 -0.0327
0 5 3 2.8352 0.0091
0 5 4 -3.2878 0.0039
0 5 5 2.6985 -0.0100
0 5 6 -1.6677 0.0108
0 5 7 0.6434 -0.0031
0 5 8 0.2031 -0.0132
0 5 9 -0.8117 0.0286
0 5 10 1.0741 -0.0272
0 5 11 -0.8991 0.0012
0 5 12 0.3912 0.0367
0 5 13 0.1354 -0.0573
0 5 14 -0.3780 0.0347
0 5 15 0.2832 0.0317
0 5 16 -0.0504 -0.1129
0 5 17 -0.0830 0.1675
0 6 0 2.8630 -0.0512
0 6 1 -0.6169 0.0370
0 6 2 -1.1680 -0.0210
0 6 3 1.9499 0.0081
0 6 4 -1.7562 0.0008
0 6 5 1.1142 -0.0044
0 6 6 -0.5737 -0.0003
0 6 7 0.3071 0.0143
0 6 8 -0.1495 -0.0304
0 6 9 -0.0496 0.0348
0 6 10 0.1976 -0.0186
0 6 11 -0.0863 -0.0114
0 6 12 -0.3201 0.0330
0 6 13 0.7864 -0.0243
0 6 14 -1.0035 -0.0198
0 6 15 0.8555 0.0821
0 6 16 -0.4929 -0.1336
0 7 0 1.5451 -0.0114
0 7 1 -0.1062 0.0093
0 7 2 -0.8390 -0.0073
0 7 3 0.9652 0.0043
0 7 4 -0.5349 -0.0012
0 7 5 0.1494 0.0026
0 7 6 -0.1900 -0.0123
0 7 7 0.5227 0.0261
0 7 8 -0.7355 -0.0321
0 7 9 0.6122 0.0211
0 7 10 -0.3402 0.0013
0 7 11 0.2791 -0.0148
0 7 12 -0.5785 0.0003
0 7 13 1.0363 0.0423
0 7 14 -1.2960 -0.0921
0 7 15 1.1545 0.1236
0 8 0 0.8999 0.0142
0 8 1 0.0289 -0.0097
0 8 2 -0.4611 0.0052
0 8 3 0.2915 -0.0033
0 8 4 0.0757 0.0015
0 8 5 -0.1146 0.0056
0 8 6 -0.3130 -0.0183
0 8 7 0.8518 0.0262
0 8 8 -1.0345 -0.0163
0 8 9 0.7417 -0.0094
0 8 10 -0.2927 0.0273
0 8 11 0.1253 -0.0090
0 8 12 -0.4055 -0.0506
0 8 13 0.9124 0.1219
0 8 14 -1.2461 -0.1613
0 9 0 0.6368 0.0211
0 9 1 0.0381 -0.0175
0 9 2 -0.2655 0.0142
0 9 3 0.1051 -0.0127
0 9 4 0.0473 0.0083
0 9 5 0.1352 0.0040
0 9 6 -0.5833 -0.0185
0 9 7 0.9129 0.0182
0 9 8 -0.8110 0.0080
0 9 9 0.3319 -0.0442
0 9 10 0.1557 0.0505
0 9 11 -0.2811 0.0036
0 9 12 -0.0459 -0.1036
0 9 13 0.5883 0.1912
0 10 0 0.4754 0.0115
0 10 1 0.1101 -0.0121
0 10 2 -0.3339 0.0150
0 10 3 0.3318 -0.0188
0 10 4 -0.3628 0.0151
0 10 5 0.5259 0.0010
0 10 6 -0.6745 -0.0181
0 10 7 0.5929 0.0126
0 10 8 -0.2262 0.0248
0 10 9 -0.2580 -0.0664
0 10 10 0.5947 0.0609
0 10 11 -0.5977 0.0195
0 10 12 0.2635 -0.1421
0 11 0 0.1953 -0.0111
0 11 1 0.2625 0.0063
0 11 2 -0.4835 0.0060
0 11 3 0.6122 -0.0197
0 11 4 -0.7125 0.0200
0 11 5 0.7027 -0.0001
0 11 6 -0.4849 -0.0235
0 11 7 0.0919 0.0203
0 11 8 0.3232 0.0201
0 11 9 -0.6171 -0.0641
0 11 10 0.7355 0.0551
0 11 11 -0.6768 0.0310
0 12 0 -0.0913 -0.0381
0 12 1 0.2038 0.0284
0 12 2 -0.3079 -0.0047
0 12 3 0.5127 -0.0205
0 12 4 -0.6723 0.0246
0 12 5 0.5690 0.0019
0 12 6 -0.1851 -0.0374
0 12 7 -0.2580 0.0438
0 12 8 0.5286 -0.0062
0 12 9 -0.5988 -0.0414
0 12 10 0.5981 0.0419
0 13 0 0.0487 -0.0520
0 13 1 -0.4428 0.0366
0 13 2 0.4616 -0.0042
0 13 3 -0.0932 -0.0270
0 13 4 -0.2871 0.0296
0 13 5 0.3274 0.0064
0 13 6 -0.0414 -0.0550
0 13 7 -0.2721 0.0716
0 13 8 0.3902 -0.0375
0 14 1 -1.6722 0.0181
0 14 2 1.6011 0.0121
0 14 3 -0.8674 -0.0374
0 14 4 0.0895 0.0324
0 14 5 0.2509 0.0105
0 14 6 -0.1587 -0.0643
0 15 0 2.1833 0.0108
0 15 2 2.4820 0.0327
0 15 3 -1.2894 -0.0419
0 15 4 0.1476 0.0299
0 16 0 3.1160 0.0645
0 16 1 -3.4458 -0.0529
1 -18 6 -1.9289 -0.0499
1 -18 7 1.7640 0.0673
1 -17 0 2.2765 -0.0683
1 -17 1 -0.9512 0.0448
1 -17 2 -0.3397 -0.0035
1 -17 3 1.3600 -0.0229
1 -17 4 -2.1107 0.0164
1 -17 5 2.5449 0.0130
1 -17 6 -2.4392 -0.0405
1 -17 7 1.6136 0.0479
1 -17 8 -0.2504 -0.0334
1 -17 9 -1.0994 0.0060
1 -17 10 1.9095 0.0222
1 -17 11 -2.1000 -0.0398
1 -17 12 2.0458 0.0380
1 -16 0 1.5409 -0.0172
1 -16 1 0.1358 0.0009
1 -16 2 -1.5119 0.0193
1 -16 3 2.3291 -0.0252
1 -16 4 -2.6246 0.0117
1 -16 5 2.4406 0.0096
1 -16 6 -1.7163 -0.0227
1 -16 7 0.4835 0.0214
1 -16 8 0.9281 -0.0107
1 -16 9 -2.0155 -0.0016
1 -16 10 2.5013 0.0106
1 -16 11 -2.5859 -0.0137
1 -16 12 2.7417 0.0090
1 -16 13 -3.2243 0.0025
1 -16 14 3.7953 -0.0142
1 -15 0 0.2680 0.0355
1 -15 1 1.1643 -0.0355
1 -15 2 -2.0013 0.0308
1 -15 3 2.1269 -0.0193
1 -15 4 -1.7410 0.0046
1 -15 5 1.0457 0.0051
1 -15 6 -0.1231 -0.0051
1 -15 7 -0.9286 -0.0001
1 -15 8 1.8761 0.0027
[truncated: 658,286 more chars]
